# Supplementary material for: Evolving neoantigen profiles in colorectal cancers with DNA repair defects
Source: Genome Med. 2019 Jun 28;11:42. doi: 10.1186/s13073-019-0654-6 (PMC6599263; doi:10.1186/s13073-019-0654-6)
Supplement: Supplementary file 2 — Single nucleotide variants and frameshifts of 64 CRC cell lines at T0. (XLSX 9992 kb) [file 13073_2019_654_MOESM2_ESM.xlsx]

## Sheet: C10.tsv
gene_name	AAchange	var_effect	Nchange	accession	coord
FMN2	p.P949L	nonsynonymous	c.C2846T	NM_001305424	chr1:240207646
FMN2	p.P947L	nonsynonymous	c.C2840T	NM_001305424	chr1:240207640
FMN2	p.G965G	synonymous	c.G2895A	NM_001305424	chr1:240207695
MUC7	p.A237V	nonsynonymous	c.C710T	NM_001145006	chr4:70481454
AKAP8L	p.D329D	synonymous	c.C987T	NM_014371	chr19:15400356
KLHL7	p.S512L	nonsynonymous	c.C1535T	NM_001031710	chr7:23174072
PLEC	p.S891S	synonymous	c.C2673T	NM_201380	chr8:143931576
PRRX1	p.R129C	nonsynonymous	c.C385T	NM_022716	chr1:170719869
SLC4A8	p.T570T	synonymous	c.C1710T	NM_001039960	chr12:51471338
DLX3	p.A254T	nonsynonymous	c.G760A	NM_005220	chr17:49991621
SLC28A3	p.R154R	synonymous	c.C460A	NM_001199633	chr9:84302264
APTX	p.R56G	nonsynonymous	c.C166G	NM_001195248	chr9:32989768
CAPS2	p.E460K	nonsynonymous	c.G1378A	NM_032606	chr12:75289695
CEP170B	p.G714S	nonsynonymous	c.G2140A	NM_001112726	chr14:104886379
FAM126B	p.R438H	nonsynonymous	c.G1313A	NM_001321626	chr2:200981718
FMN2	p.A966A	synonymous	c.A2898G	NM_001305424	chr1:240207698
FYB	p.P73P	synonymous	c.T219A	NM_001243093	chr5:39202772
ITPKB	p.S440S	synonymous	c.C1320T	NM_002221	chr1:226736139
KRTAP1-3	p.C34S	nonsynonymous	c.G101C	NM_030966	chr17:41034721
OR6C3	p.V170L	nonsynonymous	c.G508C	NM_054104	chr12:55332208
PRB2	p.K88Q	nonsynonymous	c.A262C	NM_006248	chr12:11393816
PRG4	p.T579T	synonymous	c.T1737C	NM_005807	chr1:186307456
RUFY2	p.I162V	nonsynonymous	c.A484G	NM_017987	chr10:68396799
SBK2	p.L296L	synonymous	c.C886T	NM_001101401	chr19:55529894
SLC2A14	p.A350V	nonsynonymous	c.C1049T	NM_001286237	chr12:7821255
TTN	p.P4049S	nonsynonymous	c.C12145T	NM_001267550	chr2:178741088
TTN	p.Q1814R	nonsynonymous	c.A5441G	NM_001267550	chr2:178776423
BMF	p.P22L	nonsynonymous	c.C65T	NM_001003940	chr15:40106022
CHAT	p.Y422Y	synonymous	c.C1266T	NM_020549	chr10:49646659
COL6A2	p.I119T	nonsynonymous	c.T356C	NM_001849	chr21:46112219
DEPDC5	p.L1430L	synonymous	c.G4290T	NM_001242896	chr22:31897568
EIF2AK4	p.E734D	nonsynonymous	c.G2202C	NM_001013703	chr15:39976797
FMN2	p.P1013P	synonymous	c.C3039T	NM_001305424	chr1:240207839
GRIA4	p.L146L	synonymous	c.C436T	NM_000829	chr11:105753169
HTR3D	p.L432M	nonsynonymous	c.C1294A	NM_001163646	chr3:184038904
KRTAP1-1	p.C14F	nonsynonymous	c.G41T	NM_030967	chr17:41041357
OTOF	p.A1802V	nonsynonymous	c.C5405T	NM_194248	chr2:26461824
PRDM2	p.D284E	nonsynonymous	c.T852A	NM_012231	chr1:13778647
PRDM9	p.R758S	nonsynonymous	c.C2272A	NM_020227	chr5:23527360
RGS12	p.A1408V	nonsynonymous	c.C4223T	NM_198229	chr4:3439563
SEMA3D	p.G578G	synonymous	c.C1734T	NM_152754	chr7:85012816
SYT14	p.Q608L	nonsynonymous	c.A1823T	NM_001146261	chr1:210161005
SZT2	p.R2281H	nonsynonymous	c.G6842A	NM_015284	chr1:43439740
TMPRSS13	p.D222D	synonymous	c.C666T	NM_001077263	chr11:117914405
TTN	p.K24776T	nonsynonymous	c.A74327C	NM_001267550	chr2:178571805
TTN	p.S6452S	synonymous	c.C19356T	NM_001267550	chr2:178728570
ZNF518B	p.S681F	nonsynonymous	c.C2042T	NM_053042	chr4:10444287
ABCE1	p.Q171*	stopgain	c.C511T	NM_002940	chr4:145110208
ADH7	p.Y169H	nonsynonymous	c.T505C	NM_001166504	chr4:99427892
ASB6	p.A146V	nonsynonymous	c.C437T	NM_177999	chr9:129638625
ASXL3	p.V911M	nonsynonymous	c.G2731A	NM_030632	chr18:33740135
B3GNT9	p.R337H	nonsynonymous	c.G1010A	NM_033309	chr16:67149476
BCAS1	p.E46G	nonsynonymous	c.A137G	NM_003657	chr20:54058090
BPTF	p.A2676A	synonymous	c.T8028C	NM_182641	chr17:67959642
BPTF	p.K2738K	synonymous	c.G8214A	NM_182641	chr17:67959828
C9orf84	p.D751D	synonymous	c.C2253T	NM_173521	chr9:111713143
CABS1	p.S337L	nonsynonymous	c.C1010T	NM_033122	chr4:70336049
CAMSAP3	p.I641I	synonymous	c.C1923T	NM_001080429	chr19:7612335
CBFA2T3	p.P371P	synonymous	c.C1113T	NM_005187	chr16:88885050
CC2D2A	p.R1025R	synonymous	c.A3075G	NM_001080522	chr4:15563415
CCDC88C	p.A1799G	nonsynonymous	c.C5396G	NM_001080414	chr14:91273316
CENPF	p.P1378S	nonsynonymous	c.C4132T	NM_016343	chr1:214642470
CNTNAP5	p.Y97Y	synonymous	c.C291T	NM_130773	chr2:124242303
COL11A2	p.P779L	nonsynonymous	c.C2336T	NM_080680	chr6:33175614
COLEC11	p.T78M	nonsynonymous	c.C233T	NM_001255985	chr2:3613371
COX10	p.G340G	synonymous	c.C1020T	NM_001303	chr17:14206901
CSHL1	p.R45G	nonsynonymous	c.C133G	NM_022579	chr17:63910802
CSNK1D	p.Y179Y	synonymous	c.C537T	NM_001893	chr17:82253044
CUL7	p.V1566V	synonymous	c.C4698A	NM_001168370	chr6:43038687
DCBLD2	p.W27R	nonsynonymous	c.T79A	NM_080927	chr3:98901248
DENND2A	p.R89G	nonsynonymous	c.A265G	NM_015689	chr7:140602133
DFFB	p.R172Q	nonsynonymous	c.G515A	NM_001282669	chr1:3867986
DOCK10	p.H448P	nonsynonymous	c.A1343C	NM_014689	chr2:224865002
DOK7	p.T449M	nonsynonymous	c.C1346T	NM_001301071	chr4:3493332
EEF1B2	p.S112N	nonsynonymous	c.G335A	NM_001959	chr2:206162042
EIF2B5	p.A645A	synonymous	c.G1935A	NM_003907	chr3:184144164
EP400	p.S1410L	nonsynonymous	c.C4229T	NM_015409	chr12:132018328
ERBB3	p.H374Y	nonsynonymous	c.C1120T	NM_001982	chr12:56092757
FBXO44	p.E92K	nonsynonymous	c.G274A	NM_001330355	chr1:11658275
FMN2	p.P1125P	synonymous	c.T3375G	NM_001305424	chr1:240208175
FREM1	p.R1654H	nonsynonymous	c.G4961A	NM_144966	chr9:14770703
FTCD	p.R215C	nonsynonymous	c.C643T	NM_001320412	chr21:46150519
GPD2	p.R555H	nonsynonymous	c.G1664A	NM_001083112	chr2:156571189
GPRIN3	p.T499M	nonsynonymous	c.C1496T	NM_198281	chr4:89248615
IKBKB	p.R404Q	nonsynonymous	c.G1211A	NM_001556	chr8:42317742
IMPDH2	p.A374A	synonymous	c.G1122A	NM_000884	chr3:49025154
KIAA0586	p.D140V	nonsynonymous	c.A419T	NM_001244189	chr14:58432430
KRTAP1-1	p.C4C	synonymous	c.T12C	NM_030967	chr17:41041386
KRTAP1-1	p.P12P	synonymous	c.C36T	NM_030967	chr17:41041362
KRTAP1-1	p.S15S	synonymous	c.C45A	NM_030967	chr17:41041353
KRTAP1-1	p.S17G	nonsynonymous	c.A49G	NM_030967	chr17:41041349
LDLRAD3	p.P21P	synonymous	c.C63A	NM_174902	chr11:36036119
LILRB4	p.V353I	nonsynonymous	c.G1057A	NM_001278429	chr19:54666418
MAG	p.V72V	synonymous	c.G216C	NM_002361	chr19:35295782
MEGF6	p.C213R	nonsynonymous	c.T637C	NM_001409	chr1:3515495
MGAT4C	p.H265D	nonsynonymous	c.C793G	NM_013244	chr12:85979933
MOB2	p.T208M	nonsynonymous	c.C623T	NM_001172223	chr11:1470356
NCEH1	p.K207K	synonymous	c.G621A	NM_001146276	chr3:172636024
NEDD1	p.S45I	nonsynonymous	c.G134T	NM_001135175	chr12:96909872
NR1H4	p.P102S	nonsynonymous	c.C304T	NM_001206993	chr12:100510972
NUP214	p.P1314P	synonymous	c.G3942A	NM_005085	chr9:131197436
PAPPA2	p.R199H	nonsynonymous	c.G596A	NM_020318	chr1:176556918
PIGX	p.S229S	synonymous	c.A687G	NM_001166304	chr3:196731092
PKN1	p.D178N	nonsynonymous	c.G532A	NM_213560	chr19:14446465
PLK1	p.S335R	nonsynonymous	c.A1003C	NM_005030	chr16:23684056
PRB2	p.R112Q	nonsynonymous	c.G335A	NM_006248	chr12:11393743
RAB28	p.V17V	synonymous	c.G51T	NM_001017979	chr4:13484100
RDH8	p.E211K	nonsynonymous	c.G631A	NM_015725	chr19:10021289
RHBDF1	p.E321E	synonymous	c.G963A	NM_022450	chr16:62043
RIPK4	p.S628S	synonymous	c.C1884T	NM_020639	chr21:41741309
RSRC2	p.N319D	nonsynonymous	c.A955G	NM_023012	chr12:122508298
SAE1	p.R98Q	nonsynonymous	c.G293A	NM_005500	chr19:47150284
SART1	p.R363W	nonsynonymous	c.C1087T	NM_005146	chr11:65966455
SBF1	p.G19R	nonsynonymous	c.G55C	NM_002972	chr22:50474786
SCN5A	p.C982R	nonsynonymous	c.T2944C	NM_198056	chr3:38581215
SCRIB	p.E818K	nonsynonymous	c.G2452A	NM_182706	chr8:143805330
SCYL3	p.V444I	nonsynonymous	c.G1330A	NM_181093	chr1:169855940
SERPINE2	p.A354T	nonsynonymous	c.G1060A	NM_001136530	chr2:223980359
SHANK3	p.A1438A	synonymous	c.C4314T	NM_033517	chr22:50722189
SLC22A5	p.D568N	nonsynonymous	c.G1702A	NM_001308122	chr5:132394228
SLC45A2	p.H355D	nonsynonymous	c.C1063G	NM_016180	chr5:33951647
SMARCD3	p.L376F	nonsynonymous	c.C1126T	NM_001003801	chr7:151240159
SPATA21	p.E187K	nonsynonymous	c.G559A	NM_198546	chr1:16409629
STEAP4	p.P243S	nonsynonymous	c.C727T	NM_001205315	chr7:88282898
SYNJ2	p.A60V	nonsynonymous	c.C179T	NM_003898	chr6:158017255
SYT7	p.S451S	synonymous	c.C1353T	NM_001252065	chr11:61518711
TMEM131	p.I1066V	nonsynonymous	c.A3196G	NM_015348	chr2:97796222
TNC	p.P79P	synonymous	c.G237A	NM_002160	chr9:115090782
UNC13B	p.Q946R	nonsynonymous	c.A2837G	NM_001330653	chr9:35386283
USH2A	p.G4692R	nonsynonymous	c.G14074A	NM_206933	chr1:215671031
USP37	p.T233T	synonymous	c.A699G	NM_020935	chr2:218534688
ZC3H10	p.R428L	nonsynonymous	c.G1283T	NM_001303124	chr12:56121845
ZMYND11	p.E569K	nonsynonymous	c.G1705A	NM_006624	chr10:252366
ABCA1	p.I1602V	nonsynonymous	c.A4804G	NM_005502	chr9:104799958
ABCA5	p.V148I	nonsynonymous	c.G442A	NM_018672	chr17:69309289
ABCC3	p.A801A	synonymous	c.A2403C	NM_003786	chr17:50673132
ABCG8	p.Y613H	nonsynonymous	c.T1837C	NM_022437	chr2:43877641
ABHD2	p.T417T	synonymous	c.G1251C	NM_007011	chr15:89195396
ACSS3	p.L17F	nonsynonymous	c.C49T	NM_024560	chr12:81078169
ACSS3	p.L289P	nonsynonymous	c.T866C	NM_024560	chr12:81143192
AHNAK	p.K1289N	nonsynonymous	c.G3867C	NM_001620	chr11:62530550
ALG9	p.Q336Q	synonymous	c.G1008A	NM_024740	chr11:111844611
ALOX12B	p.P100P	synonymous	c.C300T	NM_001139	chr17:8086068
AMOTL2	p.S607S	synonymous	c.A1821G	NM_001278683	chr3:134360342
ANKRD13A	p.E467K	nonsynonymous	c.G1399A	NM_033121	chr12:110033847
APCS	p.G130G	synonymous	c.G390A	NM_001639	chr1:159588426
ARHGEF11	p.M299T	nonsynonymous	c.T896C	NM_198236	chr1:156968054
ASPM	p.H2513R	nonsynonymous	c.A7538G	NM_018136	chr1:197101713
ASUN	p.A115A	synonymous	c.A345G	NM_018164	chr12:26928861
ATG2A	p.G1042R	nonsynonymous	c.G3124A	NM_015104	chr11:64906393
ATOH8	p.V55I	nonsynonymous	c.G163A	NM_032827	chr2:85754352
ATXN7L2	p.R680W	nonsynonymous	c.C2038T	NM_153340	chr1:109491601
BCL9L	p.E1346K	nonsynonymous	c.G4036A	NM_182557	chr11:118898879
BOC	p.S969S	synonymous	c.C2907T	NM_001301861	chr3:113284799
BSN	p.A3573A	synonymous	c.G10719A	NM_003458	chr3:49662877
C2orf57	p.V122A	nonsynonymous	c.T365C	NM_152614	chr2:231593316
C3AR1	p.W60*	stopgain	c.G180A	NM_001326477	chr12:8060006
C5orf64	p.G93R	nonsynonymous	c.G277A	NM_173667	chr5:61703917
CAPN8	p.S170S	synonymous	c.G510A	NM_001143962	chr1:223628059
CATSPERB	p.R756*	stopgain	c.C2266T	NM_024764	chr14:91617731
CCDC148	p.Y233C	nonsynonymous	c.A698G	NM_138803	chr2:158338792
CCDC170	p.Q320Q	synonymous	c.A960G	NM_025059	chr6:151573359
CCDC77	p.L93V	nonsynonymous	c.C277G	NM_032358	chr12:418500
CD163L1	p.S1366P	nonsynonymous	c.T4096C	NM_001297650	chr12:7368939
CHRND	p.F444L	nonsynonymous	c.T1330C	NM_000751	chr2:232534301
CKAP5	p.G92V	nonsynonymous	c.G275T	NM_001008938	chr11:46816381
COG7	p.L187P	nonsynonymous	c.T560C	NM_153603	chr16:23442521
COL15A1	p.P644L	nonsynonymous	c.C1931T	NM_001855	chr9:99024950
COL4A4	p.P1587R	nonsynonymous	c.C4760G	NM_000092	chr2:227008067
COPB2	p.V149M	nonsynonymous	c.G445A	NM_004766	chr3:139378100
CST5	p.L39F	nonsynonymous	c.C115T	NM_001900	chr20:23879562
CYP2U1	p.I290T	nonsynonymous	c.T869C	NM_183075	chr4:107945348
CYP4F12	p.R108W	nonsynonymous	c.C322T	NM_023944	chr19:15678384
DCAF11	p.G204D	nonsynonymous	c.G611A	NM_025230	chr14:24118421
DENND3	p.P550P	synonymous	c.C1650T	NM_014957	chr8:141168140
DMP1	p.S225N	nonsynonymous	c.G674A	NM_004407	chr4:87662452
DNAH12	p.F3800F	synonymous	c.T11400C	NM_001291661	chr3:57301741
DNAH17	p.R350*	stopgain	c.C1048T	NM_173628	chr17:78569524
DNAH8	p.L4254I	nonsynonymous	c.C12760A	NM_001206927	chr6:38974455
DNASE1L2	p.A20D	nonsynonymous	c.C59A	NM_001374	chr16:2236875
DND1	p.A345T	nonsynonymous	c.G1033A	NM_194249	chr5:140671322
DQX1	p.R114W	nonsynonymous	c.C340T	NM_133637	chr2:74525100
DSP	p.A1505V	nonsynonymous	c.C4514T	NM_004415	chr6:7580704
E2F1	p.V159M	nonsynonymous	c.G475A	NM_005225	chr20:33679852
EAF1	p.P66P	synonymous	c.T198G	NM_033083	chr3:15430007
EFS	p.P178P	synonymous	c.G534T	NM_005864	chr14:23359944
EGR1	p.R360R	synonymous	c.C1080T	NM_001964	chr5:138467529
EIF4G1	p.S1048G	nonsynonymous	c.A3142G	NM_001194946	chr3:184325639
ELAVL2	p.I110V	nonsynonymous	c.A328G	NM_004432	chr9:23731027
EPOR	p.G187R	nonsynonymous	c.G559C	NM_000121	chr19:11381718
ESPNL	p.T398S	nonsynonymous	c.C1193G	NM_194312	chr2:238127712
FAM170B	p.Q147L	nonsynonymous	c.A440T	NM_001164484	chr10:49132025
FBXL7	p.N146S	nonsynonymous	c.A437G	NM_012304	chr5:15928199
FLT3	p.D180E	nonsynonymous	c.C540A	NM_004119	chr13:28052619
GLTSCR1	p.S26S	synonymous	c.C78T	NM_015711	chr19:47673756
GNRH1	p.E51D	nonsynonymous	c.G153C	NM_000825	chr8:25423190
GPI	p.D444N	nonsynonymous	c.G1330A	NM_001289789	chr19:34396601
GPI	p.G420G	synonymous	c.G1260A	NM_001289789	chr19:34396381
GPLD1	p.E574K	nonsynonymous	c.G1720A	NM_001503	chr6:24446938
GPR162	p.R480C	nonsynonymous	c.C1438T	NM_019858	chr12:6826875
GRAMD1C	p.V555I	nonsynonymous	c.G1663A	NM_017577	chr3:113938115
GRHL3	p.P456P	synonymous	c.C1368T	NM_198174	chr1:24342974
INPP5E	p.T208T	synonymous	c.A624C	NM_019892	chr9:136438796
KCNH1	p.G758V	nonsynonymous	c.G2273T	NM_172362	chr1:210683978
KCTD7	p.L245L	synonymous	c.G735T	NM_153033	chr7:66639097
KIAA0100	p.D580G	nonsynonymous	c.A1739G	NM_014680	chr17:28637868
KIAA1024	p.V249V	synonymous	c.G747A	NM_015206	chr15:79456894
KIAA1524	p.R109W	nonsynonymous	c.C325T	NM_020890	chr3:108583009
KIF15	p.S1083L	nonsynonymous	c.C3248T	NM_020242	chr3:44838351
KIF7	p.Y1103H	nonsynonymous	c.T3307C	NM_198525	chr15:89630298
KLHL38	p.V51V	synonymous	c.G153T	NM_001081675	chr8:123652774
KPNA2	p.P216S	nonsynonymous	c.C646T	NM_001320611	chr17:68042979
KRT16	p.G67S	nonsynonymous	c.G199A	NM_005557	chr17:41612490
KRT83	p.Y302Y	synonymous	c.T906C	NM_002282	chr12:52316868
KRTAP3-3	p.F66F	synonymous	c.C198T	NM_033185	chr17:40993900
LAMB3	p.P641S	nonsynonymous	c.C1921T	NM_001017402	chr1:209625703
LENG8	p.T210T	synonymous	c.C630T	NM_052925	chr19:54454633
LMTK3	p.P594P	synonymous	c.C1782T	NM_001080434	chr19:48499374
LRRK2	p.A1726A	synonymous	c.A5178G	NM_198578	chr12:40322042
LRRN2	p.G235G	synonymous	c.G705T	NM_006338	chr1:204619288
LRSAM1	p.G309S	nonsynonymous	c.G925A	NM_138361	chr9:127479860
LTBP4	p.G1438R	nonsynonymous	c.G4312A	NM_001042544	chr19:40627100
MAB21L2	p.R161R	synonymous	c.C483G	NM_006439	chr4:150583512
MAN2A1	p.Q902E	nonsynonymous	c.C2704G	NM_002372	chr5:109845868
MAN2A2	p.R963R	synonymous	c.G2889A	NM_001320977	chr15:90916151
MAN2A2	p.R970R	synonymous	c.G2910A	NM_001320977	chr15:90916172
MAN2A2	p.R981K	nonsynonymous	c.G2942A	NM_001320977	chr15:90916204
MFSD6L	p.Y447Y	synonymous	c.C1341T	NM_152599	chr17:8797780
MGAT4C	p.V240G	nonsynonymous	c.T719G	NM_013244	chr12:85980007
MICAL3	p.S936S	synonymous	c.C2808T	NM_015241	chr22:17832101
MKLN1	p.S258S	synonymous	c.T774C	NM_013255	chr7:131411376
MLXIPL	p.S29L	nonsynonymous	c.C86T	NM_032951	chr7:73624407
MMP8	p.T289T	synonymous	c.C867T	NM_002424	chr11:102716337
MMRN1	p.V483L	nonsynonymous	c.G1447T	NM_007351	chr4:89935127
MRPL30	p.R78H	nonsynonymous	c.G233A	NM_145212	chr2:99194851
MSH6	p.T1008T	synonymous	c.C3024T	NM_000179	chr2:47801007
MUC16	p.L12943L	synonymous	c.C38827T	NM_024690	chr19:8900730
MUC16	p.R13991Q	nonsynonymous	c.G41972A	NM_024690	chr19:8871627
MYH1	p.M7L	nonsynonymous	c.A19C	NM_005963	chr17:10516624
NANS	p.C180G	nonsynonymous	c.T538G	NM_018946	chr9:98078282
NBAS	p.A2337A	synonymous	c.C7011T	NM_015909	chr2:15167153
NCOA6	p.T1598T	synonymous	c.T4794C	NM_001318240	chr20:34741462
NDST3	p.V204L	nonsynonymous	c.G610T	NM_004784	chr4:118054520
NDST4	p.G115G	synonymous	c.A345G	NM_022569	chr4:115076692
NMRK2	p.S97W	nonsynonymous	c.C290G	NM_001289117	chr19:3938711
NRDC	p.E617E	synonymous	c.G1851A	NM_002525	chr1:51814062
ORC1	p.D623N	nonsynonymous	c.G1867A	NM_004153	chr1:52383566
PDE6B	p.L669L	synonymous	c.G2007A	NM_000283	chr4:663856
PHF12	p.A483V	nonsynonymous	c.C1448T	NM_001033561	chr17:28913123
PIEZO2	p.H1876Q	nonsynonymous	c.T5628A	NM_022068	chr18:10705368
PLA2G2E	p.R91C	nonsynonymous	c.C271T	NM_014589	chr1:19922313
PRB1	p.G84G	synonymous	c.G252A	NM_005039	chr12:11353851
PRKDC	p.N843N	synonymous	c.C2529T	NM_006904	chr8:47915416
PRR3	p.L73L	synonymous	c.G219A	NM_025263	chr6:30561883
PTGIR	p.A152T	nonsynonymous	c.G454A	NM_000960	chr19:46623772
PTTG1IP	p.L112I	nonsynonymous	c.C334A	NM_001286822	chr21:44851462
RSG1	p.L154R	nonsynonymous	c.T461G	NM_030907	chr1:16232576
RUBCN	p.A917A	synonymous	c.G2751A	NM_014687	chr3:197675186
SCAF1	p.C675S	nonsynonymous	c.G2024C	NM_021228	chr19:49652413
SLC15A3	p.F244F	synonymous	c.C732T	NM_016582	chr11:60946648
SLC25A47	p.S183L	nonsynonymous	c.C548T	NM_207117	chr14:100328946
SLC39A8	p.K191E	nonsynonymous	c.A571G	NM_022154	chr4:102305093
SLC5A3	p.D279D	synonymous	c.C837T	NM_006933	chr21:34096035
SMARCAD1	p.S684S	synonymous	c.T2052C	NM_001128429	chr4:94277129
SNTG2	p.S204L	nonsynonymous	c.C611T	NM_018968	chr2:1209122
SPTBN5	p.R1251Q	nonsynonymous	c.G3752A	NM_016642	chr15:41876908
STK16	p.N108N	synonymous	c.T324C	NM_001330213	chr2:219247130
STK31	p.D849G	nonsynonymous	c.A2546G	NM_031414	chr7:23788038
TCF7L1	p.Y395Y	synonymous	c.C1185T	NM_031283	chr2:85306487
TNFRSF11A	p.P440L	nonsynonymous	c.C1319T	NM_003839	chr18:62369236
TPCN1	p.I607I	synonymous	c.C1821T	NM_001143819	chr12:113287065
TRIM33	p.M613V	nonsynonymous	c.A1837G	NM_015906	chr1:114424614
TSC22D4	p.R153H	nonsynonymous	c.G458A	NM_030935	chr7:100477581
TTN	p.I4936L	nonsynonymous	c.A14806C	NM_001267550	chr2:178735640
TTN	p.I7247T	nonsynonymous	c.T21740C	NM_001267550	chr2:178723267
TTN	p.I8552V	nonsynonymous	c.A25654G	NM_001267550	chr2:178715760
UBAC1	p.H49Y	nonsynonymous	c.C145T	NM_016172	chr9:135955409
UBE2E1	p.K43*	stopgain	c.A127T	NM_003341	chr3:23807396
UGT2B28	p.V508I	nonsynonymous	c.G1522A	NM_053039	chr4:69294741
WNT11	p.P267A	nonsynonymous	c.C799G	NM_004626	chr11:76191655
XPNPEP1	p.N21T	nonsynonymous	c.A62C	NM_001324133	chr10:109915070
XPR1	p.R273R	synonymous	c.G819T	NM_004736	chr1:180824808
ZFHX3	p.C1367Y	nonsynonymous	c.G4100A	NM_006885	chr16:72798582
ZNF426	p.T514M	nonsynonymous	c.C1541T	NM_024106	chr19:9528504
ZNF514	p.P332P	synonymous	c.C996T	NM_001318005	chr2:95149708
ZNF613	p.G368V	nonsynonymous	c.G1103T	NM_001031721	chr19:51944986
ZNF7	p.R348R	synonymous	c.T1044C	NM_001282795	chr8:144842118
ABCA2	p.L883L	synonymous	c.C2649T	NM_212533	chr9:137017119
ABCC5	p.R147G	nonsynonymous	c.A439G	NM_005688	chr3:183988576
ACE	p.N1036K	nonsynonymous	c.C3108A	NM_000789	chr17:63493631
ACOXL	p.C469*	stopgain	c.T1407A	NM_001142807	chr2:111049255
ACTBL2	p.R207Q	nonsynonymous	c.G620A	NM_001017992	chr5:57482088
ACTG1	p.L193F	nonsynonymous	c.C577T	NM_001199954	chr17:81511413
ADAM11	p.R317R	synonymous	c.G951A	NM_002390	chr17:44773386
ADAMTSL2	p.A669A	synonymous	c.C2007T	NM_001145320	chr9:133568405
ADAMTSL2	p.Q207Q	synonymous	c.G621A	NM_001145320	chr9:133540940
ADGRV1	p.M2206I	nonsynonymous	c.G6618C	NM_032119	chr5:90689988
AGGF1	p.Y112C	nonsynonymous	c.A335G	NM_018046	chr5:77035562
AHNAK	p.K2171N	nonsynonymous	c.G6513T	NM_001620	chr11:62527904
ALCAM	p.N337N	synonymous	c.C1011T	NM_001627	chr3:105545242
ALG8	p.I503V	nonsynonymous	c.A1507G	NM_024079	chr11:78101038
ALS2CR11	p.T71T	synonymous	c.C213T	NM_001168221	chr2:201618918
AMPH	p.T586M	nonsynonymous	c.C1757T	NM_001635	chr7:38391869
ANKRD39	p.D129D	synonymous	c.C387T	NM_016466	chr2:96853422
ATP1B4	p.T308S	nonsynonymous	c.A922T	NM_001142447	chrX:120379482
ATP7A	p.P457L	nonsynonymous	c.C1370T	NM_000052	chrX:77998511
AUH	p.I127M	nonsynonymous	c.A381G	NM_001698	chr9:91355920
AUNIP	p.H369H	synonymous	c.T1107C	NM_001287490	chr1:25832097
B4GALT4	p.A344S	nonsynonymous	c.G1030T	NM_212543	chr3:119212554
BAG4	p.R5R	synonymous	c.G15A	NM_004874	chr8:38176884
BPTF	p.I2035V	nonsynonymous	c.A6103G	NM_182641	chr17:67929440
BRAT1	p.L736L	synonymous	c.G2208T	NM_152743	chr7:2538327
C11orf80	p.G26A	nonsynonymous	c.G77C	NM_024650	chr11:66744819
C14orf39	p.A154A	synonymous	c.A462G	NM_174978	chr14:60471601
C14orf39	p.P295S	nonsynonymous	c.C883T	NM_174978	chr14:60466929
C3orf35	p.R30*	stopgain	c.C88T	NM_178339	chr3:37417354
C9	p.S129S	synonymous	c.A387C	NM_001737	chr5:39341235
CAPS2	p.D466N	nonsynonymous	c.G1396A	NM_032606	chr12:75289677
CCDC110	p.Y476D	nonsynonymous	c.T1426G	NM_152775	chr4:185459161
CCDC136	p.G10G	synonymous	c.A30C	NM_001201372	chr7:128791523
CCDC27	p.N505H	nonsynonymous	c.A1513C	NM_152492	chr1:3766595
CCDC42	p.E197E	synonymous	c.G591A	NM_144681	chr17:8735513
CCDC65	p.R37S	nonsynonymous	c.G111T	NM_033124	chr12:48904447
CDC14A	p.R345Q	nonsynonymous	c.G1034A	NM_033312	chr1:100484348
CDC42EP1	p.P96L	nonsynonymous	c.C287T	NM_152243	chr22:37566636
CDH24	p.R323R	synonymous	c.C969A	NM_022478	chr14:23054144
CDSN	p.S434R	nonsynonymous	c.C1302A	NM_001264	chr6:31116313
CELSR3	p.P3276L	nonsynonymous	c.C9827T	NM_001407	chr3:48639758
CEP112	p.A364G	nonsynonymous	c.C1091G	NM_001199165	chr17:66053863
CEP170	p.K1213R	nonsynonymous	c.A3638G	NM_014812	chr1:243164322
CEP72	p.D135D	synonymous	c.C405T	NM_018140	chr5:624472
CFI	p.G261D	nonsynonymous	c.G782A	NM_001318057	chr4:109760371
CFTR	p.F1052V	nonsynonymous	c.T3154G	NM_000492	chr7:117611595
CHD2	p.S1180S	synonymous	c.C3540T	NM_001271	chr15:92992943
CHRNG	p.P506S	nonsynonymous	c.C1516T	NM_005199	chr2:232545678
CKAP2L	p.S128S	synonymous	c.G384A	NM_152515	chr2:112756987
CLCNKA	p.L387L	synonymous	c.T1161G	NM_004070	chr1:16029233
CLDN19	p.G220C	nonsynonymous	c.G658T	NM_148960	chr1:42735103
CLEC12A	p.W164C	nonsynonymous	c.G492T	NM_001207010	chr12:9980664
CLIP1	p.M1I	nonsynonymous	c.G3C	NM_001247997	chr12:122380450
CLPTM1	p.A218A	synonymous	c.G654A	NM_001294	chr19:44985285
CLVS1	p.A146T	nonsynonymous	c.G436A	NM_173519	chr8:61300263
CMBL	p.N178N	synonymous	c.T534C	NM_138809	chr5:10282221
COL4A4	p.G479R	nonsynonymous	c.G1435C	NM_000092	chr2:227089892
CPB1	p.R195H	nonsynonymous	c.G584A	NM_001871	chr3:148844485
CPNE3	p.V212M	nonsynonymous	c.G634A	NM_003909	chr8:86544740
CPT1B	p.A280T	nonsynonymous	c.G838A	NM_152245	chr22:50574540
CRIP1	p.C52F	nonsynonymous	c.G155T	NM_001311	chr14:105488350
CSMD2	p.A3181T	nonsynonymous	c.G9541A	NM_001281956	chr1:33540615
CYP2A7	p.V398M	nonsynonymous	c.G1192A	NM_000764	chr19:40876638
DAOA	p.G48D	nonsynonymous	c.G143A	NM_001161812	chr13:105489846
DDX31	p.L546L	synonymous	c.G1638A	NM_022779	chr9:132645952
DEAF1	p.S54S	synonymous	c.G162C	NM_021008	chr11:694886
DNAH10	p.H2739H	synonymous	c.C8217T	NM_207437	chr12:123879738
DNAH17	p.E3629K	nonsynonymous	c.G10885A	NM_173628	chr17:78450696
DOK7	p.A307A	synonymous	c.C921T	NM_001301071	chr4:3492907
DSTYK	p.R739W	nonsynonymous	c.C2215T	NM_015375	chr1:205159570
ECM1	p.R246H	nonsynonymous	c.G737A	NM_001202858	chr1:150511146
EDC4	p.E652K	nonsynonymous	c.G1954A	NM_014329	chr16:67880073
EEF2K	p.H557H	synonymous	c.C1671T	NM_013302	chr16:22266783
ELN	p.G551G	synonymous	c.T1653A	NM_001278939	chr7:74060037
ENO4	p.H342H	synonymous	c.C1026T	NM_001242699	chr10:116868685
EPN3	p.M552T	nonsynonymous	c.T1655C	NM_017957	chr17:50541913
ERCC6	p.S719S	synonymous	c.C2157T	NM_001277058	chr10:49516362
ESYT1	p.R244W	nonsynonymous	c.C730T	NM_001184796	chr12:56131492
EXD2	p.C202S	nonsynonymous	c.G605C	NM_001193362	chr14:69230486
EXTL3	p.P372P	synonymous	c.C1116T	NM_001440	chr8:28717175
FAM120A	p.S461C	nonsynonymous	c.C1382G	NM_014612	chr9:93516233
FAM135B	p.T386T	synonymous	c.T1158C	NM_015912	chr8:138167995
FAM63A	p.Y285N	nonsynonymous	c.T853A	NM_001163258	chr1:151000483
FAM83E	p.V50M	nonsynonymous	c.G148A	NM_017708	chr19:48613225
FAN1	p.E240K	nonsynonymous	c.G718A	NM_014967	chr15:30905381
FCAMR	p.P563P	synonymous	c.T1689C	NM_001170631	chr1:206958561
FEM1A	p.Y444Y	synonymous	c.C1332T	NM_018708	chr19:4793186
FGD5	p.H600Y	nonsynonymous	c.C1798T	NM_152536	chr3:14820869
FGF2	p.Y166Y	synonymous	c.C498T	NM_002006	chr4:122827273
FKBP9	p.A582T	nonsynonymous	c.G1744A	NM_001284341	chr7:33005223
FOXK1	p.A677E	nonsynonymous	c.C2030A	NM_001037165	chr7:4762292
FOXK2	p.P259P	synonymous	c.G777T	NM_004514	chr17:82571738
FSIP2	p.E6043V	nonsynonymous	c.A18128T	NM_173651	chr2:185807434
FSTL4	p.C101C	synonymous	c.C303T	NM_015082	chr5:133400844
GBA	p.A495P	nonsynonymous	c.G1483C	NM_001005741	chr1:155235217
GBA	p.V499V	synonymous	c.G1497C	NM_001005741	chr1:155235203
GPATCH1	p.A863V	nonsynonymous	c.C2588T	NM_018025	chr19:33125171
GPR61	p.R442L	nonsynonymous	c.G1325T	NM_031936	chr1:109544347
GPRASP1	p.E916A	nonsynonymous	c.A2747C	NM_001184727	chrX:102656660
GRIN2C	p.A776A	synonymous	c.G2328A	NM_000835	chr17:74846088
GRIN3B	p.R216W	nonsynonymous	c.C646T	NM_138690	chr19:1003349
GRK5	p.A119V	nonsynonymous	c.C356T	NM_005308	chr10:119423182
GRPEL1	p.E98A	nonsynonymous	c.A293C	NM_025196	chr4:7062399
HMBS	p.E258D	nonsynonymous	c.A774C	NM_000190	chr11:119092760
HOOK2	p.V445M	nonsynonymous	c.G1333A	NM_013312	chr19:12767435
HPD	p.A97A	synonymous	c.G291A	NM_002150	chr12:121856357
HSPG2	p.R1091Q	nonsynonymous	c.G3272A	NM_001291860	chr1:21875662
HTR1F	p.A46T	nonsynonymous	c.G136A	NM_001322208	chr3:87990885
HTT	p.S2898L	nonsynonymous	c.C8693T	NM_002111	chr4:3235686
ID4	p.N69N	synonymous	c.C207T	NM_001546	chr6:19837961
IGSF5	p.C289R	nonsynonymous	c.T865C	NM_001080444	chr21:39779236
IL10RA	p.N366Y	nonsynonymous	c.A1096T	NM_001558	chr11:117999000
IL17RE	p.L556M	nonsynonymous	c.C1666A	NM_153483	chr3:9915349
IL5RA	p.G282R	nonsynonymous	c.G844A	NM_000564	chr3:3095310
INCENP	p.S269S	synonymous	c.G807T	NM_001040694	chr11:62130334
IRF7	p.S13P	nonsynonymous	c.T37C	NM_004031	chr11:615282
ISM1	p.A29A	synonymous	c.C87T	NM_080826	chr20:13221863
KCND3	p.K214R	nonsynonymous	c.A641G	NM_004980	chr1:111982086
KCNMB2	p.G124R	nonsynonymous	c.G370A	NM_181361	chr3:178828320
KHK	p.A262A	synonymous	c.G786A	NM_006488	chr2:27099552
KIF23	p.L233L	synonymous	c.A699G	NM_138555	chr15:69423294
KLHDC8A	p.A131A	synonymous	c.G393A	NM_001271863	chr1:205339792
KMT2D	p.R5533R	synonymous	c.G16599A	NM_003482	chr12:49021795
KRT16	p.G23S	nonsynonymous	c.G67A	NM_005557	chr17:41612622
KRT74	p.R392W	nonsynonymous	c.C1174T	NM_175053	chr12:52568350
KRTAP10-12	p.R242C	nonsynonymous	c.C724T	NM_198699	chr21:44697925
KRTAP3-2	p.F66F	synonymous	c.C198T	NM_031959	chr17:40999656
LAMB2	p.G891G	synonymous	c.C2673T	NM_002292	chr3:49125300
LAMC1	p.N56S	nonsynonymous	c.A167G	NM_002293	chr1:183023883
LAMC3	p.R1205Q	nonsynonymous	c.G3614A	NM_006059	chr9:131075950
LCE3E	p.R64W	nonsynonymous	c.C190T	NM_178435	chr1:152566019
LGALSL	p.V31M	nonsynonymous	c.G91A	NM_014181	chr2:64455398
LHX2	p.T379T	synonymous	c.G1137T	NM_004789	chr9:124032623
LIMD1	p.G246G	synonymous	c.T738C	NM_014240	chr3:45595617
LMO7	p.A884T	nonsynonymous	c.G2650A	NM_001306080	chr13:75823574
LOX	p.P159Q	nonsynonymous	c.C476A	NM_002317	chr5:122077510
LY6G5C	p.G41G	synonymous	c.T123C	NM_025262	chr6:31679267
MACF1	p.G644V	nonsynonymous	c.G1931T	NM_012090	chr1:39292767
MAN2A2	p.Q798H	nonsynonymous	c.G2394T	NM_001320977	chr15:90912589
MAPKBP1	p.R752W	nonsynonymous	c.C2254T	NM_001128608	chr15:41818902
MIB2	p.R99W	nonsynonymous	c.C295T	NM_080875	chr1:1623402
MMP3	p.V12M	nonsynonymous	c.G34A	NM_002422	chr11:102843513
MROH2A	p.N293N	synonymous	c.C879T	NM_001287395	chr2:233794419
MSH2	p.D167H	nonsynonymous	c.G499C	NM_000251	chr2:47410226
MSTO1	p.P459P	synonymous	c.T1377G	NM_018116	chr1:155613555
MTFR1L	p.P58S	nonsynonymous	c.C172T	NM_019557	chr1:25826344
MTHFSD	p.G311R	nonsynonymous	c.G931A	NM_001159378	chr16:86532232
MTMR2	p.V414L	nonsynonymous	c.G1240T	NM_016156	chr11:95845099
MUC3A	p.P2120P	synonymous	c.C6360G	NM_005960	chr7:100958139
MUC3A	p.S2096S	synonymous	c.A6288G	NM_005960	chr7:100958067
MUC3A	p.S2378S	synonymous	c.A7134G	NM_005960	chr7:100958913
MUC3A	p.T183T	synonymous	c.G549A	NM_005960	chr7:100952328
MUC3A	p.T2031T	synonymous	c.A6093C	NM_005960	chr7:100957872
MUC3A	p.T2107P	nonsynonymous	c.A6319C	NM_005960	chr7:100958098
MUC3A	p.T2364S	nonsynonymous	c.C7091G	NM_005960	chr7:100958870
NCOA1	p.A641A	synonymous	c.C1923T	NM_003743	chr2:24707393
NCOR1	p.R1716W	nonsynonymous	c.C5146T	NM_006311	chr17:16064143
NDUFV1	p.N277N	synonymous	c.C831T	NM_007103	chr11:67611125
NIT1	p.T98T	synonymous	c.G294A	NM_005600	chr1:161119329
NLRP4	p.A385A	synonymous	c.C1155T	NM_134444	chr19:55858548
NPHS1	p.P1229P	synonymous	c.C3687T	NM_004646	chr19:35826553
NRG2	p.S855S	synonymous	c.G2565C	NM_013982	chr5:139847929
NSUN2	p.V204V	synonymous	c.C612A	NM_017755	chr5:6622026
NUP160	p.V137I	nonsynonymous	c.G409A	NM_015231	chr11:47840494
NUP214	p.Q826Q	synonymous	c.A2478G	NM_005085	chr9:131159424
NXNL1	p.E173K	nonsynonymous	c.G517A	NM_138454	chr19:17455769
NXPH1	p.L133L	synonymous	c.G399A	NM_152745	chr7:8751352
NYNRIN	p.A1013A	synonymous	c.G3039A	NM_025081	chr14:24414788
OBSL1	p.R1454Q	nonsynonymous	c.G4361A	NM_015311	chr2:219556268
OGT	p.L405L	synonymous	c.A1215G	NM_181672	chrX:71557000
OPHN1	p.D723G	nonsynonymous	c.A2168G	NM_002547	chrX:68053801
OR2H2	p.C95F	nonsynonymous	c.G284T	NM_007160	chr6:29588228
OR2T2	p.L44V	nonsynonymous	c.T130G	NM_001004136	chr1:248452927
OR2T2	p.N43N	synonymous	c.C129T	NM_001004136	chr1:248452926
OR4N5	p.T288M	nonsynonymous	c.C863T	NM_001004724	chr14:20144598
OR51F2	p.Y75C	nonsynonymous	c.A224G	NM_001004753	chr11:4821609
OR52J3	p.L49L	synonymous	c.C145T	NM_001001916	chr11:5046670
OR5H6	p.I55V	nonsynonymous	c.A163G	NM_001005479	chr3:98264447
OR5J2	p.A125V	nonsynonymous	c.C374T	NM_001005492	chr11:56176991
OTOF	p.R49W	nonsynonymous	c.C145T	NM_194248	chr2:26527914
P2RX2	p.P198S	nonsynonymous	c.C592T	NM_001282164	chr12:132620508
P2RX7	p.V522I	nonsynonymous	c.G1564A	NM_002562	chr12:121184578
PARP16	p.H220H	synonymous	c.T660C	NM_017851	chr15:65263180
PCDHB4	p.V690M	nonsynonymous	c.G2068A	NM_018938	chr5:141124066
PCNT	p.L1683L	synonymous	c.T5047C	NM_006031	chr21:46402415
PDIA2	p.P208P	synonymous	c.G624A	NM_006849	chr16:284961
PDIA3	p.A23V	nonsynonymous	c.C68T	NM_005313	chr15:43746607
PEG3	p.H311H	synonymous	c.C933T	NM_006210	chr19:56817509
PFKFB3	p.E108K	nonsynonymous	c.G322A	NM_001282630	chr10:6215298
PIGR	p.V346I	nonsynonymous	c.G1036A	NM_002644	chr1:206937104
PKD1	p.R324L	nonsynonymous	c.G971T	NM_001009944	chr16:2118021
PKD2L1	p.R518R	synonymous	c.G1554A	NM_016112	chr10:100294640
PKHD1L1	p.Y884C	nonsynonymous	c.A2651G	NM_177531	chr8:109420644
PLCH2	p.A637A	synonymous	c.C1911T	NM_014638	chr1:2496682
PLIN4	p.S127S	synonymous	c.C381T	NM_001080400	chr19:4513537
PLXDC1	p.R42L	nonsynonymous	c.G125T	NM_020405	chr17:39139784
POFUT2	p.S391L	nonsynonymous	c.C1172T	NM_015227	chr21:45267554
POLR1B	p.R1130C	nonsynonymous	c.C3388T	NM_001282772	chr2:112575595
POU2F2	p.P438P	synonymous	c.A1314C	NM_001207025	chr19:42092155
POU2F3	p.P4L	nonsynonymous	c.C11T	NM_001244682	chr11:120236684
PPFIA4	p.E42E	synonymous	c.G126A	NM_001304331	chr1:203039134
PPFIA4	p.F240S	nonsynonymous	c.T719C	NM_001304331	chr1:203045420
PPP6R2	p.D643D	synonymous	c.C1929T	NM_001242898	chr22:50438263
PRAMEF1	p.T53T	synonymous	c.G159A	NM_023013	chr1:12793386
PRB1	p.*152*	synonymous	c.G455A	NM_005039	chr12:11353648
PRB1	p.Q168Q	synonymous	c.A504G	NM_005039	chr12:11353599
PRKD3	p.N882K	nonsynonymous	c.T2646A	NM_005813	chr2:37253204
PRRC2A	p.D1766D	synonymous	c.C5298T	NM_004638	chr6:31635269
PTPDC1	p.V658I	nonsynonymous	c.G1972A	NM_001253829	chr9:94098538
PTPN18	p.V95M	nonsynonymous	c.G283A	NM_014369	chr2:130359400
PTPRO	p.V443I	nonsynonymous	c.G1327A	NM_030667	chr12:15508630
PXDN	p.T392T	synonymous	c.G1176T	NM_012293	chr2:1666329
PYCRL	p.R69W	nonsynonymous	c.C205T	NM_023078	chr8:143607120
RABL3	p.H158H	synonymous	c.T474C	NM_173825	chr3:120698483
RAMP2	p.E101E	synonymous	c.G303A	NM_005854	chr17:42762627
RBL1	p.R378Q	nonsynonymous	c.G1133A	NM_002895	chr20:37061220
RBMX	p.P96P	synonymous	c.G288A	NM_002139	chrX:136878015
RBPJ	p.T441T	synonymous	c.C1323T	NM_005349	chr4:26430827
REPS2	p.R250W	nonsynonymous	c.C748T	NM_004726	chrX:17029600
RIMS1	p.R1371H	nonsynonymous	c.G4112A	NM_014989	chr6:72313654
RNF135	p.P102S	nonsynonymous	c.C304T	NM_032322	chr17:30971377
RNPEPL1	p.P616L	nonsynonymous	c.C1847T	NM_018226	chr2:240576953
ROBO3	p.P891P	synonymous	c.C2673A	NM_022370	chr11:124876354
RYR1	p.M485V	nonsynonymous	c.A1453G	NM_000540	chr19:38455247
SASH1	p.P11P	synonymous	c.G33T	NM_015278	chr6:148343100
SASH1	p.P13P	synonymous	c.T39C	NM_015278	chr6:148343106
SCN5A	p.S581S	synonymous	c.G1743A	NM_198056	chr3:38603859
SCYL3	p.T94T	synonymous	c.A282G	NM_181093	chr1:169878703
SEMA4F	p.S4C	nonsynonymous	c.C11G	NM_004263	chr2:74654387
SETD4	p.P102L	nonsynonymous	c.C305T	NM_017438	chr21:36046003
SFR1	p.A209V	nonsynonymous	c.C626T	NM_001002759	chr10:104125592
SHPRH	p.N1415I	nonsynonymous	c.A4244T	NM_001042683	chr6:145918141
SHROOM3	p.G1864D	nonsynonymous	c.G5591A	NM_020859	chr4:76770867
SIGLEC11	p.I51M	nonsynonymous	c.C153G	NM_052884	chr19:49960859
SLC36A4	p.L438L	synonymous	c.T1314C	NM_152313	chr11:93148738
SLC38A5	p.N295N	synonymous	c.C885T	NM_033518	chrX:48461053
SLC4A2	p.G452G	synonymous	c.G1356A	NM_001199692	chr7:151070253
SMOC1	p.D354D	synonymous	c.C1062T	NM_001034852	chr14:70023218
SNRPN	p.P178T	nonsynonymous	c.C532A	NM_022807	chr15:24977889
SPATA31D1	p.T319I	nonsynonymous	c.C956T	NM_001001670	chr9:81991426
SPEF2	p.R421H	nonsynonymous	c.G1262A	NM_024867	chr5:35667166
ST5	p.H670H	synonymous	c.C2010T	NM_005418	chr11:8712713
STARD13	p.T525I	nonsynonymous	c.C1574T	NM_178006	chr13:33129103
STK32C	p.T325T	synonymous	c.C975T	NM_001318878	chr10:132224464
SYPL2	p.Y91F	nonsynonymous	c.A272T	NM_001040709	chr1:109476793
SYT16	p.P483S	nonsynonymous	c.C1447T	NM_031914	chr14:62084208
SYT6	p.A406T	nonsynonymous	c.G1216A	NM_001270805	chr1:114097771
TAF1L	p.K1731N	nonsynonymous	c.A5193C	NM_153809	chr9:32630387
TAS1R2	p.N541N	synonymous	c.C1623T	NM_152232	chr1:18840496
TATDN3	p.L85I	nonsynonymous	c.C253A	NM_001146171	chr1:212797191
TBC1D1	p.P664S	nonsynonymous	c.C1990T	NM_001253912	chr4:38051978
TCP10L2	p.E18E	synonymous	c.G54A	NM_001145121	chr6:167172198
TGM5	p.T94T	synonymous	c.C282G	NM_201631	chr15:43260206
THSD1	p.R694I	nonsynonymous	c.G2081T	NM_018676	chr13:52377889
TKT	p.D208E	nonsynonymous	c.C624A	NM_001258028	chr3:53235012
TKT	p.R254Q	nonsynonymous	c.G761A	NM_001258028	chr3:53233167
TMED5	p.L203L	synonymous	c.A609G	NM_016040	chr1:93154751
TMEM131	p.S1704S	synonymous	c.G5112A	NM_015348	chr2:97759746
TMEM68	p.P283L	nonsynonymous	c.C848T	NM_001286657	chr8:55743521
TMPRSS11D	p.V373A	nonsynonymous	c.T1118C	NM_004262	chr4:67822476
TNRC18	p.E1324E	synonymous	c.A3972G	NM_001080495	chr7:5370622
TNRC6C	p.N678K	nonsynonymous	c.C2034A	NM_001142640	chr17:78051096
TOB2	p.R169H	nonsynonymous	c.G506A	NM_016272	chr22:41436840
TPSG1	p.C26Y	nonsynonymous	c.G77A	NM_012467	chr16:1223591
TRIM16	p.L408L	synonymous	c.C1224T	NM_006470	chr17:15629086
TRIM37	p.L625F	nonsynonymous	c.C1873T	NM_015294	chr17:59031971
TRPM1	p.G100A	nonsynonymous	c.G299C	NM_001252030	chr15:31069945
TRPM1	p.P438T	nonsynonymous	c.C1312A	NM_001252020	chr15:31060546
TRPM1	p.Q1200H	nonsynonymous	c.G3600C	NM_001252020	chr15:31026219
TTLL10	p.D189Y	nonsynonymous	c.G565T	NM_001130045	chr1:1180541
TTLL2	p.K344T	nonsynonymous	c.A1031C	NM_031949	chr6:167340931
TUBGCP6	p.V1117V	synonymous	c.C3351T	NM_020461	chr22:50221008
UBE2G2	p.P130P	synonymous	c.C390T	NM_003343	chr21:44771485
UBR4	p.A158T	nonsynonymous	c.G472A	NM_020765	chr1:19198835
UBR4	p.R671Q	nonsynonymous	c.G2012A	NM_020765	chr1:19184102
UGT2B15	p.R470C	nonsynonymous	c.C1408T	NM_001076	chr4:68647289
UNC119B	p.I194I	synonymous	c.C582T	NM_001080533	chr12:120716981
USP36	p.P734P	synonymous	c.C2202T	NM_001321291	chr17:78806170
USP39	p.P38P	synonymous	c.C114T	NM_001256728	chr2:85623635
USP6	p.G431D	nonsynonymous	c.G1292A	NM_001304284	chr17:5139468
UTF1	p.L86L	synonymous	c.G258A	NM_003577	chr10:133230546
UVRAG	p.G486V	nonsynonymous	c.G1457T	NM_003369	chr11:76140770
WAC	p.S452S	synonymous	c.T1356G	NM_016628	chr10:28611841
WDFY2	p.T194R	nonsynonymous	c.C581G	NM_052950	chr13:51727773
WDR72	p.S898S	synonymous	c.A2694G	NM_182758	chr15:53615512
XPO1	p.L625L	synonymous	c.T1875G	NM_003400	chr2:61492047
YKT6	p.Y64C	nonsynonymous	c.A191G	NM_006555	chr7:44206388
YOD1	p.N314S	nonsynonymous	c.A941G	NM_018566	chr1:207049126
ZDHHC8	p.P656P	synonymous	c.G1968C	NM_001185024	chr22:20143598
ZFC3H1	p.R509Q	nonsynonymous	c.G1526A	NM_144982	chr12:71642537
ZFHX3	p.P3598P	synonymous	c.T10794C	NM_006885	chr16:72787482
ZNF134	p.Q104H	nonsynonymous	c.A312C	NM_003435	chr19:57620431
ZNF256	p.K526T	nonsynonymous	c.A1577C	NM_005773	chr19:57941231
ZNF3	p.A105A	synonymous	c.A315G	NM_017715	chr7:100064869
ZNF417	p.Y240Y	synonymous	c.T720C	NM_152475	chr19:57909558
ZNF468	p.H152H	synonymous	c.C456T	NM_001008801	chr19:52841838
ZNF568	p.D95V	nonsynonymous	c.A284T	NM_198539	chr19:36937168
ZNF578	p.C373Y	nonsynonymous	c.G1118A	NM_001099694	chr19:52511499
ZNF596	p.S100R	nonsynonymous	c.C300A	NM_001042416	chr8:244695
ZNF608	p.G464G	synonymous	c.G1392C	NM_020747	chr5:124648992
ZNF683	p.T118T	synonymous	c.C354T	NM_001307925	chr1:26365192
ZNF836	p.D97E	nonsynonymous	c.C291A	NM_001102657	chr19:52157392
ZNF836	p.E99D	nonsynonymous	c.G297C	NM_001102657	chr19:52157386
ZNF836	p.L98V	nonsynonymous	c.C292G	NM_001102657	chr19:52157391
ZNF846	p.G418R	nonsynonymous	c.G1252A	NM_001077624	chr19:9757825
ZPBP2	p.P68A	nonsynonymous	c.C202G	NM_199321	chr17:39870777
ALDH3B1	p.R302L	nonsynonymous	c.G905T	NM_001161473	chr11:68021827
C14orf169	p.Q239R	nonsynonymous	c.A716G	NM_024644	chr14:73491733
CEP83	p.E427G	nonsynonymous	c.A1280G	NM_016122	chr12:94367857
CEP83	p.L401L	synonymous	c.C1203T	NM_016122	chr12:94367934
CFAP46	p.R1303R	synonymous	c.C3909T	NM_001200049	chr10:132879522
CLDN34	p.M214I	nonsynonymous	c.G642A	NM_001195081	chrX:9967999
GGTLC2	p.P67L	nonsynonymous	c.C200T	NM_001282879	chr22:22646777
GRIN2B	p.D447D	synonymous	c.C1341T	NM_000834	chr12:13615652
ICE1	p.T912A	nonsynonymous	c.A2734G	NM_015325	chr5:5462068
LENG9	p.A58G	nonsynonymous	c.C173G	NM_198988	chr19:54463420
LOC388813	p.V24M	nonsynonymous	c.G70A	NM_001256579	chr21:14643004
MUC2	p.T3098T	synonymous	c.C9294G	NM_002457	chr11:1099622
NECTIN4	p.R443C	nonsynonymous	c.C1327T	NM_030916	chr1:161072867
NWD2	p.C109C	synonymous	c.C327T	NM_001144990	chr4:37356452
P3H1	p.V477I	nonsynonymous	c.G1429A	NM_001243246	chr1:42752581
PPP1R3E	p.L145Q	nonsynonymous	c.T434A	NM_001276318	chr14:23301842
PTPRQ	p.E302E	synonymous	c.A906G	NM_001145026	chr12:80460898
RECQL4	p.R807H	nonsynonymous	c.G2420A	NM_004260	chr8:144513261
RIMKLA	p.S346F	nonsynonymous	c.C1037T	NM_173642	chr1:42414835
RTP5	p.G221G	synonymous	c.C663T	NM_173821	chr2:241872218
SELENON	p.R582Q	nonsynonymous	c.G1745A	NM_020451	chr1:25815690
SH3D19	p.P168L	nonsynonymous	c.C503T	NM_001009555	chr4:151174861
SLF1	p.N42N	synonymous	c.T126C	NM_032290	chr5:94629103
SRCIN1	p.A412A	synonymous	c.G1236A	NM_025248	chr17:38561927
STKLD1	p.D195D	synonymous	c.C585T	NM_153710	chr9:133394292
STKLD1	p.D505A	nonsynonymous	c.A1514C	NM_153710	chr9:133403739
ZNF358	p.S90S	synonymous	c.G270C	NM_018083	chr19:7519512
ZPR1	p.E237K	nonsynonymous	c.G709A	NM_003904	chr11:116785143
OR7C1	p.F104Sfs11*	frameshift	Del_A	NM_198944	chr19:14799825-14799827
C19orf26	p.P407Lfs47	frameshift	Del_G	NM_152769	chr19:1231034-1231036
S100A1	p.V84Gfs13	frameshift	Ins_GGCAT	NM_006271	chr1:153631805-153631806
SLC25A29	p.A174Afs131	frameshift	Ins_GC	NM_001039355	chr14:100292673-100292674
AUNIP	p.E260Dfs46*	frameshift	Del_TTTCACTGAT	NM_001287490	chr1:25835277-25835288
OR2T35	p.C203*fs0*	frameshift	Del(+GGGATAAGCAGCAT)_TAGAGGGATAAGCAGCATCAGCACG	NM_001001827	chr1:248638625-248638651
PELP1	p.H25Qfs1*	frameshift	Del_TGGGGAGGGGGCG	NM_014389	chr17:4704174-4704188
TRNT1	p.G161Gfs2*	frameshift	Ins_T	NM_182916	chr3:3144584-3144585

## Sheet: C106.tsv
gene_name	AAchange	var_effect	Nchange	accession	coord
KRAS	p.G12C	nonsynonymous	c.G34T	NM_033360	chr12:25245351
ERBB3	p.V104M	nonsynonymous	c.G310A	NM_001982	chr12:56085070
TP53	p.T125M	nonsynonymous	c.C374T	NM_000546	chr17:7675995
HLA-A	p.L180W	nonsynonymous	c.T539G	NM_002116	chr6:29943463
ATXN1	p.Q207H	nonsynonymous	c.G621T	NM_000332	chr6:16327690
ITGA7	p.R291R	synonymous	c.C873T	NM_001144996	chr12:55698847
EPHA6	p.R268C	nonsynonymous	c.C802T	NM_001080448	chr3:96987681
ADD2	p.A39V	nonsynonymous	c.C116T	NM_001617	chr2:70706293
DZANK1	p.S283N	nonsynonymous	c.G848A	NM_001099407	chr20:18433665
TTN	p.R26628*	stopgain	c.C79882T	NM_001267550	chr2:178566250
DMKN	p.R423L	nonsynonymous	c.G1268T	NM_033317	chr19:35500552
LPHN2	p.K551R	nonsynonymous	c.A1652G	NM_012302	chr1:81952012
ABCC4	p.T1142M	nonsynonymous	c.C3425T	NM_005845	chr13:95053126
ARHGAP25	p.T486M	nonsynonymous	c.C1457T	NM_001007231	chr2:68822596
ATCAY	p.N12N	synonymous	c.C36T	NM_033064	chr19:3885803
CACNA2D4	p.T963T	synonymous	c.G2889A	NM_172364	chr12:1800418
CPNE1	p.R389C	nonsynonymous	c.C1165T	NM_003915	chr20:35627366
EPHB1	p.T21M	nonsynonymous	c.C62T	NM_004441	chr3:134925819
FMN2	p.G974G	synonymous	c.A2922C	NM_020066	chr1:240207734
GSTK1	p.T217M	nonsynonymous	c.C650T	NM_001143679	chr7:143267678
LAMB1	p.R390*	stopgain	c.C1168T	NM_002291	chr7:107975710
LIFR	p.R88H	nonsynonymous	c.G263A	NM_001127671	chr5:38527289
POLD2	p.D495Y	nonsynonymous	c.G1483T	NM_006230	chr7:44114817
PREX1	p.A1372V	nonsynonymous	c.C4115T	NM_020820	chr20:48636515
PRG4	p.T579T	synonymous	c.T1737C	NM_005807	chr1:186307456
PTCH1	p.S1360S	synonymous	c.C4080T	NM_000264	chr9:95447176
PTCHD4	p.P298P	synonymous	c.G894T	NM_001013732	chr6:48008647
SIGIRR	p.V385V	synonymous	c.G1155C	NM_001135054	chr11:405974
SUN1	p.A164V	nonsynonymous	c.C491T	NM_001130965	chr7:843353
VWDE	p.Y744Y	synonymous	c.C2232T	NM_001135924	chr7:12370074
WEE2	p.R242C	nonsynonymous	c.C724T	NM_001105558	chr7:141719210
ADAMTSL4	p.S594S	synonymous	c.G1782A	NM_001288608	chr1:150556757
COL20A1	p.A428A	synonymous	c.C1284T	NM_020882	chr20:63310401
CROCC	p.A655V	nonsynonymous	c.C1964T	NM_014675	chr1:16944255
DDX31	p.N152N	synonymous	c.C456T	NM_022779	chr9:132662630
EBF1	p.V485I	nonsynonymous	c.G1453A	NM_001290360	chr5:158712253
IRS1	p.P1203P	synonymous	c.A3609C	NM_005544	chr2:226795130
MAML2	p.Q609Q	synonymous	c.G1827A	NM_032427	chr11:96092204
NLGN1	p.R569H	nonsynonymous	c.G1706A	NM_014932	chr3:174280537
OBSCN	p.A641V	nonsynonymous	c.C1922T	NM_001271223	chr1:228215656
OTOA	p.T746M	nonsynonymous	c.C2237T	NM_144672	chr16:21730866
SMC2	p.E243E	synonymous	c.A729G	NM_001042550	chr9:104102052
SPAG9	p.I206F	nonsynonymous	c.A616T	NM_001130528	chr17:51041626
A2M	p.R1122H	nonsynonymous	c.G3365A	NM_000014	chr12:9076923
ABCB5	p.A570V	nonsynonymous	c.C1709T	NM_001163941	chr7:20681506
ACAP3	p.K181N	nonsynonymous	c.G543T	NM_030649	chr1:1300182
ACSM3	p.L100P	nonsynonymous	c.T299C	NM_005622	chr16:20775918
ADAMTS20	p.P1586P	synonymous	c.T4758G	NM_025003	chr12:43383597
AFAP1	p.Y537Y	synonymous	c.C1611T	NM_001134647	chr4:7781547
ARHGAP29	p.N174S	nonsynonymous	c.A521G	NM_004815	chr1:94205673
ATAD3C	p.L118L	synonymous	c.T354G	NM_001039211	chr1:1454476
C4BPA	p.R120C	nonsynonymous	c.C358T	NM_000715	chr1:207115445
C9orf84	p.E1042K	nonsynonymous	c.G3124A	NM_173521	chr9:111693948
CACNA1D	p.R864H	nonsynonymous	c.G2591A	NM_000720	chr3:53732872
CACNA2D1	p.T386T	synonymous	c.C1158T	NM_000722	chr7:82014465
CECR2	p.R871R	synonymous	c.G2613T	NM_001290047	chr22:17542756
CEL	p.G691G	synonymous	c.C2073G	NM_001807	chr9:133071566
CERKL	p.R105W	nonsynonymous	c.C313T	NM_001030311	chr2:181604005
CSMD1	p.V1960I	nonsynonymous	c.G5878A	NM_033225	chr8:3157933
DCAF12	p.P244S	nonsynonymous	c.C730T	NM_015397	chr9:34098389
DSG4	p.G634D	nonsynonymous	c.G1901A	NM_001134453	chr18:31406341
DST	p.Q1705R	nonsynonymous	c.A5114G	NM_001723	chr6:56618920
ERCC4	p.S246L	nonsynonymous	c.C737T	NM_005236	chr16:13928180
FADS6	p.N228N	synonymous	c.C684T	NM_178128	chr17:74881164
FCRL1	p.D57D	synonymous	c.C171T	NM_052938	chr1:157803993
FKBP15	p.V924V	synonymous	c.G2772T	NM_015258	chr9:113169937
FMN2	p.P976P	synonymous	c.T2928C	NM_020066	chr1:240207740
FRMPD1	p.A509A	synonymous	c.G1527A	NM_014907	chr9:37737221
FUT11	p.D325N	nonsynonymous	c.G973A	NM_173540	chr10:73773454
GGN	p.P393S	nonsynonymous	c.C1177T	NM_152657	chr19:38386085
GNB4	p.T223T	synonymous	c.G669T	NM_021629	chr3:179413442
HDAC9	p.A587V	nonsynonymous	c.C1760T	NM_178425	chr7:18727608
HECTD2	p.V139I	nonsynonymous	c.G415A	NM_001284274	chr10:91461261
HERC1	p.A4494V	nonsynonymous	c.C13481T	NM_003922	chr15:63623855
HNF1A	p.E48K	nonsynonymous	c.G142A	NM_000545	chr12:120978910
KCNT1	p.P1185P	synonymous	c.G3555T	NM_020822	chr9:135791849
KLHL24	p.Y282Y	synonymous	c.T846C	NM_017644	chr3:183651202
LRRC32	p.G191G	synonymous	c.C573T	NM_005512	chr11:76661020
MRPL48	p.G57G	synonymous	c.A171G	NM_016055	chr11:73825766
NBEAL1	p.R1809H	nonsynonymous	c.G5426A	NM_001114132	chr2:203151515
NCAPG2	p.S1056S	synonymous	c.G3168A	NM_001281933	chr7:158646471
NUAK1	p.R484C	nonsynonymous	c.C1450T	NM_014840	chr12:106067338
OR1S1	p.A138V	nonsynonymous	c.C413T	NM_001004458	chr11:58215157
OR51B5	p.H271Y	nonsynonymous	c.C811T	NM_001005567	chr11:5342714
OR5M11	p.Y192Y	synonymous	c.T576C	NM_001005245	chr11:56542682
PCDHGA2	p.A699V	nonsynonymous	c.C2096T	NM_018915	chr5:141341067
PCDHGA5	p.Y504Y	synonymous	c.T1512C	NM_018918	chr5:141365842
PCED1B	p.A201T	nonsynonymous	c.G601A	NM_138371	chr12:47235664
PDZRN3	p.G663S	nonsynonymous	c.G1987A	NM_015009	chr3:73384579
PHRF1	p.K1598K	synonymous	c.G4794A	NM_001286581	chr11:611070
PLEKHA5	p.Q838H	nonsynonymous	c.G2514C	NM_001256470	chr12:19336580
PLEKHA7	p.R224C	nonsynonymous	c.C670T	NM_175058	chr11:16851217
PNPLA7	p.H173H	synonymous	c.C519T	NM_001098537	chr9:137542789
PRB2	p.R112Q	nonsynonymous	c.G335A	NM_006248	chr12:11393743
SCN2A	p.F593I	nonsynonymous	c.T1777A	NM_021007	chr2:165323261
SLC41A3	p.L24F	nonsynonymous	c.C70T	NM_001008487	chr3:126056483
SLC44A3	p.G386G	synonymous	c.C1158T	NM_001114106	chr1:94857420
SLC9B2	p.Y486C	nonsynonymous	c.A1457G	NM_178833	chr4:103026527
SPG11	p.T1323P	nonsynonymous	c.A3967C	NM_025137	chr15:44598299
STRC	p.V1635F	nonsynonymous	c.G4903T	NM_153700	chr15:43600624
SUN2	p.T592T	synonymous	c.G1776A	NM_001199579	chr22:38738939
TBKBP1	p.E100K	nonsynonymous	c.G298A	NM_014726	chr17:47696783
TEX36	p.I21N	nonsynonymous	c.T62A	NM_001128202	chr10:125661967
TMEM131	p.R1860Q	nonsynonymous	c.G5579A	NM_015348	chr2:97757172
TNKS	p.D1028E	nonsynonymous	c.C3084G	NM_003747	chr8:9752557
TP73	p.R414W	nonsynonymous	c.C1240T	NM_001204187	chr1:3730970
TTN	p.A3486A	synonymous	c.G10458A	NM_001267550	chr2:178757762
VPS8	p.I888I	synonymous	c.A2664T	NM_001009921	chr3:184928483
ZBTB4	p.R607Q	nonsynonymous	c.G1820A	NM_020899	chr17:7463162
ZCCHC24	p.E110K	nonsynonymous	c.G328A	NM_153367	chr10:79432677
ZDBF2	p.P1916L	nonsynonymous	c.C5747T	NM_020923	chr2:206310275
ZFHX4	p.Q3320*	stopgain	c.C9958T	NM_024721	chr8:76863672
A2M	p.K502K	synonymous	c.G1506A	NM_000014	chr12:9101196
ABCA13	p.P4117T	nonsynonymous	c.C12349A	NM_152701	chr7:48412473
ABCA4	p.G863A	nonsynonymous	c.G2588C	NM_000350	chr1:94051698
ACAN	p.R483C	nonsynonymous	c.C1447T	NM_013227	chr15:88847260
ADAM32	p.P664S	nonsynonymous	c.C1990T	NM_145004	chr8:39254501
AFM	p.L450F	nonsynonymous	c.C1348T	NM_001133	chr4:73499172
ARAP2	p.S712Y	nonsynonymous	c.C2135A	NM_015230	chr4:36164952
ARPP21	p.P771P	synonymous	c.G2313A	NM_001267619	chr3:35793829
ARSI	p.K546R	nonsynonymous	c.A1637G	NM_001012301	chr5:150297287
ATG16L1	p.H428H	synonymous	c.C1284T	NM_030803	chr2:233289934
ATG9A	p.L593L	synonymous	c.C1779T	NM_001077198	chr2:219222714
C21orf62	p.Y184H	nonsynonymous	c.T550C	NM_001162495	chr21:32793872
C3orf70	p.P227P	synonymous	c.G681A	NM_001025266	chr3:185083079
C9orf142	p.T125T	synonymous	c.A375T	NM_183241	chr9:136993197
CALR3	p.P260L	nonsynonymous	c.C779T	NM_145046	chr19:16482685
CCNJL	p.V151I	nonsynonymous	c.G451A	NM_024565	chr5:160259745
CCNL1	p.R418Q	nonsynonymous	c.G1253A	NM_020307	chr3:157148569
CDH19	p.P558P	synonymous	c.G1674A	NM_021153	chr18:66509149
CDSN	p.G149G	synonymous	c.A447C	NM_001264	chr6:31117168
CHUK	p.T201S	nonsynonymous	c.C602G	NM_001278	chr10:100219095
CIC	p.S1246S	synonymous	c.C3738T	NM_015125	chr19:42293224
CLVS1	p.R160H	nonsynonymous	c.G479A	NM_173519	chr8:61376628
CMYA5	p.Q1928K	nonsynonymous	c.C5782A	NM_153610	chr5:79734547
CNGA4	p.R146H	nonsynonymous	c.G437A	NM_001037329	chr11:6240231
COL7A1	p.P1648P	synonymous	c.G4944A	NM_000094	chr3:48580918
CXCL14	p.R79Q	nonsynonymous	c.G236A	NM_004887	chr5:135574656
CYB5R4	p.R232Q	nonsynonymous	c.G695A	NM_016230	chr6:83924473
CYP4F22	p.A291A	synonymous	c.C873T	NM_173483	chr19:15540651
DBH	p.R43H	nonsynonymous	c.G128A	NM_000787	chr9:133636499
DDX17	p.R161R	synonymous	c.G483A	NM_001098504	chr22:38499455
DENND2D	p.L12L	synonymous	c.C36A	NM_024901	chr1:111200424
DNASE1L2	p.R5Q	nonsynonymous	c.G14A	NM_001374	chr16:2236830
DOCK1	p.N742K	nonsynonymous	c.C2226A	NM_001290223	chr10:127052705
ELTD1	p.P29S	nonsynonymous	c.C85T	NM_022159	chr1:79005157
EMILIN3	p.P523L	nonsynonymous	c.C1568T	NM_052846	chr20:41362001
ETV7	p.E81K	nonsynonymous	c.G241A	NM_016135	chr6:36375937
EXOC3L4	p.E335G	nonsynonymous	c.A1004G	NM_001077594	chr14:103102727
FAM118A	p.R159Q	nonsynonymous	c.G476A	NM_001104595	chr22:45328017
FAT4	p.R3718H	nonsynonymous	c.G11153A	NM_001291303	chr4:125452163
FGD3	p.L113L	synonymous	c.G339T	NM_001083536	chr9:92976595
FLG	p.R1490C	nonsynonymous	c.C4468T	NM_002016	chr1:152310418
FMN2	p.A973A	synonymous	c.A2919G	NM_020066	chr1:240207731
FNDC1	p.P1399P	synonymous	c.C4197A	NM_032532	chr6:159239533
FRMD4A	p.S855S	synonymous	c.C2565T	NM_018027	chr10:13657024
GALNTL6	p.L298F	nonsynonymous	c.C892T	NM_001034845	chr4:172813692
GIMAP7	p.E31E	synonymous	c.G93A	NM_153236	chr7:150520067
GPC2	p.L77L	synonymous	c.G231A	NM_152742	chr7:100176301
GPR17	p.L313I	nonsynonymous	c.C937A	NM_001161415	chr2:127651588
GRIN3B	p.V581F	nonsynonymous	c.G1741T	NM_138690	chr19:1005242
GTF2E2	p.Q53Q	synonymous	c.A159G	NM_002095	chr8:30653440
GTF3C5	p.D452N	nonsynonymous	c.G1354A	NM_001122823	chr9:133056848
HELT	p.K35R	nonsynonymous	c.A104G	NM_001300781	chr4:185019463
HERC5	p.A879A	synonymous	c.G2637A	NM_016323	chr4:88504286
HERC5	p.P177S	nonsynonymous	c.C529T	NM_016323	chr4:88462197
HIPK3	p.E279A	nonsynonymous	c.A836C	NM_005734	chr11:33287250
HOXB2	p.S61F	nonsynonymous	c.G182A	NM_002145	chr17:48544730
HSD17B11	p.H248R	nonsynonymous	c.A743G	NM_016245	chr4:87340559
IGSF8	p.G330E	nonsynonymous	c.G989A	NM_052868	chr1:160093247
IL17RA	p.N174K	nonsynonymous	c.C522G	NM_014339	chr22:17100453
INSL5	p.R21Q	nonsynonymous	c.G62A	NM_005478	chr1:66801160
IRF1	p.E222A	nonsynonymous	c.A665C	NM_002198	chr5:132486253
ITGB6	p.I75I	synonymous	c.C225T	NM_000888	chr2:160196337
KCNAB1	p.V28A	nonsynonymous	c.T83C	NM_172160	chr3:156120694
KIAA1024	p.R734C	nonsynonymous	c.C2200T	NM_015206	chr15:79458347
KIAA1586	p.I690M	nonsynonymous	c.A2070G	NM_020931	chr6:57054569
KIF1B	p.G1382S	nonsynonymous	c.G4144A	NM_015074	chr1:10361803
KLHDC8B	p.P93P	synonymous	c.G279A	NM_173546	chr3:49173048
KLHL36	p.L50L	synonymous	c.C148T	NM_024731	chr16:84656955
KPRP	p.G569V	nonsynonymous	c.G1706T	NM_001025231	chr1:152761294
KRTAP12-3	p.S33S	synonymous	c.C99T	NM_198697	chr21:44658078
LAMA2	p.G1824S	nonsynonymous	c.G5470A	NM_000426	chr6:129401248
LIMS2	p.V139A	nonsynonymous	c.T416C	NM_017980	chr2:127654439
LMF2	p.P61L	nonsynonymous	c.C182T	NM_033200	chr22:50506948
LPO	p.R53Q	nonsynonymous	c.G158A	NM_006151	chr17:58244075
LRP1B	p.V652V	synonymous	c.G1956A	NM_018557	chr2:141019936
LRP2	p.V1451F	nonsynonymous	c.G4351T	NM_004525	chr2:169238246
LRRC8A	p.Y285Y	synonymous	c.C855T	NM_001127244	chr9:128908019
LRSAM1	p.R469W	nonsynonymous	c.C1405T	NM_138361	chr9:127489501
LRTM2	p.L14F	nonsynonymous	c.C40T	NM_001163925	chr12:1828188
LTBP2	p.A1204V	nonsynonymous	c.C3611T	NM_000428	chr14:74508645
MAEA	p.R371H	nonsynonymous	c.G1112A	NM_001017405	chr4:1339090
MAML1	p.Y130Y	synonymous	c.C390T	NM_014757	chr5:179765400
MARK1	p.R602W	nonsynonymous	c.C1804T	NM_001286124	chr1:220653165
MAST3	p.I597I	synonymous	c.C1791T	NM_015016	chr19:18135747
MAZ	p.A441A	synonymous	c.G1323A	NM_002383	chr16:29810120
MSS51	p.I42V	nonsynonymous	c.A124G	NM_001024593	chr10:73428161
MTL5	p.S30S	synonymous	c.G90A	NM_004923	chr11:68750571
MYO7A	p.R147H	nonsynonymous	c.G440A	NM_000260	chr11:77156061
NAT16	p.D305H	nonsynonymous	c.G913C	NM_198571	chr7:101172276
NDST4	p.Q385Q	synonymous	c.G1155A	NM_022569	chr4:114970496
NOM1	p.I545S	nonsynonymous	c.T1634G	NM_138400	chr7:156962152
NSUN6	p.A378A	synonymous	c.C1134T	NM_182543	chr10:18548175
OPTC	p.R325Q	nonsynonymous	c.G974A	NM_014359	chr1:203503695
OR10G8	p.V294L	nonsynonymous	c.G880C	NM_001004464	chr11:124030502
PANK4	p.P706P	synonymous	c.G2118A	NM_018216	chr1:2509876
PCDH15	p.T1562T	synonymous	c.G4686A	NM_001142771	chr10:53806942
PCDH8	p.A606A	synonymous	c.G1818T	NM_002590	chr13:52846619
PDGFRL	p.R29C	nonsynonymous	c.C85T	NM_006207	chr8:17589497
PIK3C2B	p.A766T	nonsynonymous	c.G2296A	NM_002646	chr1:204449235
PIWIL1	p.V717A	nonsynonymous	c.T2150C	NM_004764	chr12:130363099
PKD2	p.M800L	nonsynonymous	c.A2398C	NM_000297	chr4:88067937
PKP4	p.Y478Y	synonymous	c.C1434T	NM_003628	chr2:158634161
PLEKHG1	p.D668G	nonsynonymous	c.A2003G	NM_001029884	chr6:150831114
PLEKHG1	p.Q1365*	stopgain	c.C4093T	NM_001029884	chr6:150840831
POM121C	p.G821R	nonsynonymous	c.G2461A	NM_001099415	chr7:75421791
PRAMEF11	p.D207A	nonsynonymous	c.A620C	NM_001146344	chr1:12827504
PRB1	p.G84G	synonymous	c.G252A	NM_005039	chr12:11353851
PRKAR2B	p.V378M	nonsynonymous	c.G1132A	NM_002736	chr7:107159457
RAB11FIP1	p.R1249C	nonsynonymous	c.C3745T	NM_001002814	chr8:37863002
RAB30	p.L104P	nonsynonymous	c.T311C	NM_001286059	chr11:82987637
RBM34	p.K12N	nonsynonymous	c.G36T	NM_015014	chr1:235161191
RBM6	p.G1063G	synonymous	c.C3189A	NM_005777	chr3:50075273
RFTN1	p.G558G	synonymous	c.A1674G	NM_015150	chr3:16316891
RND3	p.F102I	nonsynonymous	c.T304A	NM_001254738	chr2:150474919
RYR1	p.A2533A	synonymous	c.C7599T	NM_000540	chr19:38500975
RYR1	p.G439G	synonymous	c.C1317T	NM_000540	chr19:38452891
SACS	p.I2253T	nonsynonymous	c.T6758C	NM_014363	chr13:23337118
SCAF1	p.P385L	nonsynonymous	c.C1154T	NM_021228	chr19:49651543
SCAMP4	p.P217P	synonymous	c.C651T	NM_079834	chr19:1924245
SCAMP4	p.P217R	nonsynonymous	c.C650G	NM_079834	chr19:1924244
SCN11A	p.G890D	nonsynonymous	c.G2669A	NM_014139	chr3:38894699
SEL1L	p.Q732H	nonsynonymous	c.A2196C	NM_005065	chr14:81477161
SENP1	p.K343R	nonsynonymous	c.A1028G	NM_001267595	chr12:48066933
SERF2	p.V42I	nonsynonymous	c.G124A	NM_001199875	chr15:43793583
SLAIN2	p.P455P	synonymous	c.T1365C	NM_020846	chr4:48420129
SLC27A3	p.R665Q	nonsynonymous	c.G1994A	NM_024330	chr1:153779451
SNUPN	p.G293G	synonymous	c.C879T	NM_005701	chr15:75598562
SOX13	p.R358Q	nonsynonymous	c.G1073A	NM_005686	chr1:204122902
TAS2R1	p.I62I	synonymous	c.C186A	NM_019599	chr5:9629847
TCTE1	p.I416V	nonsynonymous	c.A1246G	NM_182539	chr6:44282160
THPO	p.P404L	nonsynonymous	c.C1211T	NM_001290003	chr3:184372784
TMEM108	p.S56I	nonsynonymous	c.G167T	NM_023943	chr3:133379878
TMEM174	p.P23P	synonymous	c.C69T	NM_153217	chr5:73173312
TMPRSS15	p.G811G	synonymous	c.C2433T	NM_002772	chr21:18294323
TOPBP1	p.T941T	synonymous	c.A2823G	NM_007027	chr3:133624157
TPCN2	p.T108M	nonsynonymous	c.C323T	NM_139075	chr11:69055246
TPO	p.Y55Y	synonymous	c.C165T	NM_000547	chr2:1423115
TRIM71	p.A811A	synonymous	c.G2433A	NM_001039111	chr3:32891637
TTF2	p.V266A	nonsynonymous	c.T797C	NM_003594	chr1:117075381
TXNDC16	p.N314S	nonsynonymous	c.A941G	NM_020784	chr14:52490434
UGT3A2	p.M217I	nonsynonymous	c.G651A	NM_174914	chr5:36049081
UNC5CL	p.L468L	synonymous	c.C1402T	NM_173561	chr6:41028528
UNC80	p.P1636L	nonsynonymous	c.C4907T	NM_032504	chr2:209917852
URB2	p.L921*	stopgain	c.T2762A	NM_014777	chr1:229637375
USP53	p.P842R	nonsynonymous	c.C2525G	NM_019050	chr4:119292514
UTP20	p.R2005H	nonsynonymous	c.G6014A	NM_014503	chr12:101365514
VARS	p.L204P	nonsynonymous	c.T611C	NM_006295	chr6:31792807
VPS28	p.P193P	synonymous	c.C579T	NM_183057	chr8:144424010
WASL	p.K129E	nonsynonymous	c.A385G	NM_003941	chr7:123706328
WDR25	p.Q104Q	synonymous	c.A312G	NM_024515	chr14:100381236
WDR43	p.P383P	synonymous	c.C1149T	NM_015131	chr2:28926530
WDR55	p.A91T	nonsynonymous	c.G271A	NM_017706	chr5:140668313
XDH	p.A546A	synonymous	c.A1638C	NM_000379	chr2:31373921
XIRP1	p.G506R	nonsynonymous	c.G1516A	NM_194293	chr3:39187930
XIRP2	p.H486Y	nonsynonymous	c.C1456T	NM_001199143	chr2:167257903
ZC3H15	p.P57A	nonsynonymous	c.C169G	NM_018471	chr2:186495326
ZFYVE1	p.E46K	nonsynonymous	c.G136A	NM_021260	chr14:73024373
ZNF248	p.Q440Q	synonymous	c.A1320G	NM_021045	chr10:37832035
ZNF304	p.S288N	nonsynonymous	c.G863A	NM_001290318	chr19:57356591
ZNF469	p.R1079R	synonymous	c.G3237A	NM_001127464	chr16:88430791
ZNF497	p.E14K	nonsynonymous	c.G40A	NM_198458	chr19:58357596
ZNF790	p.V12E	nonsynonymous	c.T35A	NM_001242802	chr19:36823765
ZNF804A	p.A646E	nonsynonymous	c.C1937A	NM_194250	chr2:184937333
ACAN	p.C2447C	synonymous	c.C7341T	NM_013227	chr15:88873849
ACTB	p.N252S	nonsynonymous	c.A755G	NM_001101	chr7:5528328
ACVR2A	p.F117I	nonsynonymous	c.T349A	NM_001278579	chr2:147899543
ADAMTS7	p.N325N	synonymous	c.C975T	NM_014272	chr15:78790723
ADAT1	p.H231H	synonymous	c.C693T	NM_012091	chr16:75612593
ADCY10	p.A699A	synonymous	c.A2097G	NM_018417	chr1:167856239
AGFG1	p.V139A	nonsynonymous	c.T416C	NM_001135187	chr2:227523801
AGMAT	p.N237K	nonsynonymous	c.C711A	NM_024758	chr1:15578868
AGRN	p.Q689Q	synonymous	c.G2067A	NM_198576	chr1:1044176
AHNAK2	p.V3668V	synonymous	c.G11004A	NM_138420	chr14:104944447
ALDH1B1	p.P55L	nonsynonymous	c.C164T	NM_000692	chr9:38395912
ALDOB	p.A175D	nonsynonymous	c.C524A	NM_000035	chr9:101427498
AMIGO3	p.R412G	nonsynonymous	c.C1234G	NM_198722	chr3:49718232
AMOTL1	p.R363Q	nonsynonymous	c.G1088A	NM_130847	chr11:94800278
ANK2	p.E3465E	synonymous	c.G10395A	NM_001148	chr4:113359013
ANKRD39	p.D129D	synonymous	c.C387T	NM_016466	chr2:96853422
APC2	p.G489S	nonsynonymous	c.G1465A	NM_005883	chr19:1460801
APOBEC3G	p.V9M	nonsynonymous	c.G25A	NM_021822	chr22:39078939
ARAP3	p.E67K	nonsynonymous	c.G199A	NM_022481	chr5:141680288
ARHGEF17	p.G1704S	nonsynonymous	c.G5110A	NM_014786	chr11:73363319
ARHGEF17	p.R1572K	nonsynonymous	c.G4715A	NM_014786	chr11:73362453
ARSB	p.E482E	synonymous	c.A1446G	NM_000046	chr5:78780553
ASTN2	p.R368R	synonymous	c.C1104T	NM_014010	chr9:117096063
ATHL1	p.Q389K	nonsynonymous	c.C1165A	NM_025092	chr11:292892
AVPR2	p.A147A	synonymous	c.G441A	NM_000054	chrX:153905947
BAZ2A	p.S1557Y	nonsynonymous	c.C4670A	NM_013449	chr12:56600429
BMP2K	p.Q481Q	synonymous	c.G1443A	NM_198892	chr4:78870994
BNC2	p.D930G	nonsynonymous	c.A2789G	NM_017637	chr9:16419500
BOD1L1	p.E1294K	nonsynonymous	c.G3880A	NM_148894	chr4:13603020
BOD1L1	p.V2183F	nonsynonymous	c.G6547T	NM_148894	chr4:13600353
BPNT1	p.D213N	nonsynonymous	c.G637A	NM_006085	chr1:220062792
BRCA2	p.E2856A	nonsynonymous	c.A8567C	NM_000059	chr13:32371035
BRSK2	p.E710K	nonsynonymous	c.G2128A	NM_001256630	chr11:1460550
BST1	p.D131N	nonsynonymous	c.G391A	NM_004334	chr4:15707586
BTNL9	p.I244T	nonsynonymous	c.T731C	NM_152547	chr5:181050364
C12orf40	p.T563A	nonsynonymous	c.A1687G	NM_001031748	chr12:39720979
C16orf54	p.P127P	synonymous	c.C381T	NM_175900	chr16:29744571
C19orf68	p.Q519H	nonsynonymous	c.G1557T	NM_199341	chr19:48195621
C1orf116	p.P414L	nonsynonymous	c.C1241T	NM_023938	chr1:207022523
C2CD4D	p.S175S	synonymous	c.C525T	NM_001136003	chr1:151838465
C2orf82	p.D82D	synonymous	c.C246T	NM_206895	chr2:232876112
C3orf52	p.M1V	nonsynonymous	c.A1G	NM_001171747	chr3:112086408
C7orf55-LUC7L2	p.S158S	synonymous	c.A474G	NM_001244584	chr7:139402157
C7orf71	p.R33C	nonsynonymous	c.C97T	NM_001302625	chr7:26639312
C9orf50	p.N192S	nonsynonymous	c.A575G	NM_199350	chr9:129619764
CASP2	p.K254K	synonymous	c.A762G	NM_032982	chr7:143299937
CASZ1	p.T282M	nonsynonymous	c.C845T	NM_001079843	chr1:10660197
CBX2	p.K283N	nonsynonymous	c.G849T	NM_005189	chr17:79784292
CC2D1B	p.V502L	nonsynonymous	c.G1504C	NM_032449	chr1:52357874
CCDC168	p.L6425L	synonymous	c.T19275G	NM_001146197	chr13:102731422
CCSER1	p.L349I	nonsynonymous	c.T1045A	NM_001145065	chr4:90309329
CD163L1	p.G1065S	nonsynonymous	c.G3193A	NM_001297650	chr12:7374688
CDC42EP1	p.T248P	nonsynonymous	c.A742C	NM_152243	chr22:37568386
CEACAM6	p.D209N	nonsynonymous	c.G625A	NM_002483	chr19:41761449
CELSR3	p.A2553T	nonsynonymous	c.G7657A	NM_001407	chr3:48645583
CELSR3	p.P3276L	nonsynonymous	c.C9827T	NM_001407	chr3:48639758
CEP70	p.D345D	synonymous	c.C1035T	NM_024491	chr3:138508454
CHRNG	p.P506S	nonsynonymous	c.C1516T	NM_005199	chr2:232545678
CKMT1B	p.R399H	nonsynonymous	c.G1196A	NM_020990	chr15:43599215
CLCA4	p.D404D	synonymous	c.T1212C	NM_012128	chr1:86571106
CLIC2	p.F32Y	nonsynonymous	c.T95A	NM_001289	chrX:155299108
CLPP	p.L58R	nonsynonymous	c.T173G	NM_006012	chr19:6361747
CLPTM1L	p.R230C	nonsynonymous	c.C688T	NM_030782	chr5:1335165
CNGB1	p.Y809*	stopgain	c.T2427G	NM_001297	chr16:57911818
CNTNAP2	p.V361V	synonymous	c.G1083A	NM_014141	chr7:147128836
CNTNAP3B	p.D639H	nonsynonymous	c.G1915C	NM_001201380	chr9:41953348
COL4A3	p.L1474P	nonsynonymous	c.A4421G	NM_000091	chr2:227307878
COL4A3	p.Q1495R	nonsynonymous	c.T4484C	NM_000091	chr2:227308920
COL6A3	p.K1754R	nonsynonymous	c.A5261G	NM_004369	chr2:237366926
COL8A2	p.G3R	nonsynonymous	c.G7A	NM_005202	chr1:36100236
COMMD10	p.V159V	synonymous	c.G477A	NM_016144	chr5:116134145
CRB1	p.L857I	nonsynonymous	c.C2569A	NM_201253	chr1:197427894
CROCC	p.A800V	nonsynonymous	c.C2399T	NM_014675	chr1:16946876
CXorf30	p.G619E	nonsynonymous	c.C1856T	NM_001098843	chrX:36384960
DBH	p.K239N	nonsynonymous	c.G717C	NM_000787	chr9:133642437
DCAF12L2	p.R58Q	nonsynonymous	c.G173A	NM_001013628	chrX:126165752
DCTN1	p.A646S	nonsynonymous	c.G1936T	NM_004082	chr2:74368050
DNAJC13	p.A2037A	synonymous	c.A6111G	NM_015268	chr3:132525660
DPYD	p.K259E	nonsynonymous	c.A775G	NM_000110	chr1:97679170
DROSHA	p.P764S	nonsynonymous	c.C2290T	NM_013235	chr5:31468015
DSP	p.R1537C	nonsynonymous	c.C4609T	NM_004415	chr6:7580799
EFCC1	p.S241S	synonymous	c.C723T	NM_024768	chr3:129003820
EFHB	p.K557Q	nonsynonymous	c.A1669C	NM_144715	chr3:19896743
ELL2	p.G20A	nonsynonymous	c.G59C	NM_012081	chr5:95961663
EML4	p.A807A	synonymous	c.C2421T	NM_019063	chr2:42328965
EPB41L3	p.L759L	synonymous	c.T2277G	NM_012307	chr18:5406849
ESPL1	p.I1488M	nonsynonymous	c.C4464G	NM_012291	chr12:53288259
ESX1	p.P307P	synonymous	c.G921A	NM_153448	chrX:104250528
EXD1	p.A180G	nonsynonymous	c.C539G	NM_001286441	chr15:41196033
FAM65C	p.P172Q	nonsynonymous	c.C515A	NM_001290268	chr20:50609634
FAM71E2	p.P503P	synonymous	c.A1509C	NM_001145402	chr19:55359359
FAM83H	p.S352L	nonsynonymous	c.C1055T	NM_198488	chr8:143728406
FAR1	p.E96K	nonsynonymous	c.G286A	NM_032228	chr11:13700413
FARP1	p.T150T	synonymous	c.G450A	NM_001286839	chr13:98377872
FBRSL1	p.R113H	nonsynonymous	c.G338A	NM_001142641	chr12:132508199
FBXO44	p.R144C	nonsynonymous	c.C430T	NM_183412	chr1:11658802
FBXW8	p.V408V	synonymous	c.G1224T	NM_153348	chr12:116988854
FGD5	p.H600Y	nonsynonymous	c.C1798T	NM_152536	chr3:14820869
FGFRL1	p.Y112Y	synonymous	c.C336T	NM_001004356	chr4:1022459
FKBP9	p.R130R	synonymous	c.A390G	NM_001284341	chr7:32974626
FLG	p.R501*	stopgain	c.C1501T	NM_002016	chr1:152313385
FMN2	p.G1071R	nonsynonymous	c.G3211A	NM_020066	chr1:240208023
FMN2	p.G54G	synonymous	c.C162G	NM_020066	chr1:240092271
FRAS1	p.T866T	synonymous	c.C2598T	NM_025074	chr4:78363930
FRMD1	p.G150R	nonsynonymous	c.G448A	NM_024919	chr6:168066768
FRMD1	p.H383Q	nonsynonymous	c.C1149A	NM_024919	chr6:168060954
FSIP2	p.Y6741H	nonsynonymous	c.T20221C	NM_173651	chr2:185813671
GAB4	p.A221T	nonsynonymous	c.G661A	NM_001037814	chr22:16987985
GAB4	p.S217L	nonsynonymous	c.C650T	NM_001037814	chr22:16987996
GALC	p.H6H	synonymous	c.T18C	NM_001201402	chr14:87993482
GALNT15	p.D621D	synonymous	c.T1863C	NM_054110	chr3:16227443
GALNT4	p.Q516K	nonsynonymous	c.C1546A	NM_003774	chr12:89523004
GAPVD1	p.S993S	synonymous	c.C2979T	NM_015635	chr9:125341197
GATA1	p.G99S	nonsynonymous	c.G295A	NM_002049	chrX:48791918
GATA1	p.P410L	nonsynonymous	c.C1229T	NM_002049	chrX:48794151
GBA2	p.G316R	nonsynonymous	c.G946A	NM_020944	chr9:35740905
GBE1	p.I59T	nonsynonymous	c.T176C	NM_000158	chr3:81705581
GCDH	p.I381I	synonymous	c.C1143T	NM_000159	chr19:12897763
GJC2	p.T394T	synonymous	c.G1182A	NM_020435	chr1:228158940
GNA14	p.T183T	synonymous	c.C549T	NM_004297	chr9:77431365
GNPTAB	p.R46Q	nonsynonymous	c.G137A	NM_024312	chr12:101796743
GOLGA3	p.N69N	synonymous	c.C207T	NM_005895	chr12:132816739
GPBP1L1	p.S440N	nonsynonymous	c.G1319A	NM_021639	chr1:45628362
GPR150	p.L173L	synonymous	c.C517T	NM_199243	chr5:95620792
GPR39	p.S423C	nonsynonymous	c.G1268C	NM_001508	chr2:132645512
GPRC6A	p.Y775F	nonsynonymous	c.A2324T	NM_148963	chr6:116792599
GRID1	p.A127T	nonsynonymous	c.G379A	NM_017551	chr10:86206505
GRIN3B	p.D457D	synonymous	c.C1371T	NM_138690	chr19:1004872
GSG1	p.S38L	nonsynonymous	c.C113T	NM_001080555	chr12:13090754
GSTM3	p.E33K	nonsynonymous	c.G97A	NM_000849	chr1:109739860
GTF2H1	p.I525V	nonsynonymous	c.A1573G	NM_001142307	chr11:18365795
GTPBP2	p.G581G	synonymous	c.C1743T	NM_019096	chr6:43621680
HCN4	p.S452S	synonymous	c.C1356T	NM_005477	chr15:73332146
HIVEP1	p.D1253N	nonsynonymous	c.G3757A	NM_002114	chr6:12123552
HMBOX1	p.R223R	synonymous	c.A669T	NM_024567	chr8:29009154
HMCN2	p.D1678D	synonymous	c.C5034T	NM_001291815	chr9:130354932
HMCN2	p.N681N	synonymous	c.T2043C	NM_001291815	chr9:130306895
HNRNPF	p.T301T	synonymous	c.C903T	NM_001098208	chr10:43386982
HOXD10	p.T45S	nonsynonymous	c.C134G	NM_002148	chr2:176116967
HYOU1	p.V239E	nonsynonymous	c.T716A	NM_006389	chr11:119054199
IARS	p.V1046I	nonsynonymous	c.G3136A	NM_013417	chr9:92242195
IDI1	p.T139T	synonymous	c.G417A	NM_004508	chr10:1042752
ILDR1	p.G527G	synonymous	c.G1581A	NM_001199799	chr3:121993168
IQGAP2	p.N1184S	nonsynonymous	c.A3551G	NM_006633	chr5:76677241
IREB2	p.I888V	nonsynonymous	c.A2662G	NM_004136	chr15:78497192
KCNH6	p.G500S	nonsynonymous	c.G1498A	NM_030779	chr17:63536065
KCP	p.P738P	synonymous	c.C2214T	NM_001135914	chr7:128888978
KCTD19	p.S140T	nonsynonymous	c.T418A	NM_001100915	chr16:67304454
KDM4D	p.P429R	nonsynonymous	c.C1286G	NM_018039	chr11:94998658
KIAA1109	p.K3605K	synonymous	c.G10815A	NM_015312	chr4:122324447
KIAA1586	p.N195D	nonsynonymous	c.A583G	NM_020931	chr6:57053082
KIF14	p.V1421V	synonymous	c.A4263G	NM_014875	chr1:200559420
KIF15	p.A1375A	synonymous	c.C4125T	NM_020242	chr3:44852693
KIF21A	p.K543R	nonsynonymous	c.A1628G	NM_001173464	chr12:39351822
KLHDC4	p.Y447Y	synonymous	c.T1341C	NM_017566	chr16:87709371
KLHL35	p.Q3*	stopgain	c.C7T	NM_001039548	chr11:75430623
KLK3	p.S210W	nonsynonymous	c.C629G	NM_001648	chr19:50858594
KMO	p.N482S	nonsynonymous	c.A1445G	NM_003679	chr1:241592137
KMT2E	p.N1195S	nonsynonymous	c.A3584G	NM_182931	chr7:105109057
KRT4	p.T120T	synonymous	c.C360T	NM_002272	chr12:52813699
KRT82	p.V33V	synonymous	c.G99A	NM_033033	chr12:52406179
L1CAM	p.M187I	nonsynonymous	c.G561T	NM_001278116	chrX:153870923
LAMB2	p.G891G	synonymous	c.C2673T	NM_002292	chr3:49125300
LAMC1	p.D532E	nonsynonymous	c.T1596G	NM_002293	chr1:183117351
LAMC2	p.R1153R	synonymous	c.G3459A	NM_005562	chr1:183243277
LAT	p.P130P	synonymous	c.G390A	NM_014387	chr16:28986619
LDB3	p.V118M	nonsynonymous	c.G352A	NM_001171610	chr10:86681466
LEMD3	p.I582I	synonymous	c.C1746T	NM_014319	chr12:65238552
LIFR	p.A985A	synonymous	c.A2955T	NM_001127671	chr5:38481934
LOX	p.P159Q	nonsynonymous	c.C476A	NM_002317	chr5:122077510
LPAR3	p.T114T	synonymous	c.T342G	NM_012152	chr1:84865779
LPIN3	p.S690S	synonymous	c.G2070A	NM_001301860	chr20:41357909
LSM14A	p.S103P	nonsynonymous	c.T307C	NM_001114093	chr19:34196655
LZTS1	p.H30N	nonsynonymous	c.C88A	NM_021020	chr8:20255094
MACC1	p.N819Y	nonsynonymous	c.A2455T	NM_182762	chr7:20141050
MAML1	p.T110T	synonymous	c.A330G	NM_014757	chr5:179765340
MARCH10	p.T598I	nonsynonymous	c.C1793T	NM_001288779	chr17:62736189
MARCO	p.H101Q	nonsynonymous	c.C303G	NM_006770	chr2:118970217
MCF2	p.N642N	synonymous	c.T1926C	NM_001171876	chrX:139604726
MDM1	p.I416I	synonymous	c.C1248T	NM_017440	chr12:68315199
MDN1	p.T2678A	nonsynonymous	c.A8032G	NM_014611	chr6:89706175
MGAM	p.I1783V	nonsynonymous	c.A5347G	NM_004668	chr7:142103290
MGAT5B	p.H644Y	nonsynonymous	c.C1930T	NM_198955	chr17:76946430
MIPEP	p.L197P	nonsynonymous	c.T590C	NM_005932	chr13:23874859
MTMR12	p.I401I	synonymous	c.T1203C	NM_001040446	chr5:32239142
MTMR6	p.F320F	synonymous	c.C960T	NM_004685	chr13:25257745
MUC16	p.K10803E	nonsynonymous	c.A32407G	NM_024690	chr19:8938548
MUC3A	p.S2096S	synonymous	c.A6288G	NM_005960	chr7:100958067
MUC3A	p.S2378S	synonymous	c.A7134G	NM_005960	chr7:100958913
MUC3A	p.T2031T	synonymous	c.A6093C	NM_005960	chr7:100957872
MUC3A	p.T2313S	nonsynonymous	c.C6938G	NM_005960	chr7:100958717
MUC5B	p.C5681C	synonymous	c.C17043T	NM_002458	chr11:1260702
MUC5B	p.P4895S	nonsynonymous	c.C14683T	NM_002458	chr11:1251563
MUC6	p.P2049P	synonymous	c.A6147G	NM_005961	chr11:1016654
NACAD	p.P956P	synonymous	c.A2868G	NM_001146334	chr7:45083312
NCKAP5	p.Q1361Q	synonymous	c.G4083A	NM_207363	chr2:132782728
NDST3	p.T414T	synonymous	c.G1242A	NM_004784	chr4:118138071
NDUFAF4	p.I22I	synonymous	c.C66A	NM_014165	chr6:96897736
NDUFS7	p.A51A	synonymous	c.C153T	NM_024407	chr19:1388863
NDUFV3	p.A412V	nonsynonymous	c.C1235T	NM_021075	chr21:42904247
NEGR1	p.L32V	nonsynonymous	c.C94G	NM_173808	chr1:72282401
NEK5	p.M601V	nonsynonymous	c.A1801G	NM_199289	chr13:52072067
NFKBIE	p.S33F	nonsynonymous	c.C98T	NM_004556	chr6:44265666
NID1	p.G49E	nonsynonymous	c.G146A	NM_002508	chr1:236064934
NIPAL2	p.A216T	nonsynonymous	c.G646A	NM_024759	chr8:98212414
NPHP3	p.R1094Q	nonsynonymous	c.G3281A	NM_153240	chr3:132686308
NPM3	p.A7A	synonymous	c.T21A	NM_006993	chr10:101783370
NT5DC1	p.N289N	synonymous	c.C867T	NM_152729	chr6:116237030
NUBP2	p.G25D	nonsynonymous	c.G74A	NM_012225	chr16:1786594
NUMA1	p.Y1836H	nonsynonymous	c.T5506C	NM_006185	chr11:72006221
OR2K2	p.D298Y	nonsynonymous	c.G892T	NM_205859	chr9:111327542
OR2S2	p.I215T	nonsynonymous	c.T644C	NM_019897	chr9:35957455
OR4X2	p.D113D	synonymous	c.C339T	NM_001004727	chr11:48245442
OTOG	p.T907T	synonymous	c.G2721A	NM_001277269	chr11:17578452
OTOGL	p.P1415S	nonsynonymous	c.C4243T	NM_173591	chr12:80328735
PADI1	p.D191G	nonsynonymous	c.A572G	NM_013358	chr1:17226078
PALMD	p.P412R	nonsynonymous	c.C1235G	NM_017734	chr1:99689495
PARP4	p.C1047Y	nonsynonymous	c.G3140A	NM_006437	chr13:24447161
PCDHA4	p.S406L	nonsynonymous	c.C1217T	NM_018907	chr5:140808404
PCDHA8	p.R569P	nonsynonymous	c.G1706C	NM_018911	chr5:140843027
PCDHB3	p.L673L	synonymous	c.C2019G	NM_018937	chr5:141102668
PCDHB3	p.P672P	synonymous	c.T2016G	NM_018937	chr5:141102665
PCDHGB1	p.P675P	synonymous	c.T2025G	NM_018922	chr5:141352285
PCNT	p.Q1449E	nonsynonymous	c.C4345G	NM_006031	chr21:46397393
PCSK2	p.D118E	nonsynonymous	c.C354A	NM_002594	chr20:17358398
PDE10A	p.P487A	nonsynonymous	c.C1459G	NM_001130690	chr6:165395227
PDE4D	p.P5T	nonsynonymous	c.C13A	NM_001197222	chr5:59039095
PDK3	p.R295Q	nonsynonymous	c.G884A	NM_001142386	chrX:24528107
PERP	p.G59R	nonsynonymous	c.G175A	NM_022121	chr6:138107166
PIF1	p.P109S	nonsynonymous	c.C325T	NM_001286497	chr15:64824011
PIK3C2G	p.L710F	nonsynonymous	c.C2128T	NM_001288772	chr12:18399660
PIK3CA	p.I121I	synonymous	c.C363T	NM_006218	chr3:179199700
PKD1	p.T2873I	nonsynonymous	c.C8618T	NM_001009944	chr16:2103439
PLAC9	p.T65A	nonsynonymous	c.A193G	NM_001012973	chr10:80144253
PLEC	p.R3446C	nonsynonymous	c.C10336T	NM_201380	chr8:143919896
PLEKHG3	p.V994I	nonsynonymous	c.G2980A	NM_015549	chr14:64743191
PLSCR4	p.S265S	synonymous	c.C795A	NM_001128304	chr3:146195274
PLXNA2	p.S842F	nonsynonymous	c.C2525T	NM_025179	chr1:208079321
PNISR	p.P153P	synonymous	c.C459T	NM_032870	chr6:99410783
PODNL1	p.L39S	nonsynonymous	c.T116C	NM_024825	chr19:13937915
POLR3G	p.E173K	nonsynonymous	c.G517A	NM_006467	chr5:90506606
PPAN-P2RY11	p.R696W	nonsynonymous	c.C2086T	NM_001040664	chr19:10114439
PPAPDC2	p.L179L	synonymous	c.G537A	NM_203453	chr9:4662912
PPHLN1	p.N447T	nonsynonymous	c.A1340C	NM_016488	chr12:42446280
PRAMEF8	p.L326L	synonymous	c.C976T	NM_001012276	chr1:13281820
PRDM11	p.K389E	nonsynonymous	c.A1165G	NM_001256695	chr11:45224639
PRDM9	p.E360E	synonymous	c.A1080G	NM_020227	chr5:23524463
PREP	p.L2L	synonymous	c.C4T	NM_002726	chr6:105402888
PRUNE2	p.A1387A	synonymous	c.T4161A	NM_015225	chr9:76708113
PRUNE2	p.V1388D	nonsynonymous	c.T4163A	NM_015225	chr9:76708111
PRUNE2	p.V1388I	nonsynonymous	c.G4162A	NM_015225	chr9:76708112
PSMB11	p.A203T	nonsynonymous	c.G607A	NM_001099780	chr14:23042832
PTCHD1	p.R584W	nonsynonymous	c.C1750T	NM_173495	chrX:23393268
PTPRK	p.H66R	nonsynonymous	c.A197G	NM_001291981	chr6:128397592
PTPRN2	p.L221L	synonymous	c.C663T	NM_002847	chr7:158167178
PXN	p.V133I	nonsynonymous	c.G397A	NM_001243756	chr12:120222959
RAB8A	p.F9F	synonymous	c.C27T	NM_005370	chr19:16111928
RAD17	p.E605Q	nonsynonymous	c.G1813C	NM_133339	chr5:69414059
RAD18	p.T118A	nonsynonymous	c.A352G	NM_020165	chr3:8941719
RBBP8NL	p.S519C	nonsynonymous	c.C1556G	NM_080833	chr20:62413520
RCC1	p.Y225C	nonsynonymous	c.A674G	NM_001048194	chr1:28535300
RCE1	p.G192G	synonymous	c.C576T	NM_005133	chr11:66844993
RFX1	p.D302D	synonymous	c.T906C	NM_002918	chr19:13978015
RHOT1	p.V491A	nonsynonymous	c.T1472C	NM_001033568	chr17:32206965
RILPL2	p.G27G	synonymous	c.G81C	NM_145058	chr12:123436340
RNF152	p.V37A	nonsynonymous	c.T110C	NM_173557	chr18:61816354
RNF212	p.T229A	nonsynonymous	c.A685G	NM_194439	chr4:1073030
RSPH6A	p.A277A	synonymous	c.G831C	NM_030785	chr19:45810660
RYR2	p.L3982F	nonsynonymous	c.G11946T	NM_001035	chr1:237781630
SASH1	p.I915I	synonymous	c.C2745A	NM_015278	chr6:148544215
SBK2	p.G102D	nonsynonymous	c.G305A	NM_001101401	chr19:55531294
SCAF1	p.G182R	nonsynonymous	c.G544A	NM_021228	chr19:49650933
SCCPDH	p.I183V	nonsynonymous	c.A547G	NM_016002	chr1:246744108
SCLY	p.R419R	synonymous	c.G1257A	NM_016510	chr2:238098250
SCML4	p.S260S	synonymous	c.C780T	NM_198081	chr6:107720896
SCN2A	p.D595D	synonymous	c.T1785C	NM_021007	chr2:165323269
SCN7A	p.D803V	nonsynonymous	c.A2408T	NM_002976	chr2:166432502
SCN9A	p.R1611H	nonsynonymous	c.G4832A	NM_002977	chr2:166199774
SCRIB	p.D889D	synonymous	c.T2667C	NM_182706	chr8:143805115
SDK1	p.G286G	synonymous	c.C858T	NM_152744	chr7:3950933
SDK1	p.S619L	nonsynonymous	c.C1856T	NM_152744	chr7:3974407
SDK2	p.Y1808Y	synonymous	c.C5424T	NM_001144952	chr17:73361727
SEL1L3	p.L49L	synonymous	c.C147T	NM_015187	chr4:25862690
SEMG1	p.G101D	nonsynonymous	c.G302A	NM_003007	chr20:45207599
SERPINB4	p.N161N	synonymous	c.C483T	NM_002974	chr18:63639763
SEZ6L	p.P343P	synonymous	c.T1029C	NM_021115	chr22:26296947
SGCB	p.S125R	nonsynonymous	c.C375A	NM_000232	chr4:52029732
SIGLEC11	p.M97T	nonsynonymous	c.T290C	NM_052884	chr19:49960722
SLC1A6	p.E28V	nonsynonymous	c.A83T	NM_005071	chr19:14972828
SLC22A5	p.R488H	nonsynonymous	c.G1463A	NM_003060	chr5:132393688
SLC2A11	p.L396L	synonymous	c.G1188C	NM_001282864	chr22:23884333
SLC34A3	p.S260N	nonsynonymous	c.G779A	NM_001177317	chr9:137233655
SLC46A3	p.G184V	nonsynonymous	c.G551T	NM_001135919	chr13:28713189
SLC7A3	p.F248F	synonymous	c.C744T	NM_032803	chrX:70928221
SLITRK6	p.G732E	nonsynonymous	c.G2195A	NM_032229	chr13:85794314
SORL1	p.H1813Q	nonsynonymous	c.T5439A	NM_003105	chr11:121614890
SOX4	p.G222G	synonymous	c.C666A	NM_003107	chr6:21595200
SPATA17	p.L262L	synonymous	c.A784G	NM_138796	chr1:217782234
SPATA31E1	p.V860I	nonsynonymous	c.G2578A	NM_178828	chr9:87887065
SPOCK2	p.R210Q	nonsynonymous	c.G629A	NM_001244950	chr10:72067693
STEAP1B	p.A136G	nonsynonymous	c.C407G	NM_001164460	chr7:22493514
STK32C	p.T233T	synonymous	c.C699T	NM_173575	chr10:132225600
SUCLG1	p.G79D	nonsynonymous	c.G236A	NM_003849	chr2:84443366
SVEP1	p.R2415K	nonsynonymous	c.G7244A	NM_153366	chr9:110408356
SYMPK	p.P1032P	synonymous	c.C3096T	NM_004819	chr19:45816960
SYNE1	p.V5113I	nonsynonymous	c.G15337A	NM_182961	chr6:152326059
SYNJ1	p.P1162P	synonymous	c.A3486G	NM_003895	chr21:32645668
SYNM	p.D901H	nonsynonymous	c.G2701C	NM_145728	chr15:99131061
SYT13	p.S405S	synonymous	c.C1215T	NM_020826	chr11:45244118
SYTL1	p.S337S	synonymous	c.C1011T	NM_001193308	chr1:27350799
TACC3	p.S93L	nonsynonymous	c.C278T	NM_006342	chr4:1723843
TAS2R14	p.F63F	synonymous	c.C189T	NM_023922	chr12:10939019
TAX1BP1	p.Q336R	nonsynonymous	c.A1007G	NM_006024	chr7:27787572
TBC1D5	p.V640L	nonsynonymous	c.G1918C	NM_001134381	chr3:17185109
TCP10	p.R293*	stopgain	c.C877T	NM_004610	chr6:167373273
TCP10L2	p.R320*	stopgain	c.C958T	NM_001145121	chr6:167181812
TEC	p.Y513Y	synonymous	c.T1539C	NM_003215	chr4:48139019
TG	p.R717Q	nonsynonymous	c.G2150A	NM_003235	chr8:132887522
TGFB1I1	p.F460L	nonsynonymous	c.C1380A	NM_001042454	chr16:31477570
THBS2	p.P1099L	nonsynonymous	c.C3296T	NM_003247	chr6:169221505
THEGL	p.P260P	synonymous	c.T780A	NM_001256475	chr4:56575562
TMEM132D	p.G852G	synonymous	c.A2556G	NM_133448	chr12:129074619
TMEM259	p.S510R	nonsynonymous	c.C1530G	NM_001033026	chr19:1010683
TNFRSF21	p.A23S	nonsynonymous	c.G67T	NM_014452	chr6:47309445
TOR1AIP2	p.G128D	nonsynonymous	c.G383A	NM_022347	chr1:179864794
TPO	p.T10T	synonymous	c.G30A	NM_000547	chr2:1414438
TPST1	p.Q258Q	synonymous	c.G774A	NM_003596	chr7:66241199
TRIM16	p.N463K	nonsynonymous	c.C1389A	NM_006470	chr17:15628921
TRIP12	p.P1735A	nonsynonymous	c.C5203G	NM_001284214	chr2:229778513
TSPAN15	p.I34M	nonsynonymous	c.T102G	NM_012339	chr10:69483696
TSPYL6	p.L3L	synonymous	c.C9T	NM_001003937	chr2:54256143
TTC30B	p.I234T	nonsynonymous	c.T701C	NM_152517	chr2:177552063
TTN	p.L31753L	synonymous	c.C95259T	NM_001267550	chr2:178545977
TTN	p.P13061P	synonymous	c.T39183A	NM_001267550	chr2:178652292
TTN	p.T18843T	synonymous	c.G56529A	NM_001267550	chr2:178599264
UBL4B	p.A154A	synonymous	c.G462A	NM_203412	chr1:110112996
UBR5	p.V2563V	synonymous	c.C7689G	NM_015902	chr8:102262068
UBXN7	p.H150H	synonymous	c.T450C	NM_015562	chr3:196391831
UCMA	p.M32T	nonsynonymous	c.T95C	NM_145314	chr10:13233764
USP20	p.P367P	synonymous	c.G1101A	NM_006676	chr9:129868415
USP26	p.P696P	synonymous	c.A2088G	NM_031907	chrX:133026133
USP36	p.H200N	nonsynonymous	c.C598A	NM_025090	chr17:78827336
VANGL1	p.Y110Y	synonymous	c.C330T	NM_138959	chr1:115663786
VNN2	p.V174V	synonymous	c.G522C	NM_004665	chr6:132755858
VOPP1	p.R2*	stopgain	c.C4T	NM_001284284	chr7:55537524
VPS13A	p.A1215A	synonymous	c.C3645A	NM_033305	chr9:77295679
WDFY4	p.T553S	nonsynonymous	c.A1657T	NM_020945	chr10:48734005
WDR27	p.V423L	nonsynonymous	c.G1267C	NM_182552	chr6:169659138
WIZ	p.P334L	nonsynonymous	c.C1001T	NM_021241	chr19:15427062
ZBBX	p.A284V	nonsynonymous	c.C851T	NM_001199201	chr3:167327953
ZBTB39	p.R160Q	nonsynonymous	c.G479A	NM_014830	chr12:57004439
ZCCHC11	p.A820A	synonymous	c.G2460A	NM_001009881	chr1:52475099
ZCCHC6	p.T666I	nonsynonymous	c.C1997T	NM_024617	chr9:86323753
ZKSCAN7	p.D386G	nonsynonymous	c.A1157G	NM_018651	chr3:44570267
ZNF157	p.G308G	synonymous	c.G924A	NM_003446	chrX:47412997
ZNF16	p.A357P	nonsynonymous	c.G1069C	NM_001029976	chr8:144931718
ZNF256	p.S337G	nonsynonymous	c.A1009G	NM_005773	chr19:57941799
ZNF33A	p.P290P	synonymous	c.G870A	NM_001278177	chr10:38054931
ZNF486	p.T323T	synonymous	c.G969T	NM_052852	chr19:20197679
ZNF486	p.Y210*	stopgain	c.C630G	NM_052852	chr19:20197340
ZNF502	p.H505Y	nonsynonymous	c.C1513T	NM_001282880	chr3:44722330
ZNF546	p.S577R	nonsynonymous	c.T1731G	NM_178544	chr19:40015001
ZNF566	p.A173T	nonsynonymous	c.G517A	NM_001145343	chr19:36449720
ZNF592	p.R350H	nonsynonymous	c.G1049A	NM_014630	chr15:84783724
ZNF778	p.A269T	nonsynonymous	c.G805A	NM_001201407	chr16:89227093
ZNF778	p.Y92C	nonsynonymous	c.A275G	NM_001201407	chr16:89224749
ZNF780A	p.A641P	nonsynonymous	c.G1921C	NM_001142577	chr19:40074524
ZNF780A	p.V89A	nonsynonymous	c.T266C	NM_001142577	chr19:40076179
ZNF780B	p.D413G	nonsynonymous	c.A1238G	NM_001005851	chr19:40035621
ZNF780B	p.E418Q	nonsynonymous	c.G1252C	NM_001005851	chr19:40035607
ZNF780B	p.F622F	synonymous	c.C1866T	NM_001005851	chr19:40034993
ZNF780B	p.T690I	nonsynonymous	c.C2069T	NM_001005851	chr19:40034790
ZNF780B	p.V681G	nonsynonymous	c.T2042G	NM_001005851	chr19:40034817
ZNF816-ZNF321P	p.G137R	nonsynonymous	c.G409C	NM_001202473	chr19:52929196
ZNF91	p.A310G	nonsynonymous	c.C929G	NM_003430	chr19:23362050
ZXDA	p.Q297Q	synonymous	c.G891A	NM_007156	chrX:57909530
ZXDA	p.V264L	nonsynonymous	c.G790T	NM_007156	chrX:57909631
ZXDC	p.A126V	nonsynonymous	c.C377T	NM_025112	chr3:126475489
ALMS1	p.I485V	nonsynonymous	c.A1453G	NM_015120	chr2:73447980
ANKRD60	p.P289S	nonsynonymous	c.C865T	NM_001304369	chr20:58218668
ARHGAP23	p.A391S	nonsynonymous	c.G1171T	NM_001199417	chr17:38466854
ARHGAP23	p.R89Q	nonsynonymous	c.G266A	NM_001199417	chr17:38462858
ARMCX4	p.A582P	nonsynonymous	c.G1744C	NM_001256155	chrX:101490333
BAHCC1	p.R770L	nonsynonymous	c.G2309T	NM_001291324	chr17:81443902
BCO1	p.G472A	nonsynonymous	c.G1415C	NM_017429	chr16:81290348
BOP1	p.P188L	nonsynonymous	c.C563T	NM_015201	chr8:144264814
CDK12	p.E405K	nonsynonymous	c.G1213A	NM_016507	chr17:39471045
CEMIP	p.E1133K	nonsynonymous	c.G3397A	NM_001293298	chr15:80937969
CPSF1	p.T838M	nonsynonymous	c.C2513T	NM_013291	chr8:144397286
CYP3A7-CYP3A51P	p.C529Y	nonsynonymous	c.G1586A	NM_001256497	chr7:99695758
ENPP4	p.A181T	nonsynonymous	c.G541A	NM_014936	chr6:46140124
ICE1	p.K96R	nonsynonymous	c.A287G	NM_015325	chr5:5441201
KIAA1804	p.D419N	nonsynonymous	c.G1255A	NM_032435	chr1:233354955
KIAA1804	p.R977C	nonsynonymous	c.C2929T	NM_032435	chr1:233382529
KRBA1	p.R944P	nonsynonymous	c.G2831C	NM_001290187	chr7:149733683
MGA	p.R330G	nonsynonymous	c.C988G	NM_001164273	chr15:41669882
MT1HL1	p.S6P	nonsynonymous	c.T16C	NM_001276687	chr1:237004357
MXRA5	p.P2662P	synonymous	c.C7986T	NM_015419	chrX:3310217
SRRM3	p.S80L	nonsynonymous	c.C239T	NM_001291831	chr7:76248193
TCEAL4	p.G223*	stopgain	c.G667T	NM_001300901	chrX:103586913
ZNF518A	p.G493R	nonsynonymous	c.G1477C	NM_001278524	chr10:96157799
ANKRD30B	p.R1196Rfs22*	frameshift	Ins_A	NM_001145029	chr18:14851888-14851889
APC	p.A1236Afs2*	frameshift	Del_CA	NM_000038	chr5:112839300-112839303
APC	p.H1490Lfs16*	frameshift	Del_A	NM_000038	chr5:112840062-112840064
CCDC168	p.N2575Kfs19*	frameshift	Ins_T	NM_001146197	chr13:102742972-102742973
CD2AP	p.K226Nfs19*	frameshift	Del_A	NM_012120	chr6:47574197-47574199
CHIT1	p.V322Gfs3*	frameshift	Del_CCACTGGTTGTCCCGGAAGATGTAGGGCA	NM_003465	chr1:203219251-203219281
FAM205A	p.R1073Kfs72*	frameshift	Del_C	NM_001141917	chr9:34724021-34724023
FASTKD1	p.R803Tfs16*	frameshift	Ins_T	NM_001322046	chr2:169530622-169530623
GFER	p.A3Sfs21*	frameshift	Del(+AGCGCCC)_GCGCCCGGCGAGCG	NM_005262	chr16:1984224-1984239
NUDT6	p.E287Gfs12*	frameshift	Ins_C	NM_007083	chr4:122892919-122892920
PABPC3	p.K254Nfs23*	frameshift	Ins_T	NM_030979	chr13:25096959-25096960
PIEZO2	p.K2732Nfs1*	frameshift	Del_T	NM_022068	chr18:10671589-10671591
PRSS2	p.C234Wfs23*	frameshift	Del_T	NM_001303414	chr7:142774423-142774425
PRUNE2	p.A1387Afs14*	frameshift	Del(+TTT)_GACA	NM_015225	chr9:76708109-76708114
TMEM255B	p.L165Lfs6*	frameshift	Ins_TCTATGCCTGCGGGAGGTGAGGGGCACCGGGGACCCCCATA	NM_182614	chr13:113800896-113800897
ZFP36L2	p.L31Wfs146*	frameshift	Del_CAGGCGTCCCCACCGCCTTCTTGTCCAG	NM_006887	chr2:43225685-43225714

## Sheet: C125PM.tsv
gene_name	AAchange	var_effect	Nchange	accession	coord
TP53	p.G245S	nonsynonymous	c.G733A	NM_000546	chr17:7674230
APC	p.Q1367*	stopgain	c.C4099T	NM_001127510	chr5:112839693
KRAS	p.K117N	nonsynonymous	c.A351T	NM_033360	chr12:25225713
HLA-A	p.L180W	nonsynonymous	c.T539G	NM_002116	chr6:29943463
APOBR	p.G364W	nonsynonymous	c.G1090T	NM_018690	chr16:28496131
FMN2	p.P945L	nonsynonymous	c.C2834T	NM_020066	chr1:240207646
FMN2	p.P943L	nonsynonymous	c.C2828T	NM_020066	chr1:240207640
PTCH1	p.W863*	stopgain	c.G2588A	NM_000264	chr9:95461971
PTPRU	p.R1028H	nonsynonymous	c.G3083A	NM_005704	chr1:29311740
FMN2	p.G961G	synonymous	c.G2883A	NM_020066	chr1:240207695
KCNC4	p.R262H	nonsynonymous	c.G785A	NM_004978	chr1:110223070
MUC7	p.A237V	nonsynonymous	c.C710T	NM_001145006	chr4:70481454
ASTN1	p.R183C	nonsynonymous	c.C547T	NM_004319	chr1:177032774
OPCML	p.T46M	nonsynonymous	c.C137T	NM_002545	chr11:132942956
PRB2	p.P71P	synonymous	c.C213T	NM_006248	chr12:11393865
SETDB1	p.E1204K	nonsynonymous	c.G3610A	NM_001145415	chr1:150963682
C6orf118	p.R220H	nonsynonymous	c.G659A	NM_144980	chr6:165301663
COL14A1	p.R846C	nonsynonymous	c.C2536T	NM_021110	chr8:120247669
MESP2	p.G195G	synonymous	c.A585G	NM_001039958	chr15:89776942
MGAT5B	p.T460M	nonsynonymous	c.C1379T	NM_198955	chr17:76932699
NOTCH2	p.V2075M	nonsynonymous	c.G6223A	NM_024408	chr1:119916499
OGFRL1	p.T340T	synonymous	c.T1020G	NM_024576	chr6:71301713
PCDHGB1	p.A107T	nonsynonymous	c.G319A	NM_018922	chr5:141350579
PLCE1	p.N1704S	nonsynonymous	c.A5111G	NM_016341	chr10:94293583
ABCA13	p.L4668R	nonsynonymous	c.T14003G	NM_152701	chr7:48520246
BRIP1	p.R173C	nonsynonymous	c.C517T	NM_032043	chr17:61847211
DTHD1	p.R749C	nonsynonymous	c.C2245T	NM_001170700	chr4:36343723
FMN2	p.A962A	synonymous	c.A2886G	NM_020066	chr1:240207698
FRAS1	p.C711Y	nonsynonymous	c.G2132A	NM_025074	chr4:78318981
KRAS	p.V8V	synonymous	c.A24G	NM_033360	chr12:25245361
NME9	p.R185Q	nonsynonymous	c.G554A	NM_178130	chr3:138304927
NRXN1	p.V1083V	synonymous	c.A3249G	NM_001135659	chr2:50472413
OR5L2	p.R122H	nonsynonymous	c.G365A	NM_001004739	chr11:55827583
PRB2	p.K88Q	nonsynonymous	c.A262C	NM_006248	chr12:11393816
SBK2	p.L296L	synonymous	c.C886T	NM_001101401	chr19:55529894
SPTB	p.E319K	nonsynonymous	c.G955A	NM_001024858	chr14:64799856
TTN	p.E1470E	synonymous	c.T4410C	NM_001267550	chr2:178777774
AKNAD1	p.P540L	nonsynonymous	c.C1619T	NM_152763	chr1:108834974
CAPN10	p.H404R	nonsynonymous	c.A1211G	NM_023083	chr2:240595237
CDH23	p.A129A	synonymous	c.C387T	NM_022124	chr10:71511170
IGLON5	p.R84W	nonsynonymous	c.C250T	NM_001101372	chr19:51323753
P2RX6	p.G150D	nonsynonymous	c.G449A	NM_005446	chr22:21022737
PCDHA5	p.R643C	nonsynonymous	c.C1927T	NM_018908	chr5:140823702
PCF11	p.R1403W	nonsynonymous	c.C4207T	NM_015885	chr11:83181893
PER3	p.H1011Y	nonsynonymous	c.C3031T	NM_001289862	chr1:7829978
POM121	p.F799S	nonsynonymous	c.T2396C	NM_001257190	chr7:72943184
POU4F3	p.E273K	nonsynonymous	c.G817A	NM_002700	chr5:146340244
PPP1R3A	p.E767K	nonsynonymous	c.G2299A	NM_002711	chr7:113878793
SLC22A16	p.A199A	synonymous	c.G597A	NM_033125	chr6:110446927
SZT2	p.G3239G	synonymous	c.G9717A	NM_015284	chr1:43448403
TTN	p.L19339F	nonsynonymous	c.G58017C	NM_001267550	chr2:178594477
TTN	p.R16391Q	nonsynonymous	c.G49172A	NM_001267550	chr2:178614225
UNKL	p.A555A	synonymous	c.C1665T	NM_001193388	chr16:1367779
ABCA1	p.L1803L	synonymous	c.G5409T	NM_005502	chr9:104794484
ABCC9	p.V56V	synonymous	c.A168G	NM_020297	chr12:21933898
ADAMTS16	p.E1089K	nonsynonymous	c.G3265A	NM_139056	chr5:5306582
AGBL1	p.V86V	synonymous	c.C258A	NM_152336	chr15:86158934
AK9	p.R719Q	nonsynonymous	c.G2156A	NM_001145128	chr6:109579585
ANKRD26	p.E660K	nonsynonymous	c.G1978A	NM_014915	chr10:27046360
ASB10	p.R304C	nonsynonymous	c.C910T	NM_001142459	chr7:151181133
ASTN2	p.G106G	synonymous	c.C318A	NM_014010	chr9:117414621
ATP2B2	p.V194M	nonsynonymous	c.G580A	NM_001001331	chr3:10402166
CCNA1	p.R354Q	nonsynonymous	c.G1061A	NM_003914	chr13:36440146
CEL	p.G691G	synonymous	c.C2073G	NM_001807	chr9:133071566
CNBD1	p.F343V	nonsynonymous	c.T1027G	NM_173538	chr8:87286656
CSMD3	p.L2025M	nonsynonymous	c.C6073A	NM_198123	chr8:112380415
CTNNA2	p.D325D	synonymous	c.C975T	NM_001282597	chr2:79909716
DNMT3A	p.S160S	synonymous	c.C480T	NM_175629	chr2:25275512
DRD4	p.R252G	nonsynonymous	c.C754G	NM_000797	chr11:640003
DSG3	p.S938S	synonymous	c.G2814A	NM_001944	chr18:31476074
EPS15L1	p.T106I	nonsynonymous	c.C317T	NM_001258374	chr19:16436992
ESRRG	p.E115G	nonsynonymous	c.A344G	NM_001243518	chr1:216677219
FIBCD1	p.F105F	synonymous	c.C315T	NM_032843	chr9:130929804
GFAP	p.T240T	synonymous	c.G720T	NM_001242376	chr17:44913329
GOLGB1	p.E1209K	nonsynonymous	c.G3625A	NM_001256486	chr3:121696898
GRB7	p.R432C	nonsynonymous	c.C1294T	NM_001242442	chr17:39745743
IQCA1	p.R268H	nonsynonymous	c.G803A	NM_001270585	chr2:236465649
KCNA5	p.N190N	synonymous	c.C570T	NM_002234	chr12:5044717
KCNV2	p.D60D	synonymous	c.C180T	NM_133497	chr9:2717919
KIF1A	p.P1227P	synonymous	c.G3681A	NM_001244008	chr2:240741337
KLHL6	p.G431D	nonsynonymous	c.G1292A	NM_130446	chr3:183494137
LCE5A	p.R75H	nonsynonymous	c.G224A	NM_178438	chr1:152511758
LRRTM3	p.T398M	nonsynonymous	c.C1193T	NM_178011	chr10:66928109
MAML3	p.K164K	synonymous	c.G492A	NM_018717	chr4:139890944
MATN4	p.R445S	nonsynonymous	c.C1333A	NM_003833	chr20:45298263
MATN4	p.V231F	nonsynonymous	c.G691T	NM_003833	chr20:45301396
MLLT4	p.R1753H	nonsynonymous	c.G5258A	NM_001291964	chr6:167969847
MMEL1	p.Y264Y	synonymous	c.C792T	NM_033467	chr1:2605582
MUC16	p.V11090A	nonsynonymous	c.T33269C	NM_024690	chr19:8937686
MUC6	p.N1713T	nonsynonymous	c.A5138C	NM_005961	chr11:1017663
MYO5A	p.T1743T	synonymous	c.C5229A	NM_000259	chr15:52317153
NFE2L2	p.V268M	nonsynonymous	c.G802A	NM_006164	chr2:177231801
NKD2	p.A28V	nonsynonymous	c.C83T	NM_033120	chr5:1009502
NT5C1A	p.I123I	synonymous	c.C369T	NM_032526	chr1:39665585
OSBPL2	p.H113H	synonymous	c.C339T	NM_144498	chr20:62272205
PCDHA11	p.R376H	nonsynonymous	c.G1127A	NM_018902	chr5:140870230
PKHD1L1	p.R3279C	nonsynonymous	c.C9835T	NM_177531	chr8:109486776
PLXNA4	p.S639A	nonsynonymous	c.T1915G	NM_020911	chr7:132226228
PRB2	p.R112Q	nonsynonymous	c.G335A	NM_006248	chr12:11393743
PRKCG	p.K28*	stopgain	c.A82T	NM_002739	chr19:53882576
PRKCZ	p.D459D	synonymous	c.C1377T	NM_002744	chr1:2173988
ROCK2	p.L779V	nonsynonymous	c.C2335G	NM_004850	chr2:11208316
SCTR	p.R299C	nonsynonymous	c.C895T	NM_002980	chr2:119452036
SEMA4B	p.D113D	synonymous	c.C339T	NM_020210	chr15:90217784
SLC28A1	p.G520D	nonsynonymous	c.G1559A	NM_004213	chr15:84935496
SPTBN4	p.R2292W	nonsynonymous	c.C6874T	NM_020971	chr19:40568200
TANK	p.R40S	nonsynonymous	c.A120T	NM_004180	chr2:161203507
TGFBRAP1	p.A695V	nonsynonymous	c.C2084T	NM_004257	chr2:105269594
TMEM131	p.S621S	synonymous	c.G1863A	NM_015348	chr2:97812421
TSGA10	p.S503S	synonymous	c.C1509T	NM_025244	chr2:99035335
UNC79	p.K473I	nonsynonymous	c.A1418T	NM_020818	chr14:93572695
USP24	p.S1879S	synonymous	c.C5637T	NM_015306	chr1:55097676
VWF	p.F38F	synonymous	c.C114T	NM_000552	chr12:6121280
ZNF536	p.P409P	synonymous	c.C1227A	NM_014717	chr19:30444789
ZNF568	p.R491Q	nonsynonymous	c.G1472A	NM_198539	chr19:36950625
ZNF780B	p.F116S	nonsynonymous	c.T347C	NM_001005851	chr19:40036512
ADAM33	p.A458T	nonsynonymous	c.G1372A	NM_025220	chr20:3672566
AFMID	p.R31G	nonsynonymous	c.C91G	NM_001145526	chr17:78190997
AGRN	p.A1109V	nonsynonymous	c.C3326T	NM_198576	chr1:1046895
AKAP9	p.Q1397E	nonsynonymous	c.C4189G	NM_005751	chr7:92029935
ANK2	p.L2743*	stopgain	c.T8228G	NM_001148	chr4:113356846
ANKS6	p.R656C	nonsynonymous	c.C1966T	NM_173551	chr9:98770902
APAF1	p.E777K	nonsynonymous	c.G2329A	NM_181861	chr12:98699432
ARHGAP31	p.I215T	nonsynonymous	c.T644C	NM_020754	chr3:119383188
ARID5A	p.G194E	nonsynonymous	c.G581A	NM_212481	chr2:96551109
ATP10A	p.R1458Q	nonsynonymous	c.G4373A	NM_024490	chr15:25679468
ATP1A3	p.I289I	synonymous	c.C867T	NM_001256214	chr19:41985083
ATRN	p.K688R	nonsynonymous	c.A2063G	NM_139321	chr20:3572922
BOD1L1	p.G1404C	nonsynonymous	c.G4210T	NM_148894	chr4:13602690
C9orf173	p.S277R	nonsynonymous	c.C831A	NM_001256699	chr9:137253133
CABLES1	p.G99C	nonsynonymous	c.G295T	NM_001100619	chr18:23136057
CASKIN1	p.P1194L	nonsynonymous	c.C3581T	NM_020764	chr16:2179787
CCDC180	p.S1136S	synonymous	c.C3408T	NM_020893	chr9:97357638
CD44	p.S252P	nonsynonymous	c.T754C	NM_000610	chr11:35196832
CGNL1	p.R693R	synonymous	c.C2077A	NM_001252335	chr15:57453705
CHN1	p.T167I	nonsynonymous	c.C500T	NM_001822	chr2:174877889
CHRM2	p.G463G	synonymous	c.G1389A	NM_001006630	chr7:137016254
CHST12	p.P331P	synonymous	c.G993A	NM_018641	chr7:2433632
CLEC4D	p.E59E	synonymous	c.G177A	NM_080387	chr12:8518219
CNR1	p.S429S	synonymous	c.G1287A	NM_001160258	chr6:88143988
COL11A2	p.A1343T	nonsynonymous	c.G4027A	NM_080680	chr6:33167521
COL15A1	p.D828D	synonymous	c.C2484T	NM_001855	chr9:99040529
COL22A1	p.Q1218*	stopgain	c.C3652T	NM_152888	chr8:138630706
COL9A3	p.A435A	synonymous	c.A1305G	NM_001853	chr20:62832171
COX10	p.N217Y	nonsynonymous	c.A649T	NM_001303	chr17:14159901
CXCL10	p.I8T	nonsynonymous	c.T23C	NM_001565	chr4:76023409
CYP2A13	p.L33L	synonymous	c.G99C	NM_000766	chr19:41088570
DCTN1	p.E1067*	stopgain	c.G3199T	NM_004082	chr2:74363626
DDN	p.V636I	nonsynonymous	c.G1906A	NM_015086	chr12:48996970
DENND6B	p.M356I	nonsynonymous	c.G1068A	NM_001001794	chr22:50314404
DHX57	p.R286H	nonsynonymous	c.G857A	NM_198963	chr2:38861553
DNAH17	p.V151V	synonymous	c.G453A	NM_173628	chr17:78572787
DPRX	p.E29D	nonsynonymous	c.A87C	NM_001012728	chr19:53634589
DPYSL5	p.A375V	nonsynonymous	c.C1124T	NM_020134	chr2:26941984
DYNC1LI1	p.D248V	nonsynonymous	c.A743T	NM_016141	chr3:32537100
EFCAB12	p.T261I	nonsynonymous	c.C782T	NM_207307	chr3:129415301
ENPP6	p.A418T	nonsynonymous	c.G1252A	NM_153343	chr4:184091248
EPB41L1	p.P177P	synonymous	c.G531T	NM_012156	chr20:36182312
ETV4	p.R160Q	nonsynonymous	c.G479A	NM_001079675	chr17:43533253
EXOSC4	p.Q75Q	synonymous	c.A225G	NM_019037	chr8:144079996
EYS	p.R1856Q	nonsynonymous	c.G5567A	NM_001292009	chr6:64590300
FAM166B	p.A114A	synonymous	c.C342T	NM_001287239	chr9:35563025
FAM83C	p.F641F	synonymous	c.C1923T	NM_178468	chr20:35286856
FAT4	p.D384D	synonymous	c.C1152T	NM_001291303	chr4:125317563
FFAR4	p.V243V	synonymous	c.C729T	NM_181745	chr10:93579191
FHDC1	p.R1088L	nonsynonymous	c.G3263T	NM_033393	chr4:152976554
FLT1	p.A967V	nonsynonymous	c.C2900T	NM_002019	chr13:28322843
FOXN2	p.P334P	synonymous	c.A1002G	NM_002158	chr2:48375149
GMEB2	p.M79V	nonsynonymous	c.A235G	NM_012384	chr20:63603087
GPRIN1	p.V822I	nonsynonymous	c.G2464A	NM_052899	chr5:176597371
HBM	p.G25E	nonsynonymous	c.G74A	NM_001003938	chr16:166071
HSF1	p.S363P	nonsynonymous	c.T1087C	NM_005526	chr8:144312189
HTR1D	p.E362E	synonymous	c.G1086A	NM_000864	chr1:23193134
HTR3E	p.R437W	nonsynonymous	c.C1309T	NM_001256614	chr3:184106553
IFT88	p.A326T	nonsynonymous	c.G976A	NM_175605	chr13:20601841
IMPG2	p.R1048W	nonsynonymous	c.C3142T	NM_016247	chr3:101232872
IQCH	p.T608T	synonymous	c.C1824T	NM_001031715	chr15:67395482
ITGAE	p.A627T	nonsynonymous	c.G1879A	NM_002208	chr17:3751664
ITPK1	p.F201F	synonymous	c.C603T	NM_014216	chr14:92958268
KCNH3	p.M364V	nonsynonymous	c.A1090G	NM_012284	chr12:49544283
KCNK15	p.R73R	synonymous	c.C219T	NM_022358	chr20:44746129
KIAA1456	p.F252S	nonsynonymous	c.T755C	NM_020844	chr8:13021434
KLHL1	p.N261S	nonsynonymous	c.A782G	NM_020866	chr13:69961343
LAMP3	p.N372N	synonymous	c.T1116C	NM_014398	chr3:183135718
LPA	p.P1028L	nonsynonymous	c.C3083T	NM_005577	chr6:160600961
LRP2	p.A880V	nonsynonymous	c.C2639T	NM_004525	chr2:169257124
LRP2	p.E4081E	synonymous	c.G12243A	NM_004525	chr2:169154512
MAN2B2	p.R953P	nonsynonymous	c.G2858C	NM_015274	chr4:6619970
MAP4K1	p.G676S	nonsynonymous	c.G2026A	NM_007181	chr19:38596402
MEGF9	p.A506A	synonymous	c.T1518G	NM_001080497	chr9:120605481
MESDC1	p.S188S	synonymous	c.G564T	NM_022566	chr15:81002835
MESP2	p.Q186E	nonsynonymous	c.C556G	NM_001039958	chr15:89776913
MICAL3	p.P1242L	nonsynonymous	c.C3725T	NM_015241	chr22:17818936
MSH6	p.S144I	nonsynonymous	c.G431T	NM_000179	chr2:47791097
MYADML2	p.F254F	synonymous	c.C762T	NM_001145113	chr17:81940980
MYH7	p.V320M	nonsynonymous	c.G958A	NM_000257	chr14:23430601
MYO15A	p.E201K	nonsynonymous	c.G601A	NM_016239	chr17:18119401
MYO18B	p.A1447A	synonymous	c.C4341T	NM_032608	chr22:25890782
MYO1G	p.R459W	nonsynonymous	c.C1375T	NM_033054	chr7:44969833
MYO7B	p.I24I	synonymous	c.C72T	NM_001080527	chr2:127564206
N4BP2	p.L319L	synonymous	c.C955T	NM_018177	chr4:40102800
NABP2	p.A75T	nonsynonymous	c.G223A	NM_024068	chr12:56225628
NAV3	p.L70L	synonymous	c.C210T	NM_001024383	chr12:77831671
NEBL	p.E902G	nonsynonymous	c.A2705G	NM_006393	chr10:20808566
NEK1	p.Q962R	nonsynonymous	c.A2885G	NM_001199397	chr4:169433545
NEURL2	p.S262R	nonsynonymous	c.C786A	NM_080749	chr20:45888830
NPPB	p.R47H	nonsynonymous	c.G140A	NM_002521	chr1:11858462
NRIP1	p.S339N	nonsynonymous	c.G1016A	NM_003489	chr21:14967177
NTSR2	p.A78A	synonymous	c.G234A	NM_012344	chr2:11669896
NUP188	p.G1349A	nonsynonymous	c.G4046C	NM_015354	chr9:129001885
OPN1SW	p.C217C	synonymous	c.C651T	NM_001708	chr7:128774534
OR4K13	p.H105H	synonymous	c.C315T	NM_001004714	chr14:20034444
OR6P1	p.T230T	synonymous	c.G690A	NM_001160325	chr1:158562915
OXTR	p.V281M	nonsynonymous	c.G841A	NM_000916	chr3:8767347
PEX6	p.R295K	nonsynonymous	c.G884A	NM_000287	chr6:42975037
PKNOX2	p.T31K	nonsynonymous	c.C92A	NM_022062	chr11:125367850
PLAA	p.E780Q	nonsynonymous	c.G2338C	NM_001031689	chr9:26905561
PLEKHM2	p.A782V	nonsynonymous	c.C2345T	NM_015164	chr1:15730668
PLIN1	p.T138T	synonymous	c.T414G	NM_002666	chr15:89670164
PMPCA	p.Q62Q	synonymous	c.G186A	NM_015160	chr9:136412111
POLR1A	p.E425Q	nonsynonymous	c.G1273C	NM_015425	chr2:86077966
PPFIA4	p.R1041L	nonsynonymous	c.G3122T	NM_001304331	chr1:203067766
PRB1	p.G84G	synonymous	c.G252A	NM_005039	chr12:11353851
PRDM4	p.D118A	nonsynonymous	c.T353G	NM_012406	chr12:107752188
PTCH2	p.T80K	nonsynonymous	c.C239A	NM_003738	chr1:44841873
PTPRC	p.T332I	nonsynonymous	c.C995T	NM_002838	chr1:198708223
PTPRG	p.R1066T	nonsynonymous	c.C3197G	NM_002841	chr3:62272960
PXDN	p.T724I	nonsynonymous	c.C2171T	NM_012293	chr2:1649609
PYGO2	p.P280P	synonymous	c.G840A	NM_138300	chr1:154959160
RFX6	p.M338I	nonsynonymous	c.G1014T	NM_173560	chr6:116918078
RIMS1	p.P359L	nonsynonymous	c.C1076T	NM_014989	chr6:72182547
RNF169	p.S178N	nonsynonymous	c.G533A	NM_001098638	chr11:74789656
RPH3A	p.R447H	nonsynonymous	c.G1340A	NM_001143854	chr12:112883306
RPS24	p.V194D	nonsynonymous	c.T581A	NM_001142285	chr10:78054721
SAMD9	p.K644E	nonsynonymous	c.A1930G	NM_017654	chr7:93104168
SERPINA10	p.S28S	synonymous	c.G84A	NM_016186	chr14:94290510
SH2B3	p.S213R	nonsynonymous	c.C639A	NM_005475	chr12:111418784
SHD	p.V323L	nonsynonymous	c.G967C	NM_020209	chr19:4290577
SLC1A2	p.T192T	synonymous	c.G576A	NM_004171	chr11:35306228
SLC25A20	p.G151D	nonsynonymous	c.G452A	NM_000387	chr3:48862625
SLC25A47	p.S139L	nonsynonymous	c.C416T	NM_207117	chr14:100328814
SLC34A3	p.L380L	synonymous	c.C1140T	NM_001177317	chr9:137234462
SLC39A5	p.L40L	synonymous	c.C118T	NM_173596	chr12:56231392
SLC7A9	p.T4T	synonymous	c.T12C	NM_001243036	chr19:32868523
SLCO1B7	p.A472V	nonsynonymous	c.C1415T	NM_001009562	chr12:21054510
SLTM	p.T488T	synonymous	c.G1464A	NM_024755	chr15:58894107
SMG8	p.A452P	nonsynonymous	c.G1354C	NM_018149	chr17:59211405
SNAPC4	p.I269I	synonymous	c.T807C	NM_003086	chr9:136392525
SNX17	p.L64V	nonsynonymous	c.C190G	NM_014748	chr2:27372674
SPAG17	p.R952C	nonsynonymous	c.C2854T	NM_206996	chr1:118042003
SPATA2	p.V283V	synonymous	c.G849C	NM_001135773	chr20:49906333
SPTLC2	p.Y29C	nonsynonymous	c.A86G	NM_004863	chr14:77616494
STARD3	p.L22V	nonsynonymous	c.C64G	NM_006804	chr17:39653595
SUPT4H1	p.T5K	nonsynonymous	c.C14A	NM_003168	chr17:58352122
SUSD2	p.L277L	synonymous	c.C829T	NM_019601	chr22:24185140
TBR1	p.G58G	synonymous	c.G174A	NM_006593	chr2:161416584
TCF20	p.L571P	nonsynonymous	c.T1712C	NM_005650	chr22:42213594
TGM6	p.W330*	stopgain	c.G989A	NM_198994	chr20:2400444
TMC6	p.A223A	synonymous	c.C669T	NM_001127198	chr17:78124746
TMEM178A	p.R293R	synonymous	c.A879G	NM_152390	chr2:39717236
TMEM194B	p.Y294C	nonsynonymous	c.A881G	NM_001142645	chr2:190514525
TMEM200B	p.L169F	nonsynonymous	c.C505T	NM_001171868	chr1:29121324
TMEM245	p.W682*	stopgain	c.G2046A	NM_032012	chr9:109050360
TMEM43	p.A365V	nonsynonymous	c.C1094T	NM_024334	chr3:14141686
TMUB1	p.L103L	synonymous	c.C309T	NM_031434	chr7:151082255
TOPBP1	p.H398R	nonsynonymous	c.A1193G	NM_007027	chr3:133649840
TPSD1	p.G229S	nonsynonymous	c.G685A	NM_012217	chr16:1258332
TRIM22	p.P484S	nonsynonymous	c.C1450T	NM_006074	chr11:5709601
TRIM37	p.L518L	synonymous	c.G1554C	NM_015294	chr17:59047796
TRIOBP	p.R2188W	nonsynonymous	c.C6562T	NM_001039141	chr22:37768163
TRMT44	p.P737P	synonymous	c.G2211A	NM_152544	chr4:8475938
TRPM1	p.A757G	nonsynonymous	c.C2270G	NM_001252020	chr15:31040215
TTBK1	p.P613L	nonsynonymous	c.C1838T	NM_032538	chr6:43263202
TTC30B	p.G144V	nonsynonymous	c.G431T	NM_152517	chr2:177552333
TTN	p.L8151L	synonymous	c.C24453T	NM_001267550	chr2:178718747
TTN	p.L9886L	synonymous	c.T29658G	NM_001267550	chr2:178704913
VWA3B	p.A1253S	nonsynonymous	c.G3757T	NM_144992	chr2:98312221
VWC2L	p.H102Q	nonsynonymous	c.C306A	NM_001080500	chr2:214414499
WDR3	p.K379M	nonsynonymous	c.A1136T	NM_006784	chr1:117943434
WFS1	p.G205G	synonymous	c.C615T	NM_006005	chr4:6291351
WT1	p.A61A	synonymous	c.G183A	NM_024426	chr11:32435163
XKR4	p.V130I	nonsynonymous	c.G388A	NM_052898	chr8:55102876
ZBTB47	p.N509S	nonsynonymous	c.A1526G	NM_145166	chr3:42661537
ZFYVE26	p.V1520V	synonymous	c.G4560T	NM_015346	chr14:67781342
ZNF142	p.P298P	synonymous	c.C894T	NM_001105537	chr2:218649014
ZNF208	p.I243I	synonymous	c.C729A	NM_007153	chr19:21974305
ZNF234	p.H478R	nonsynonymous	c.A1433G	NM_006630	chr19:44157449
ZNF326	p.M1V	nonsynonymous	c.A1G	NM_182976	chr1:89995258
ZNF365	p.P49L	nonsynonymous	c.C146T	NM_199452	chr10:62655386
ZNF382	p.R334H	nonsynonymous	c.G1001A	NM_032825	chr19:36626898
ZNF680	p.E214A	nonsynonymous	c.A641C	NM_178558	chr7:64522113
ZNF736	p.D93N	nonsynonymous	c.G277A	NM_001170905	chr7:64348140
ZNF772	p.W41*	stopgain	c.G123A	NM_001024596	chr19:57475736
ZNF808	p.Q894Q	synonymous	c.G2682A	NM_001039886	chr19:52555598
A1CF	p.G328D	nonsynonymous	c.G983A	NM_001198819	chr10:50816188
AARS2	p.G751G	synonymous	c.G2253A	NM_020745	chr6:44303068
ABCA8	p.L761I	nonsynonymous	c.C2281A	NM_001288985	chr17:68906161
ABCC3	p.V663M	nonsynonymous	c.G1987A	NM_003786	chr17:50669189
ABHD11	p.H105D	nonsynonymous	c.C313G	NM_148912	chr7:73737711
ACO2	p.G627S	nonsynonymous	c.C1879T	NM_001098	chr22:41526379
ACOT11	p.Q549Q	synonymous	c.G1647A	NM_147161	chr1:54608974
ADAM11	p.E120E	synonymous	c.G360A	NM_002390	chr17:44770027
ADARB2	p.G418S	nonsynonymous	c.G1252A	NM_018702	chr10:1242240
AGA	p.K295K	synonymous	c.G885A	NM_000027	chr4:177433269
AGA	p.L105I	nonsynonymous	c.C313A	NM_000027	chr4:177439657
AGPAT9	p.R87*	stopgain	c.C259T	NM_032717	chr4:83581612
AHI1	p.S1123F	nonsynonymous	c.C3368T	NM_001134831	chr6:135318577
AIFM3	p.R375C	nonsynonymous	c.C1123T	NM_144704	chr22:20976743
AIM1	p.V1469M	nonsynonymous	c.G4405A	NM_001624	chr6:106555811
AKAP6	p.N558D	nonsynonymous	c.A1672G	NM_004274	chr14:32546325
ALOX12B	p.F45F	synonymous	c.T135C	NM_001139	chr17:8087308
ALS2CR11	p.R324Q	nonsynonymous	c.G971A	NM_001168221	chr2:201565735
AMY1A	p.L328V	nonsynonymous	c.C982G	NM_004038	chr1:103754602
AMZ1	p.R90C	nonsynonymous	c.C268T	NM_133463	chr7:2700719
ANKLE1	p.A395T	nonsynonymous	c.G1183A	NM_152363	chr19:17283785
ANKRD27	p.R875Q	nonsynonymous	c.G2624A	NM_032139	chr19:32604294
ANKRD44	p.S393S	synonymous	c.A1179G	NM_001195144	chr2:197089954
ANXA4	p.S233S	synonymous	c.C699T	NM_001153	chr2:69818669
APMAP	p.G23G	synonymous	c.C69T	NM_020531	chr20:24992620
APOBEC3B	p.S109A	nonsynonymous	c.T325G	NM_004900	chr22:38985962
ARHGDIA	p.V237V	synonymous	c.C711G	NM_001301242	chr17:81868668
ARID1B	p.N1672S	nonsynonymous	c.A5015G	NM_020732	chr6:157203986
ARID3A	p.R564Q	nonsynonymous	c.G1691A	NM_005224	chr19:971974
ASL	p.H33Q	nonsynonymous	c.C99G	NM_001024943	chr7:66081889
ASPDH	p.V261I	nonsynonymous	c.G781A	NM_001114598	chr19:50512163
ATP9A	p.I155I	synonymous	c.C465A	NM_006045	chr20:51697454
BATF2	p.L170L	synonymous	c.G510A	NM_138456	chr11:64989444
BICC1	p.R973H	nonsynonymous	c.G2918A	NM_001080512	chr10:58828884
BLVRB	p.S111L	nonsynonymous	c.C332T	NM_000713	chr19:40458157
BRINP1	p.Q339K	nonsynonymous	c.C1015A	NM_014618	chr9:119208849
BTAF1	p.R1692Q	nonsynonymous	c.G5075A	NM_003972	chr10:92024967
C10orf71	p.P57P	synonymous	c.G171A	NM_001135196	chr10:49322716
C14orf1	p.T57T	synonymous	c.G171A	NM_007176	chr14:75654939
C15orf62	p.S171S	synonymous	c.C513T	NM_001130448	chr15:40771008
C16orf92	p.I94T	nonsynonymous	c.T281C	NM_001109660	chr16:30023877
C19orf68	p.Q519H	nonsynonymous	c.G1557T	NM_199341	chr19:48195621
C1orf94	p.N441I	nonsynonymous	c.A1322T	NM_001134734	chr1:34202135
C20orf85	p.R26R	synonymous	c.T78A	NM_178456	chr20:58153553
C6	p.K397E	nonsynonymous	c.A1189G	NM_001115131	chr5:41172327
CACNA1D	p.R1033Q	nonsynonymous	c.G3098A	NM_000720	chr3:53745655
CACNA1I	p.P1026L	nonsynonymous	c.C3077T	NM_021096	chr22:39662140
CAPN8	p.D626N	nonsynonymous	c.G1876A	NM_001143962	chr1:223544808
CARHSP1	p.R47R	synonymous	c.G141T	NM_001042476	chr16:8859188
CBX2	p.V208F	nonsynonymous	c.G622T	NM_005189	chr17:79784065
CCBL2	p.L380Q	nonsynonymous	c.T1139A	NM_001008661	chr1:88949093
CCDC40	p.R1012R	synonymous	c.A3036G	NM_001243342	chr17:80090342
CD276	p.A88T	nonsynonymous	c.G262A	NM_001024736	chr15:73702437
CELSR2	p.H1267R	nonsynonymous	c.A3800G	NM_001408	chr1:109258921
CEP78	p.S300P	nonsynonymous	c.T898C	NM_001098802	chr9:78248296
CHL1	p.E1051D	nonsynonymous	c.G3153C	NM_006614	chr3:398285
CHRND	p.R419W	nonsynonymous	c.C1255T	NM_000751	chr2:232534226
CIZ1	p.V485V	synonymous	c.A1455G	NM_001257975	chr9:128178842
CKM	p.R251P	nonsynonymous	c.G752C	NM_001824	chr19:45308434
CLMP	p.S296S	synonymous	c.C888T	NM_024769	chr11:123073708
CLN5	p.N242K	nonsynonymous	c.C726A	NM_006493	chr13:77000471
CLSTN1	p.A332A	synonymous	c.G996A	NM_001009566	chr1:9744633
CLTB	p.F179F	synonymous	c.C537T	NM_007097	chr5:176392927
CR1L	p.I473N	nonsynonymous	c.T1418A	NM_175710	chr1:207717467
CRISP1	p.V34I	nonsynonymous	c.G100A	NM_001205220	chr6:49852096
CST5	p.R67R	synonymous	c.C201T	NM_001900	chr20:23879476
CUL9	p.L2400L	synonymous	c.G7200A	NM_015089	chr6:43223313
CYBA	p.R127R	synonymous	c.T381C	NM_000101	chr16:88643560
CYP27B1	p.P353A	nonsynonymous	c.C1057G	NM_000785	chr12:57764457
CYP2A7	p.S397S	synonymous	c.C1191T	NM_000764	chr19:40876639
CYP2B6	p.M46V	nonsynonymous	c.A136G	NM_000767	chr19:40991441
CYP2B6	p.Q21L	nonsynonymous	c.A62T	NM_000767	chr19:40991367
CYP2F1	p.A464V	nonsynonymous	c.C1391T	NM_000774	chr19:41127997
CYP46A1	p.L265L	synonymous	c.G795A	NM_006668	chr14:99715911
DACH2	p.P32S	nonsynonymous	c.C94T	NM_053281	chrX:86148714
DEPDC1B	p.R36H	nonsynonymous	c.G107A	NM_018369	chr5:60687169
DICER1	p.I1453V	nonsynonymous	c.A4357G	NM_030621	chr14:95096563
DIP2B	p.Q919K	nonsynonymous	c.C2755A	NM_173602	chr12:50714500
DNAH7	p.M380R	nonsynonymous	c.T1139G	NM_018897	chr2:196001709
DNAJC21	p.V342M	nonsynonymous	c.G1024A	NM_194283	chr5:34944907
DPP6	p.G37G	synonymous	c.C111T	NM_130797	chr7:154052931
DRD4	p.P303Q	nonsynonymous	c.C908A	NM_000797	chr11:640157
DRP2	p.L649L	synonymous	c.G1947T	NM_001939	chrX:101252686
DUOX2	p.F211F	synonymous	c.C633T	NM_014080	chr15:45111466
EIF4ENIF1	p.Q289E	nonsynonymous	c.C865G	NM_019843	chr22:31458573
EIF6	p.T76T	synonymous	c.C228T	NM_181468	chr20:35280795
ELFN1	p.A8V	nonsynonymous	c.C23T	NM_001128636	chr7:1744619
EVC	p.K260K	synonymous	c.G780A	NM_153717	chr4:5741793
EXO1	p.D661D	synonymous	c.C1983T	NM_130398	chr1:241879217
EYA3	p.T220I	nonsynonymous	c.C659T	NM_001990	chr1:28013221
F11R	p.G146G	synonymous	c.G438A	NM_016946	chr1:161000299
FAM118A	p.R158R	synonymous	c.G474A	NM_001104595	chr22:45328015
FAM129A	p.V720M	nonsynonymous	c.G2158A	NM_052966	chr1:184795606
FAM186A	p.A1632A	synonymous	c.G4896A	NM_001145475	chr12:50351936
FGD6	p.N264D	nonsynonymous	c.A790G	NM_018351	chr12:95210494
FLNA	p.R921Q	nonsynonymous	c.G2762A	NM_001110556	chrX:154362043
FLT3LG	p.S39S	synonymous	c.C117T	NM_001204502	chr19:49475774
FLYWCH1	p.D107G	nonsynonymous	c.A320G	NM_032296	chr16:2930005
FMN2	p.G54G	synonymous	c.C162G	NM_020066	chr1:240092271
FREM3	p.K1896E	nonsynonymous	c.A5686G	NM_001168235	chr4:143621130
GAK	p.P966L	nonsynonymous	c.C2897T	NM_005255	chr4:866510
GATM	p.D234G	nonsynonymous	c.A701G	NM_001482	chr15:45366483
GEMIN5	p.R904G	nonsynonymous	c.A2710G	NM_015465	chr5:154903098
GOLGA6L2	p.I104T	nonsynonymous	c.T311C	NM_001304388	chr15:23444057
GPAA1	p.A514T	nonsynonymous	c.G1540A	NM_003801	chr8:144085661
GPR123	p.G148G	synonymous	c.G444C	NM_001083909	chr10:133127275
GPR98	p.A3217V	nonsynonymous	c.C9650T	NM_032119	chr5:90720961
GRB14	p.A313A	synonymous	c.G939A	NM_004490	chr2:164508539
GRIP1	p.P630A	nonsynonymous	c.C1888G	NM_021150	chr12:66394293
GSAP	p.D484H	nonsynonymous	c.G1450C	NM_017439	chr7:77352985
HAT1	p.H261Y	nonsynonymous	c.C781T	NM_003642	chr2:171966907
HCRTR2	p.C193S	nonsynonymous	c.T577A	NM_001526	chr6:55255310
HGFAC	p.N171S	nonsynonymous	c.A512G	NM_001297439	chr4:3444075
HIVEP1	p.Y2000Y	synonymous	c.C6000T	NM_002114	chr6:12125795
HMGCS1	p.E307E	synonymous	c.A921G	NM_001098272	chr5:43294846
HSDL2	p.K91I	nonsynonymous	c.A272T	NM_032303	chr9:112405714
HSPB8	p.G178G	synonymous	c.A534G	NM_014365	chr12:119193801
HYDIN	p.F4120F	synonymous	c.C12360T	NM_001270974	chr16:70855211
IGDCC4	p.E635G	nonsynonymous	c.A1904G	NM_020962	chr15:65392352
IGLL1	p.R66R	synonymous	c.G198A	NM_020070	chr22:23579993
IGSF9	p.R273H	nonsynonymous	c.G818A	NM_001135050	chr1:159934568
IRF2BPL	p.S735C	nonsynonymous	c.A2203T	NM_024496	chr14:77025590
IRS2	p.G879S	nonsynonymous	c.G2635A	NM_003749	chr13:109783419
IRS2	p.G882A	nonsynonymous	c.G2645C	NM_003749	chr13:109783409
IRS2	p.P1031P	synonymous	c.G3093A	NM_003749	chr13:109782961
KCNC2	p.D147E	nonsynonymous	c.C441A	NM_139137	chr12:75207543
KCNK13	p.P118P	synonymous	c.G354A	NM_022054	chr14:90184130
KDM2B	p.E671K	nonsynonymous	c.G2011A	NM_032590	chr12:121445367
KIAA0355	p.A148A	synonymous	c.T444C	NM_014686	chr19:34300917
KIAA0368	p.T895A	nonsynonymous	c.A2683G	NM_001080398	chr9:111412079
KIF18B	p.T7T	synonymous	c.G21A	NM_001265577	chr17:44936324
KLHL31	p.V111M	nonsynonymous	c.G331A	NM_001003760	chr6:53654942
KRT74	p.L332L	synonymous	c.G996A	NM_175053	chr12:52570681
KRTAP10-1	p.C184C	synonymous	c.C552T	NM_198691	chr21:44539599
LDHD	p.H208Y	nonsynonymous	c.C622T	NM_153486	chr16:75114533
LIMD1	p.V287L	nonsynonymous	c.G859C	NM_014240	chr3:45595738
LPA	p.A849V	nonsynonymous	c.C2546T	NM_005577	chr6:160611619
LRP3	p.P752P	synonymous	c.G2256A	NM_002333	chr19:33207518
LRRC4B	p.P8L	nonsynonymous	c.C23T	NM_001080457	chr19:50548816
LRRN4CL	p.E32E	synonymous	c.G96A	NM_203422	chr11:62688413
LY6K	p.C67C	synonymous	c.C201T	NM_017527	chr8:142701697
LYSMD4	p.L138L	synonymous	c.G414A	NM_152449	chr15:99729603
MAPKAP1	p.K302K	synonymous	c.G906A	NM_001006617	chr9:125543111
MBLAC2	p.F260F	synonymous	c.T780C	NM_203406	chr5:90461227
MED30	p.D107H	nonsynonymous	c.G319C	NM_080651	chr8:117528792
METTL4	p.C59R	nonsynonymous	c.T175C	NM_022840	chr18:2567042
MIOX	p.F63S	nonsynonymous	c.T188C	NM_017584	chr22:50487896
MISP	p.R125R	synonymous	c.C375T	NM_173481	chr19:757321
MKL1	p.M876I	nonsynonymous	c.G2628T	NM_020831	chr22:40411558
MLN	p.N74N	synonymous	c.C222T	NM_002418	chr6:33799117
MMP21	p.P115P	synonymous	c.G345A	NM_147191	chr10:125774183
MRI1	p.R350Q	nonsynonymous	c.G1049A	NM_001031727	chr19:13772220
MRPS17	p.V71I	nonsynonymous	c.G211A	NM_015969	chr7:55954996
MRPS22	p.K67K	synonymous	c.A201G	NM_020191	chr3:139346906
MSI2	p.A283T	nonsynonymous	c.G847A	NM_138962	chr17:57675028
MTMR9	p.A477A	synonymous	c.C1431T	NM_015458	chr8:11319783
MUC12	p.S828T	nonsynonymous	c.G2483C	NM_001164462	chr7:100993046
MUC17	p.P3528P	synonymous	c.G10584A	NM_001040105	chr7:101042000
MUC3A	p.T2031T	synonymous	c.A6093C	NM_005960	chr7:100957872
MUC4	p.L970L	synonymous	c.C2910T	NM_018406	chr3:195788670
MUC5B	p.E2229Q	nonsynonymous	c.G6685C	NM_002458	chr11:1243565
MUC5B	p.E3486Q	nonsynonymous	c.G10456C	NM_002458	chr11:1247336
MUC6	p.E186K	nonsynonymous	c.G556A	NM_005961	chr11:1031187
MYH9	p.Q839Q	synonymous	c.G2517A	NM_002473	chr22:36301648
NDFIP2	p.S152N	nonsynonymous	c.G455A	NM_019080	chr13:79520943
NFASC	p.V593V	synonymous	c.C1779T	NM_001005388	chr1:204976743
NOL8	p.S683R	nonsynonymous	c.A2047C	NM_017948	chr9:92314578
NOTUM	p.T427A	nonsynonymous	c.A1279G	NM_178493	chr17:81953173
NR2C1	p.P66P	synonymous	c.G198A	NM_003297	chr12:95062595
NSMAF	p.S680Y	nonsynonymous	c.C2039A	NM_001144772	chr8:58594237
NUDT16L1	p.H106H	synonymous	c.C318T	NM_032349	chr16:4694142
OBSCN	p.R6560W	nonsynonymous	c.C19678T	NM_052843	chr1:228360570
OPA1	p.T95M	nonsynonymous	c.C284T	NM_130837	chr3:193614974
OR2A5	p.S71S	synonymous	c.G213A	NM_012365	chr7:144050614
OR4K1	p.N172S	nonsynonymous	c.A515G	NM_001004063	chr14:19936181
OR4X2	p.D113D	synonymous	c.C339T	NM_001004727	chr11:48245442
OR5P3	p.D269H	nonsynonymous	c.G805C	NM_153445	chr11:7825168
OSBPL10	p.S235S	synonymous	c.C705T	NM_017784	chr3:31830064
OTUD3	p.R22L	nonsynonymous	c.G65T	NM_015207	chr1:19882578
OVOL3	p.P152P	synonymous	c.G456A	NM_001302757	chr19:36113544
P2RX5	p.S133S	synonymous	c.C399T	NM_002561	chr17:3690642
P2RX7	p.R307Q	nonsynonymous	c.G920A	NM_002562	chr12:121175426
PABPC4L	p.S389N	nonsynonymous	c.G1166A	NM_001114734	chr4:134200028
PAQR7	p.H103H	synonymous	c.C309T	NM_178422	chr1:25863531
PAQR7	p.Y48C	nonsynonymous	c.A143G	NM_178422	chr1:25863697
PARD6B	p.L325L	synonymous	c.C973T	NM_032521	chr20:50750342
PCDHA9	p.T628T	synonymous	c.G1884A	NM_031857	chr5:140850379
PCDHB10	p.G616S	nonsynonymous	c.G1846A	NM_018930	chr5:141194398
PCSK4	p.T119M	nonsynonymous	c.C356T	NM_017573	chr19:1488219
PDE1C	p.V636L	nonsynonymous	c.G1906C	NM_001191058	chr7:31816011
PDS5B	p.K1312*	stopgain	c.A3934T	NM_015032	chr13:32770430
PER3	p.H993Y	nonsynonymous	c.C2977T	NM_001289862	chr1:7829924
PIAS4	p.N430S	nonsynonymous	c.A1289G	NM_015897	chr19:4037631
PIGG	p.R197G	nonsynonymous	c.A589G	NM_001127178	chr4:507423
PIWIL1	p.T501T	synonymous	c.G1503A	NM_004764	chr12:130357016
PKN1	p.A151A	synonymous	c.G453A	NM_213560	chr19:14443582
PLB1	p.R882H	nonsynonymous	c.G2645A	NM_153021	chr2:28601936
PLCG1	p.L1221F	nonsynonymous	c.C3661T	NM_002660	chr20:41174139
PPFIA3	p.Q193Q	synonymous	c.G579A	NM_003660	chr19:49129451
PPRC1	p.L1228I	nonsynonymous	c.C3682A	NM_015062	chr10:102146674
PRB1	p.*152*	synonymous	c.G455A	NM_005039	chr12:11353648
PRB1	p.Q168Q	synonymous	c.A504G	NM_005039	chr12:11353599
PRKCE	p.T455T	synonymous	c.A1365G	NM_005400	chr2:46010445
PRPH	p.D141Y	nonsynonymous	c.G421T	NM_006262	chr12:49295621
PRUNE2	p.R2904I	nonsynonymous	c.G8711T	NM_015225	chr9:76644756
RAB11B	p.R4R	synonymous	c.G12A	NM_004218	chr19:8390428
RBMS2	p.V380V	synonymous	c.C1140T	NM_002898	chr12:56588371
RIOK2	p.M244V	nonsynonymous	c.A730G	NM_018343	chr5:97171255
RNF213	p.Q1280Q	synonymous	c.G3840A	NM_001256071	chr17:80332328
RPN2	p.A598T	nonsynonymous	c.G1792A	NM_001135771	chr20:37238406
RTEL1	p.R1121C	nonsynonymous	c.C3361T	NM_001283009	chr20:63695083
SATB1	p.R680*	stopgain	c.C2038T	NM_001195470	chr3:18349520
SCN1B	p.C121W	nonsynonymous	c.C363G	NM_199037	chr19:35033654
SECISBP2	p.A141V	nonsynonymous	c.C422T	NM_024077	chr9:89325666
SECISBP2	p.G492V	nonsynonymous	c.G1475T	NM_024077	chr9:89346921
SELM	p.L112L	synonymous	c.C336T	NM_080430	chr22:31105072
SEMA3F	p.R147R	synonymous	c.C441T	NM_004186	chr3:50174335
SF3B1	p.M446I	nonsynonymous	c.G1338C	NM_012433	chr2:197405374
SGK2	p.R197R	synonymous	c.G591A	NM_016276	chr20:43570667
SIRPA	p.W312*	stopgain	c.G936A	NM_001040022	chr20:1922494
SIX3	p.A240A	synonymous	c.G720T	NM_005413	chr2:44942824
SLC24A2	p.E108K	nonsynonymous	c.G322A	NM_020344	chr9:19786545
SLC25A38	p.R6R	synonymous	c.T18G	NM_017875	chr3:39383742
SLC45A1	p.S409S	synonymous	c.C1227T	NM_001080397	chr1:8330618
SLC45A3	p.I103I	synonymous	c.C309A	NM_033102	chr1:205663482
SLC45A3	p.V377M	nonsynonymous	c.G1129A	NM_033102	chr1:205661956
SMARCAD1	p.E311E	synonymous	c.A933G	NM_001128429	chr4:94252659
SMPDL3A	p.I264S	nonsynonymous	c.T791G	NM_006714	chr6:122804961
SNRPN	p.A159T	nonsynonymous	c.G475A	NM_022807	chr15:24977832
SOX3	p.A197T	nonsynonymous	c.G589A	NM_005634	chrX:140504472
SP4	p.P286R	nonsynonymous	c.C857G	NM_003112	chr7:21430022
SPATC1	p.V559V	synonymous	c.G1677A	NM_198572	chr8:144046857
SPEG	p.I2615V	nonsynonymous	c.A7843G	NM_005876	chr2:219488295
SPHKAP	p.S1665S	synonymous	c.C4995T	NM_001142644	chr2:227981825
ST8SIA2	p.C184F	nonsynonymous	c.G551T	NM_006011	chr15:92444638
STAG3	p.R667C	nonsynonymous	c.G1999A	NM_001282717	chr7:100200907
STK32C	p.R470C	nonsynonymous	c.C1408T	NM_173575	chr10:132208063
STRC	p.P166P	synonymous	c.G498A	NM_153700	chr15:43617923
SYNPO	p.P516S	nonsynonymous	c.C1546T	NM_001166208	chr5:150649089
TAAR6	p.L13L	synonymous	c.C37T	NM_175067	chr6:132570358
TACC2	p.R960K	nonsynonymous	c.G2879A	NM_206862	chr10:122085379
TCF7L2	p.P495P	synonymous	c.C1485G	NM_001146274	chr10:113165648
TDP1	p.R448Q	nonsynonymous	c.G1343A	NM_018319	chr14:89989742
TET1	p.P1345L	nonsynonymous	c.C4034T	NM_030625	chr10:68646763
TFR2	p.P724P	synonymous	c.A2172G	NM_003227	chr7:100621091
TG	p.Q870H	nonsynonymous	c.G2610T	NM_003235	chr8:132888417
THEGL	p.D437Y	nonsynonymous	c.G1309T	NM_001256475	chr4:56603234
THNSL2	p.R94G	nonsynonymous	c.A280G	NM_018271	chr2:88174695
THOC2	p.M236I	nonsynonymous	c.G708T	NM_001081550	chrX:123686608
THOC5	p.I556V	nonsynonymous	c.A1666G	NM_001002878	chr22:29517044
TLN1	p.A1821A	synonymous	c.T5463C	NM_006289	chr9:35706010
TMEM200A	p.T96T	synonymous	c.A288T	NM_052913	chr6:130440710
TNRC6C	p.R1555Q	nonsynonymous	c.G4664A	NM_001142640	chr17:78102528
TPI1	p.A239A	synonymous	c.T717A	NM_001159287	chr12:6870111
TPTE	p.A61S	nonsynonymous	c.G181T	NM_199261	chr21:10552664
TRAF1	p.S415S	synonymous	c.C1245T	NM_005658	chr9:120905026
TRIML2	p.N419S	nonsynonymous	c.A1256G	NM_001303419	chr4:188091506
TRNAU1AP	p.M26T	nonsynonymous	c.T77C	NM_017846	chr1:28553689
TTN	p.P24225L	nonsynonymous	c.C72674T	NM_001267550	chr2:178573458
UBE2E1	p.G73G	synonymous	c.C219T	NM_003341	chr3:23887582
UBR1	p.P1072P	synonymous	c.A3216G	NM_174916	chr15:43007278
UPK3BL	p.V167A	nonsynonymous	c.T500C	NM_001114403	chr7:102639185
USH2A	p.E1314G	nonsynonymous	c.A3941G	NM_206933	chr1:216198455
VCAM1	p.S429S	synonymous	c.C1287T	NM_001078	chr1:100731280
VGLL4	p.L139L	synonymous	c.C417T	NM_001128219	chr3:11564875
VKORC1	p.C43C	synonymous	c.C129T	NM_024006	chr16:31094601
VWF	p.D1759D	synonymous	c.C5277T	NM_000552	chr12:6016550
ZDHHC20	p.V350I	nonsynonymous	c.G1048A	NM_153251	chr13:21381443
ZFHX2	p.A1669V	nonsynonymous	c.C5006T	NM_033400	chr14:23524936
ZMYM2	p.D152H	nonsynonymous	c.G454C	NM_003453	chr13:19993526
ZNF154	p.S164N	nonsynonymous	c.G491A	NM_001085384	chr19:57702458
ZNF212	p.V169M	nonsynonymous	c.G505A	NM_012256	chr7:149250771
ZNF219	p.L541L	synonymous	c.C1623G	NM_016423	chr14:21091082
ZNF317	p.A292A	synonymous	c.C876G	NM_020933	chr19:9160521
ZNF319	p.P58P	synonymous	c.C174T	NM_020807	chr16:57998092
ZNF341	p.R722C	nonsynonymous	c.G2164A	NM_001282933	chr20:33791116
ZNF417	p.T10S	nonsynonymous	c.C29G	NM_152475	chr19:57916383
ZNF514	p.C117C	synonymous	c.C351T	NM_032788	chr2:95150134
ZNF717	p.E790D	nonsynonymous	c.A2370C	NM_001128223	chr3:75737253
ZNFX1	p.M551I	nonsynonymous	c.G1653C	NM_021035	chr20:49270159
ZSCAN5B	p.N132Y	nonsynonymous	c.A394T	NM_001080456	chr19:56192044
ZSWIM5	p.P941S	nonsynonymous	c.C2821T	NM_020883	chr1:45019191
ADH1C	p.G174G	synonymous	c.C522T	NM_000669	chr4:99344907
CEMIP	p.R807Q	nonsynonymous	c.G2420A	NM_001293298	chr15:80925755
EPPK1	p.V2659V	synonymous	c.G7977A	NM_031308	chr8:143865277
FCGBP	p.G1879R	nonsynonymous	c.G5635A	NM_003890	chr19:39894126
GLMP	p.V135M	nonsynonymous	c.G403A	NM_144580	chr1:156294541
GPR179	p.R541H	nonsynonymous	c.G1622A	NM_001004334	chr17:38335056
GTF2IRD2	p.S615R	nonsynonymous	c.C1845G	NM_173537	chr7:74797667
HACD1	p.I236V	nonsynonymous	c.A706G	NM_014241	chr10:17594283
HGH1	p.P240P	synonymous	c.T720A	NM_016458	chr8:144138740
HSPA6	p.E194K	nonsynonymous	c.G580A	NM_002155	chr1:161525238
HSPA6	p.L172L	synonymous	c.T514C	NM_002155	chr1:161525172
HSPA6	p.N170K	nonsynonymous	c.C510G	NM_002155	chr1:161525168
ICE1	p.M1R	nonsynonymous	c.T2G	NM_015325	chr5:5422917
KDM7A	p.I465V	nonsynonymous	c.A1393G	NM_030647	chr7:140111130
KIR2DS2	p.D307V	nonsynonymous	c.A920T	NM_001291695	chr19:54848014
KRT34	p.R376W	nonsynonymous	c.C1126T	NM_021013	chr17:41379053
MGA	p.R1072R	synonymous	c.C3216T	NM_001164273	chr15:41713282
MUC2	p.A249V	nonsynonymous	c.C746T	NM_002457	chr11:1078394
MUC2	p.T1276T	synonymous	c.C3828A	NM_002457	chr11:1092995
PTPRQ	p.E302E	synonymous	c.A906G	NM_001145026	chr12:80460898
SHISA8	p.P288R	nonsynonymous	c.C863G	NM_001207020	chr22:41910096
SPATA31A6	p.Y1260*	stopgain	c.T3780G	NM_001145196	chr9:42189482
WI2-2373I1.2	p.I199N	nonsynonymous	c.T596A	NM_001195127	chr7:291382
ZNF358	p.A361T	nonsynonymous	c.G1081A	NM_018083	chr19:7520323
ABO	p.L89Pfs266*	frameshift	Ins_G	NM_020469	chr9:133257516-133257517
ANKRD30A	p.T1257Tfs28*	frameshift	Del_TG	NM_052997	chr10:37219650-37219653
C19orf53	p.K59Kfs5*	frameshift	Del_GAAGATC	NM_014047	chr19:13778074-13778082
C1orf168	p.M385Nfs7*	frameshift	Ins_T	NM_001004303	chr1:56753912-56753913
CFC1	p.G174Gfs50	frameshift	Del_G	NM_032545	chr2:130593026-130593028
CFC1B	p.G174Gfs50	frameshift	Del_C	NM_001079530	chr2:130527744-130527746
CFC1B	p.G174Gfs50	frameshift	Del_G	NM_032545	chr2:130593026-130593028
FAM205A	p.R1073Kfs72*	frameshift	Del_C	NM_001141917	chr9:34724021-34724023
FOLR3	p.C105Cfs2*	frameshift	Del_TC	NM_000804	chr11:72139106-72139109
FOXL2NB	p.R66Rfs27*	frameshift	Del_GGCATTCGAA	NM_001040061	chr3:138949615-138949626
GJB2	p.G12Vfs1*	frameshift	Del_C	NM_004004	chr13:20189546-20189548
KIAA1804	p.A214Lfs30*	frameshift	Del_G	NM_032435	chr1:233328667-233328669
OR51I2	p.A237Afs19*	frameshift	Ins_CT	NM_001004754	chr11:5454197-5454198
PABPC3	p.K254Nfs23*	frameshift	Ins_T	NM_030979	chr13:25096959-25096960
PDRG1	p.M1Yfs35*	frameshift	Ins_A	NM_030815	chr20:31951961-31951962
PRSS2	p.C234Wfs23*	frameshift	Del_T	NM_001303414	chr7:142774423-142774425
TKTL2	p.T62Tfs36*	frameshift	Del_GTCT	NM_032136	chr4:163473545-163473550
TRIM24	p.E1007Efs11*	frameshift	Ins_A	NM_015905	chr7:138584817-138584818
ZNF717	p.S321Kfs2*	frameshift	Ins_T	NM_001290208	chr3:75738661-75738662
ZNF749	p.Q742Qfs10*	frameshift	Ins_A	NM_001023561	chr19:57445372-57445373

## Sheet: C32.tsv
gene_name	AAchange	var_effect	Nchange	accession	coord
NRAS	p.G12D	nonsynonymous	c.G35A	NM_002524	chr1:114716126
FBXW7	p.R278*	stopgain	c.G832A	NM_033632	chr4:152337831
DCT	p.G143G	synonymous	c.C429T	NM_001129889	chr13:94468912
SHANK2	p.R748H	nonsynonymous	c.G2243A	NM_012309	chr11:70502241
HTR4	p.T105M	nonsynonymous	c.C314T	NM_001040173	chr5:148548707
SMAP2	p.R50*	stopgain	c.C148T	NM_022733	chr1:40406780
WNT3A	p.Y59Y	synonymous	c.C177T	NM_033131	chr1:228022772
BACH2	p.P279P	synonymous	c.G837A	NM_021813	chr6:89951269
CAPN9	p.R267Q	nonsynonymous	c.G800A	NM_006615	chr1:230772024
PITRM1	p.T732T	synonymous	c.C2196T	NM_001242307	chr10:3147614
CPNE4	p.A442A	synonymous	c.G1326A	NM_001289112	chr3:131549977
NRXN1	p.I1487L	nonsynonymous	c.A4459C	NM_001135659	chr2:49922129
APC	p.C1387*	stopgain	c.T4161A	NM_001127510	chr5:112839755
CACNA1E	p.R938Q	nonsynonymous	c.G2813A	NM_001205293	chr1:181732899
DNAH3	p.E1927*	stopgain	c.G5779T	NM_017539	chr16:21019867
ITSN1	p.P1460P	synonymous	c.G4380A	NM_003024	chr21:33882281
NCAN	p.V409M	nonsynonymous	c.G1225A	NM_004386	chr19:19226638
NRXN1	p.E221K	nonsynonymous	c.G661A	NM_001135659	chr2:51027613
SALL1	p.V226I	nonsynonymous	c.G676A	NM_002968	chr16:51141546
TRIM36	p.E3D	nonsynonymous	c.G9T	NM_018700	chr5:115180029
ADD2	p.I479I	synonymous	c.C1437T	NM_001617	chr2:70677824
API5	p.S230S	synonymous	c.G690A	NM_001142930	chr11:43323576
BRSK2	p.R303C	nonsynonymous	c.C907T	NM_001256630	chr11:1443624
CHD4	p.P31H	nonsynonymous	c.C92A	NM_001273	chr12:6606282
CSMD1	p.G1696E	nonsynonymous	c.G5087A	NM_033225	chr8:3201623
CTNS	p.P361L	nonsynonymous	c.C1082T	NM_001031681	chr17:3660347
DNM2	p.Q652Q	synonymous	c.G1956A	NM_001005361	chr19:10825119
DTL	p.R678Q	nonsynonymous	c.G2033A	NM_016448	chr1:212101023
FGD3	p.R612W	nonsynonymous	c.C1834T	NM_001083536	chr9:93034589
ITPR1	p.A86T	nonsynonymous	c.G256A	NM_001168272	chr3:4627855
KRT71	p.R33Q	nonsynonymous	c.G98A	NM_033448	chr12:52552980
LRIT3	p.T394T	synonymous	c.A1182G	NM_198506	chr4:109869931
NEB	p.Q6120K	nonsynonymous	c.C18358A	NM_001271208	chr2:151565509
NFASC	p.P429P	synonymous	c.G1287T	NM_001005388	chr1:204974186
NPAS3	p.G698S	nonsynonymous	c.G2092A	NM_001164749	chr14:33800399
OR1J2	p.A171A	synonymous	c.G513A	NM_054107	chr9:122511314
OSBPL5	p.R112R	synonymous	c.C336T	NM_020896	chr11:3122063
OSBPL6	p.S532S	synonymous	c.G1596A	NM_001201480	chr2:178374015
PLB1	p.G755S	nonsynonymous	c.G2263A	NM_153021	chr2:28593696
PLEKHH1	p.L1172Q	nonsynonymous	c.T3515A	NM_020715	chr14:67583829
SPOCK1	p.R204W	nonsynonymous	c.C610T	NM_004598	chr5:136992580
TTN	p.G29661D	nonsynonymous	c.G88982A	NM_001267550	chr2:178554129
ABLIM1	p.R310Q	nonsynonymous	c.G929A	NM_001003408	chr10:114485313
ACVR2B	p.A335A	synonymous	c.C1005T	NM_001106	chr3:38481396
ADAM11	p.R583C	nonsynonymous	c.C1747T	NM_002390	chr17:44777231
ADCY2	p.G1035R	nonsynonymous	c.G3103A	NM_020546	chr5:7820669
AGBL1	p.T224M	nonsynonymous	c.C671T	NM_152336	chr15:86256926
ARHGEF28	p.C452R	nonsynonymous	c.T1354C	NM_001080479	chr5:73840687
ARID1B	p.Y614*	stopgain	c.C1842A	NM_020732	chr6:156901441
ASXL1	p.H194P	nonsynonymous	c.A581C	NM_015338	chr20:32429916
ATCAY	p.E351E	synonymous	c.G1053A	NM_033064	chr19:3918857
BMP10	p.R163W	nonsynonymous	c.C487T	NM_014482	chr2:68866419
BRCA2	p.K3326*	stopgain	c.A9976T	NM_000059	chr13:32398489
CACTIN	p.L344L	synonymous	c.G1032A	NM_001080543	chr19:3619095
CCDC170	p.R201H	nonsynonymous	c.G602A	NM_025059	chr6:151548317
CDH4	p.D287D	synonymous	c.C861T	NM_001794	chr20:61852882
CEP170	p.R995H	nonsynonymous	c.G2984A	NM_014812	chr1:243164976
CEP350	p.Q18E	nonsynonymous	c.C52G	NM_014810	chr1:179986233
COL18A1	p.N1274H	nonsynonymous	c.A3820C	NM_130444	chr21:45496566
COMP	p.P147P	synonymous	c.G441C	NM_000095	chr19:18789247
DLG5	p.A740V	nonsynonymous	c.C2219T	NM_004747	chr10:77828952
DLL1	p.N454N	synonymous	c.C1362T	NM_005618	chr6:170283917
DST	p.R5644R	synonymous	c.A16932G	NM_001144769	chr6:56459101
ELN	p.G715R	nonsynonymous	c.G2143A	NM_001278939	chr7:74063659
ENG	p.I602I	synonymous	c.C1806T	NM_001114753	chr9:127815989
ERG	p.P411P	synonymous	c.G1233A	NM_001243428	chr21:38383631
FAM129B	p.G598R	nonsynonymous	c.G1792A	NM_022833	chr9:127507294
FAM65A	p.R170Q	nonsynonymous	c.G509A	NM_001193523	chr16:67540087
FLI1	p.T249M	nonsynonymous	c.C746T	NM_002017	chr11:128807204
GAMT	p.D93Y	nonsynonymous	c.G277T	NM_138924	chr19:1399843
GNL1	p.K158K	synonymous	c.G474A	NM_005275	chr6:30554818
GRIN2A	p.A1276G	nonsynonymous	c.C3827G	NM_001134407	chr16:9763717
IMPG1	p.E695K	nonsynonymous	c.G2083A	NM_001563	chr6:75931113
INVS	p.R490K	nonsynonymous	c.G1469A	NM_014425	chr9:100264826
KIAA0368	p.E1759E	synonymous	c.G5277A	NM_001080398	chr9:111370760
MAMSTR	p.P364S	nonsynonymous	c.C1090T	NM_001130915	chr19:48713425
MAP2	p.R818T	nonsynonymous	c.G2453C	NM_002374	chr2:209694623
MAPK13	p.S41L	nonsynonymous	c.C122T	NM_002754	chr6:36131273
MB21D1	p.E383K	nonsynonymous	c.G1147A	NM_138441	chr6:73428779
MMP19	p.T491M	nonsynonymous	c.C1472T	NM_002429	chr12:55837091
NBR1	p.C433S	nonsynonymous	c.G1298C	NM_005899	chr17:43193412
NDST4	p.L14L	synonymous	c.T40C	NM_022569	chr4:115076997
NLRP2	p.S4L	nonsynonymous	c.C11T	NM_017852	chr19:54970026
NLRP6	p.A508S	nonsynonymous	c.G1522T	NM_138329	chr11:281256
OR2C1	p.A134T	nonsynonymous	c.G400A	NM_012368	chr16:3356340
OR4C16	p.R120H	nonsynonymous	c.G359A	NM_001004701	chr11:55572486
OVCH1	p.R371C	nonsynonymous	c.C1111T	NM_183378	chr12:29477537
PCDHA4	p.A570V	nonsynonymous	c.C1709T	NM_018907	chr5:140808896
PDGFRB	p.A1096V	nonsynonymous	c.C3287T	NM_002609	chr5:150115797
PMEL	p.R646C	nonsynonymous	c.C1936T	NM_001200054	chr12:55954285
PPIP5K1	p.Q1241H	nonsynonymous	c.G3723T	NM_001130858	chr15:43535253
PPP2R3A	p.V277V	synonymous	c.C831G	NM_002718	chr3:136002329
PRB2	p.R112Q	nonsynonymous	c.G335A	NM_006248	chr12:11393743
PRKDC	p.Q1898Q	synonymous	c.A5694G	NM_006904	chr8:47863455
PYHIN1	p.S464S	synonymous	c.G1392A	NM_152501	chr1:158973679
RAPGEF4	p.R745Q	nonsynonymous	c.G2234A	NM_007023	chr2:173020696
ROBO2	p.K75N	nonsynonymous	c.G225T	NM_001290040	chr3:77098177
ROBO3	p.T323T	synonymous	c.G969A	NM_022370	chr11:124870664
SCN10A	p.E825D	nonsynonymous	c.A2475C	NM_006514	chr3:38728707
SETX	p.R20H	nonsynonymous	c.G59A	NM_015046	chr9:132349370
SHANK3	p.P1640T	nonsynonymous	c.C4918A	NM_033517	chr22:50731076
SLC12A5	p.R486W	nonsynonymous	c.C1456T	NM_001134771	chr20:46043926
SLC4A5	p.F527L	nonsynonymous	c.T1579C	NM_021196	chr2:74250417
SLIT3	p.Y1025F	nonsynonymous	c.A3074T	NM_001271946	chr5:168696321
SMCHD1	p.A347T	nonsynonymous	c.G1039A	NM_015295	chr18:2694692
SNX27	p.S149S	synonymous	c.G447A	NM_030918	chr1:151639023
SOX6	p.T567T	synonymous	c.G1701A	NM_001145819	chr11:16015012
SPAG17	p.R946Q	nonsynonymous	c.G2837A	NM_206996	chr1:118042020
SPTBN1	p.E651E	synonymous	c.A1953G	NM_003128	chr2:54629087
STARD13	p.N848K	nonsynonymous	c.C2544G	NM_178006	chr13:33111841
SYNJ2	p.R617H	nonsynonymous	c.G1850A	NM_003898	chr6:158069583
SYNM	p.S401L	nonsynonymous	c.C1202T	NM_145728	chr15:99129562
TDRD9	p.V904I	nonsynonymous	c.G2710A	NM_153046	chr14:104024672
TIAM1	p.G1367R	nonsynonymous	c.G4099C	NM_003253	chr21:31127099
TIAM2	p.T93T	synonymous	c.G279A	NM_012454	chr6:155129502
TOX3	p.R513C	nonsynonymous	c.C1537T	NM_001080430	chr16:52439419
TRAF3IP1	p.L598I	nonsynonymous	c.C1792A	NM_015650	chr2:238397561
UNC79	p.S597R	nonsynonymous	c.C1791G	NM_020818	chr14:93577952
WDR86	p.A161T	nonsynonymous	c.G481A	NM_001284260	chr7:151396021
WLS	p.T360M	nonsynonymous	c.C1079T	NM_001002292	chr1:68148185
ZBTB49	p.Q300H	nonsynonymous	c.G900C	NM_145291	chr4:4302736
ZNF292	p.G1474D	nonsynonymous	c.G4421A	NM_015021	chr6:87258050
ZNF641	p.P427L	nonsynonymous	c.C1280T	NM_152320	chr12:48343010
ABCA13	p.P1616S	nonsynonymous	c.C4846T	NM_152701	chr7:48274512
ABCA2	p.P165L	nonsynonymous	c.C494T	NM_212533	chr9:137022737
ACTL7B	p.P316P	synonymous	c.G948A	NM_006686	chr9:108854983
ADNP	p.H183H	synonymous	c.C549T	NM_001282531	chr20:50894165
ALOX5	p.L642L	synonymous	c.G1926C	NM_000698	chr10:45445588
AMIGO1	p.P423S	nonsynonymous	c.C1267T	NM_020703	chr1:109507646
ANK3	p.T1619T	synonymous	c.G4857A	NM_020987	chr10:60076024
ANKMY1	p.R206K	nonsynonymous	c.G617A	NM_001282771	chr2:240529373
ANKRA2	p.Q297L	nonsynonymous	c.A890T	NM_023039	chr5:73552849
AP3B2	p.A265V	nonsynonymous	c.C794T	NM_001278512	chr15:82680733
ARHGAP40	p.R64*	stopgain	c.C190T	NM_001164431	chr20:38623411
ARHGEF1	p.S380N	nonsynonymous	c.G1139A	NM_199002	chr19:41896455
ARL4D	p.R40H	nonsynonymous	c.G119A	NM_001661	chr17:43399851
ASPM	p.I3085T	nonsynonymous	c.T9254C	NM_018136	chr1:197093092
ASS1	p.A202V	nonsynonymous	c.C605T	NM_000050	chr9:130476878
BLM	p.S1342P	nonsynonymous	c.T4024C	NM_001287246	chr15:90811354
BSN	p.E2468G	nonsynonymous	c.A7403G	NM_003458	chr3:49656959
CACNA1A	p.A1326S	nonsynonymous	c.G3976T	NM_001127222	chr19:13275863
CASZ1	p.A1419V	nonsynonymous	c.C4256T	NM_001079843	chr1:10639966
CCDC176	p.E108K	nonsynonymous	c.G322A	NM_025057	chr14:74029220
CD72	p.R144C	nonsynonymous	c.C430T	NM_001782	chr9:35616201
CHRNA5	p.E203*	stopgain	c.G607T	NM_000745	chr15:78589998
CNTNAP1	p.P1196P	synonymous	c.G3588A	NM_003632	chr17:42697573
CRIPAK	p.P76S	nonsynonymous	c.C226T	NM_175918	chr4:1394737
CSPP1	p.S13A	nonsynonymous	c.T37G	NM_024790	chr8:67064435
CTNND2	p.G786S	nonsynonymous	c.G2356A	NM_001332	chr5:11110965
CYP11B2	p.C10C	synonymous	c.C30T	NM_000498	chr8:142917811
DGKE	p.G238E	nonsynonymous	c.G713A	NM_003647	chr17:56845778
DLL1	p.V718V	synonymous	c.C2154T	NM_005618	chr6:170283000
DNAAF1	p.T590M	nonsynonymous	c.C1769T	NM_178452	chr16:84176003
DNASE1L2	p.R94W	nonsynonymous	c.C280T	NM_001374	chr16:2237264
DOCK2	p.K558N	nonsynonymous	c.G1674T	NM_004946	chr5:169714042
DSP	p.Q1560R	nonsynonymous	c.A4679G	NM_004415	chr6:7580869
DTL	p.T220T	synonymous	c.T660C	NM_016448	chr1:212066832
EDC4	p.S275G	nonsynonymous	c.A823G	NM_014329	chr16:67877774
EFS	p.R468C	nonsynonymous	c.C1402T	NM_005864	chr14:23357510
EGF	p.V522V	synonymous	c.G1566T	NM_001963	chr4:109964528
EMC7	p.P135L	nonsynonymous	c.C404T	NM_020154	chr15:34090408
ENDOU	p.L224L	synonymous	c.G672A	NM_001172439	chr12:47716379
EXOSC9	p.H188H	synonymous	c.C564T	NM_001034194	chr4:121807581
F7	p.T327T	synonymous	c.G981A	NM_000131	chr13:113118588
FAM171B	p.Q43Q	synonymous	c.A129G	NM_177454	chr2:186694302
FAM179A	p.L436L	synonymous	c.G1308T	NM_199280	chr2:29017904
FAM20C	p.A205A	synonymous	c.G615A	NM_020223	chr7:195563
FANCM	p.D1145D	synonymous	c.C3435T	NM_020937	chr14:45176189
FBXL13	p.K499N	nonsynonymous	c.A1497C	NM_145032	chr7:102878342
FBXL6	p.P399L	nonsynonymous	c.C1196T	NM_012162	chr8:144356329
FCN2	p.G167S	nonsynonymous	c.G499A	NM_004108	chr9:134885837
FNDC3B	p.K684K	synonymous	c.G2052A	NM_022763	chr3:172343091
FUK	p.V146M	nonsynonymous	c.G436A	NM_145059	chr16:70466906
GABRA5	p.V432L	nonsynonymous	c.G1294T	NM_000810	chr15:26948138
GALNT9	p.E256K	nonsynonymous	c.G766A	NM_001122636	chr12:132257882
GATA5	p.H274H	synonymous	c.C822T	NM_080473	chr20:62466429
GJD2	p.R182C	nonsynonymous	c.C544T	NM_020660	chr15:34752900
GMPPA	p.R16C	nonsynonymous	c.C46T	NM_205847	chr2:219500126
GTPBP4	p.A540T	nonsynonymous	c.G1618A	NM_012341	chr10:1015762
HECTD1	p.M932V	nonsynonymous	c.A2794G	NM_015382	chr14:31141937
HIVEP3	p.E2390E	synonymous	c.G7170A	NM_024503	chr1:41510502
HSF2BP	p.G147E	nonsynonymous	c.G440A	NM_007031	chr21:43633273
INHBE	p.L140L	synonymous	c.G420A	NM_031479	chr12:57456215
INTS12	p.Q328R	nonsynonymous	c.A983G	NM_020395	chr4:105683139
ITGB2	p.P201P	synonymous	c.G603A	NM_000211	chr21:44901630
JPH3	p.R238C	nonsynonymous	c.C712T	NM_020655	chr16:87644587
KAAG1	p.Q45Q	synonymous	c.G135A	NM_181337	chr6:24357774
KCNB1	p.G617V	nonsynonymous	c.G1850T	NM_004975	chr20:49373710
KCNJ2	p.N32N	synonymous	c.C96T	NM_000891	chr17:70175135
KCNK18	p.D280G	nonsynonymous	c.A839G	NM_181840	chr10:117209983
KDM5A	p.C715C	synonymous	c.T2145C	NM_001042603	chr12:323605
KIAA0895L	p.G103R	nonsynonymous	c.G307A	NM_001040715	chr16:67180304
KIF11	p.Q212H	nonsynonymous	c.A636T	NM_004523	chr10:92609447
KIF25	p.S237N	nonsynonymous	c.G710A	NM_030615	chr6:168042032
KRT24	p.R329H	nonsynonymous	c.G986A	NM_019016	chr17:40700253
KRT32	p.L124M	nonsynonymous	c.C370A	NM_002278	chr17:41466956
KRT35	p.G91G	synonymous	c.C273T	NM_002280	chr17:41480825
LAMB1	p.A261A	synonymous	c.A783G	NM_002291	chr7:107980705
LAMC3	p.A1232V	nonsynonymous	c.C3695T	NM_006059	chr9:131077252
LAMC3	p.L1182L	synonymous	c.C3546T	NM_006059	chr9:131075882
LIN37	p.R120H	nonsynonymous	c.G359A	NM_019104	chr19:35753168
LRRC41	p.R273Q	nonsynonymous	c.G818A	NM_006369	chr1:46286039
LRRN1	p.R390C	nonsynonymous	c.C1168T	NM_020873	chr3:3845809
LY9	p.L154L	synonymous	c.G462T	NM_002348	chr1:160813643
MAEA	p.V64M	nonsynonymous	c.G190A	NM_001017405	chr4:1312099
MAN2B1	p.A466E	nonsynonymous	c.C1397A	NM_000528	chr19:12657468
MARK1	p.L740F	nonsynonymous	c.G2220C	NM_001286124	chr1:220661995
MCOLN3	p.L392L	synonymous	c.C1176T	NM_018298	chr1:85022320
MESP1	p.D156D	synonymous	c.C468T	NM_018670	chr15:89750764
MSLN	p.R565H	nonsynonymous	c.G1694A	NM_013404	chr16:768452
MYH1	p.R1171Q	nonsynonymous	c.G3512A	NM_005963	chr17:10501336
MYO7B	p.S183W	nonsynonymous	c.C548G	NM_001080527	chr2:127569866
NAGS	p.R99R	synonymous	c.C297T	NM_153006	chr17:44004960
NCAPD2	p.R292*	stopgain	c.C874T	NM_014865	chr12:6514807
NUB1	p.L421L	synonymous	c.G1263C	NM_001243351	chr7:151368830
NUP188	p.R624R	synonymous	c.C1872G	NM_015354	chr9:128983368
OLFM4	p.V237I	nonsynonymous	c.G709A	NM_006418	chr13:53043243
OPRK1	p.P4L	nonsynonymous	c.C11T	NM_000912	chr8:53251027
OR4K17	p.T255T	synonymous	c.C765T	NM_001004715	chr14:20118171
OR8H1	p.R302S	nonsynonymous	c.A906C	NM_001005199	chr11:56290157
PADI6	p.V94L	nonsynonymous	c.G280T	NM_207421	chr1:17373219
PAGR1	p.P133P	synonymous	c.C399T	NM_024516	chr16:29816924
PCDHB7	p.L109L	synonymous	c.A327G	NM_018940	chr5:141173162
PCDHB8	p.A476T	nonsynonymous	c.G1426A	NM_019120	chr5:141179460
PDS5A	p.G1142V	nonsynonymous	c.G3425T	NM_001100399	chr4:39844779
PFAS	p.H1233H	synonymous	c.C3699T	NM_012393	chr17:8268849
PHLDB1	p.R1184W	nonsynonymous	c.C3550T	NM_015157	chr11:118647972
PIK3C2B	p.I1544M	nonsynonymous	c.T4632G	NM_002646	chr1:204425697
PKN3	p.R207Q	nonsynonymous	c.G620A	NM_013355	chr9:128706992
PLCH2	p.C1137R	nonsynonymous	c.T3409C	NM_014638	chr1:2504371
PPP1R16B	p.R254H	nonsynonymous	c.G761A	NM_015568	chr20:38906033
PRB1	p.G84G	synonymous	c.G252A	NM_005039	chr12:11353851
PRKDC	p.V3490I	nonsynonymous	c.G10468A	NM_006904	chr8:47794492
PRR25	p.H240Q	nonsynonymous	c.C720A	NM_001013638	chr16:813372
PRR25	p.R239R	synonymous	c.A717G	NM_001013638	chr16:813369
PSME4	p.L811L	synonymous	c.C2431T	NM_014614	chr2:53919236
PTCD3	p.T42A	nonsynonymous	c.A124G	NM_017952	chr2:86108369
PTGER4	p.E426E	synonymous	c.A1278G	NM_000958	chr5:40692189
PTPN14	p.R430W	nonsynonymous	c.C1288T	NM_005401	chr1:214384567
QKI	p.T317M	nonsynonymous	c.C950T	NM_206853	chr6:163565961
RAPGEF2	p.P1453P	synonymous	c.A4359T	NM_014247	chr4:159356043
RBBP8NL	p.E572K	nonsynonymous	c.G1714A	NM_080833	chr20:62412862
RC3H1	p.V146A	nonsynonymous	c.T437C	NM_001300850	chr1:173983573
ROBO4	p.G853E	nonsynonymous	c.G2558A	NM_019055	chr11:124886700
RP1L1	p.R671H	nonsynonymous	c.G2012A	NM_178857	chr8:10612086
RPH3A	p.P212L	nonsynonymous	c.C635T	NM_001143854	chr12:112869783
RTEL1	p.P82L	nonsynonymous	c.C245T	NM_001283009	chr20:63661440
RTN4RL1	p.R441H	nonsynonymous	c.G1322A	NM_178568	chr17:1936500
RYR3	p.D1117N	nonsynonymous	c.G3349A	NM_001036	chr15:33635787
SCPEP1	p.V118V	synonymous	c.G354A	NM_021626	chr17:56987733
SHARPIN	p.R365H	nonsynonymous	c.G1094A	NM_030974	chr8:144098948
SLC22A18	p.R389C	nonsynonymous	c.C1165T	NM_183233	chr11:2925087
SLC26A1	p.P461P	synonymous	c.G1383A	NM_213613	chr4:989556
SLC27A5	p.D369D	synonymous	c.T1107C	NM_012254	chr19:58501361
SLC35B2	p.E426E	synonymous	c.G1278A	NM_178148	chr6:44254727
SLC6A1	p.R44W	nonsynonymous	c.G130A	NM_003042	chr3:11017341
SLC6A3	p.S404S	synonymous	c.C1212T	NM_001044	chr5:1411300
SLITRK1	p.D555D	synonymous	c.C1665T	NM_052910	chr13:83879843
SPINT1	p.T271M	nonsynonymous	c.C812T	NM_181642	chr15:40853780
STAG1	p.L468L	synonymous	c.C1402T	NM_005862	chr3:136452059
TAS2R42	p.G35A	nonsynonymous	c.G104C	NM_181429	chr12:11186834
THSD1	p.A654V	nonsynonymous	c.C1961T	NM_018676	chr13:52378009
TMEM108	p.R159H	nonsynonymous	c.G476A	NM_023943	chr3:133380187
TMEM55A	p.T197S	nonsynonymous	c.C590G	NM_018710	chr8:90996694
TPBG	p.R410G	nonsynonymous	c.A1228G	NM_006670	chr6:82366189
TRIB1	p.S84I	nonsynonymous	c.G251T	NM_025195	chr8:125431153
TTC4	p.R123W	nonsynonymous	c.C367T	NM_004623	chr1:54717629
WFS1	p.A255A	synonymous	c.C765T	NM_006005	chr4:6295093
WNT10A	p.V145M	nonsynonymous	c.G433A	NM_025216	chr2:218890040
ZAP70	p.G135G	synonymous	c.C405A	NM_001079	chr2:97725094
ZNF385D	p.P300L	nonsynonymous	c.C899T	NM_024697	chr3:21424018
ZNF638	p.S1575P	nonsynonymous	c.T4723C	NM_001252612	chr2:71426592
ZNF831	p.G1157V	nonsynonymous	c.G3470T	NM_178457	chr20:59194489
ABCA7	p.S1319L	nonsynonymous	c.C3956T	NM_019112	chr19:1055102
ABCA8	p.S971S	synonymous	c.G2913A	NM_001288985	chr17:68894296
ABCC5	p.I1372I	synonymous	c.C4116T	NM_005688	chr3:183925651
ABCF1	p.F319F	synonymous	c.C957T	NM_001025091	chr6:30583649
ABL1	p.A586A	synonymous	c.C1758T	NM_007313	chr9:130883991
ACAN	p.L1773P	nonsynonymous	c.T5318C	NM_013227	chr15:88857903
ADAM18	p.T497T	synonymous	c.T1491C	NM_014237	chr8:39668162
ADAM21	p.M705T	nonsynonymous	c.T2114C	NM_003813	chr14:70459613
ADAMTS10	p.E544Q	nonsynonymous	c.G1630C	NM_030957	chr19:8592061
ADAMTS13	p.P457L	nonsynonymous	c.C1370T	NM_139025	chr9:133436890
ADAMTS18	p.V1189I	nonsynonymous	c.G3565A	NM_199355	chr16:77284057
ADAMTS3	p.R565Q	nonsynonymous	c.G1694A	NM_014243	chr4:72313728
ADAMTSL2	p.G754R	nonsynonymous	c.G2260A	NM_001145320	chr9:133569423
ADCY5	p.S1169S	synonymous	c.C3507T	NM_183357	chr3:123289775
AGFG1	p.V139A	nonsynonymous	c.T416C	NM_001135187	chr2:227523801
AGRN	p.E1614K	nonsynonymous	c.G4840A	NM_198576	chr1:1049998
AHNAK	p.V5075M	nonsynonymous	c.G15223A	NM_001620	chr11:62519194
AHRR	p.A586V	nonsynonymous	c.C1757T	NM_020731	chr5:434431
AIM1	p.S648I	nonsynonymous	c.G1943T	NM_001624	chr6:106520375
AK2	p.A209T	nonsynonymous	c.G625A	NM_001625	chr1:33013276
AKAP1	p.A218T	nonsynonymous	c.G652A	NM_001242903	chr17:57106116
AKAP1	p.P475P	synonymous	c.G1425A	NM_001242903	chr17:57106889
AKAP1	p.S388S	synonymous	c.C1164T	NM_001242903	chr17:57106628
AKAP11	p.T670M	nonsynonymous	c.C2009T	NM_016248	chr13:42300755
AKAP8	p.G167E	nonsynonymous	c.G500A	NM_005858	chr19:15373212
ALCAM	p.H508H	synonymous	c.C1524T	NM_001627	chr3:105552160
ALPP	p.R139H	nonsynonymous	c.G416A	NM_001632	chr2:232379619
AMN	p.A19A	synonymous	c.G57T	NM_030943	chr14:102923724
AMOTL1	p.R363Q	nonsynonymous	c.G1088A	NM_130847	chr11:94800278
ANKAR	p.F1350I	nonsynonymous	c.T4048A	NM_144708	chr2:189744779
ANKRD36	p.T1608M	nonsynonymous	c.C4823T	NM_001164315	chr2:97245410
ANO5	p.N52S	nonsynonymous	c.A155G	NM_213599	chr11:22218262
AQPEP	p.E487K	nonsynonymous	c.G1459A	NM_173800	chr5:115999846
ARHGDIG	p.V107V	synonymous	c.C321T	NM_001176	chr16:282092
ARHGEF17	p.G2050G	synonymous	c.T6150C	NM_014786	chr11:73367738
ARID4A	p.T185M	nonsynonymous	c.C554T	NM_002892	chr14:58323589
ARSJ	p.Y381Y	synonymous	c.C1143T	NM_024590	chr4:113902931
ART1	p.P245R	nonsynonymous	c.C734G	NM_004314	chr11:3660253
ASCL2	p.A146S	nonsynonymous	c.G436T	NM_005170	chr11:2269897
ATAD2B	p.S1257A	nonsynonymous	c.T3769G	NM_017552	chr2:23757727
ATF2	p.I163V	nonsynonymous	c.A487G	NM_001256090	chr2:175114829
ATF6B	p.P52S	nonsynonymous	c.C154T	NM_004381	chr6:32127688
ATOH8	p.P33L	nonsynonymous	c.C98T	NM_032827	chr2:85754287
BEND7	p.G29G	synonymous	c.A87G	NM_152751	chr10:13499983
BFSP2	p.A372V	nonsynonymous	c.C1115T	NM_003571	chr3:133472436
BLCAP	p.C58R	nonsynonymous	c.T172C	NM_001167820	chr20:37519003
BOD1L1	p.A2098V	nonsynonymous	c.C6293T	NM_148894	chr4:13600607
C10orf12	p.E256*	stopgain	c.G766T	NM_015652	chr10:96982156
C11orf68	p.A10A	synonymous	c.G30T	NM_001135635	chr11:65919002
C14orf159	p.S134F	nonsynonymous	c.C401T	NM_001286473	chr14:91167612
C1orf167	p.A1081D	nonsynonymous	c.C3242A	NM_001010881	chr1:11784410
C20orf141	p.R12C	nonsynonymous	c.C34T	NM_080739	chr20:2815218
CADM2	p.R47S	nonsynonymous	c.C141G	NM_153184	chr3:85802120
CCDC149	p.D176D	synonymous	c.C528T	NM_173463	chr4:24837362
CCDC77	p.R391C	nonsynonymous	c.C1171T	NM_032358	chr12:440847
CCNE2	p.D171H	nonsynonymous	c.G511C	NM_057749	chr8:94888016
CD163L1	p.G355R	nonsynonymous	c.G1063A	NM_001297650	chr12:7406586
CDK2AP2	p.Q60Q	synonymous	c.G180A	NM_005851	chr11:67507592
CDT1	p.E544V	nonsynonymous	c.A1631T	NM_030928	chr16:88808268
CEACAM18	p.S285N	nonsynonymous	c.G854A	NM_001278392	chr19:51483197
CEBPB	p.N329K	nonsynonymous	c.C987G	NM_005194	chr20:50192020
CEP128	p.Q443R	nonsynonymous	c.A1328G	NM_152446	chr14:80792992
CEP250	p.M2315V	nonsynonymous	c.A6943G	NM_007186	chr20:35508979
CFB	p.I242L	nonsynonymous	c.A724C	NM_001710	chr6:31947807
CHI3L2	p.N126D	nonsynonymous	c.A376G	NM_004000	chr1:111234953
CHTF18	p.P699P	synonymous	c.C2097T	NM_022092	chr16:795278
CLEC11A	p.L178V	nonsynonymous	c.C532G	NM_002975	chr19:50725027
CLTCL1	p.R811Q	nonsynonymous	c.G2432A	NM_007098	chr22:19222080
CNNM1	p.A188T	nonsynonymous	c.G562A	NM_020348	chr10:99329949
COL11A1	p.P1548A	nonsynonymous	c.C4642G	NM_080629	chr1:102888579
COL4A3	p.Q1495R	nonsynonymous	c.T4484C	NM_000091	chr2:227308920
CPED1	p.D325N	nonsynonymous	c.G973A	NM_024913	chr7:121124385
CRISPLD1	p.R261*	stopgain	c.C781T	NM_031461	chr8:75016618
CRTAC1	p.S162S	synonymous	c.C486T	NM_018058	chr10:97923336
CRYBG3	p.Y2709C	nonsynonymous	c.A8126G	NM_153605	chr3:97915621
CSPG4	p.S308S	synonymous	c.G924A	NM_001897	chr15:75690141
CTXN1	p.T30T	synonymous	c.G90A	NM_206833	chr19:7925449
CXCL12	p.*141*	synonymous	c.A423G	NM_001178134	chr10:44377749
CYTL1	p.P4P	synonymous	c.T12G	NM_018659	chr4:5019434
DAG1	p.V411V	synonymous	c.G1233A	NM_001165928	chr3:49531744
DAGLA	p.L988V	nonsynonymous	c.C2962G	NM_006133	chr11:61744322
DAND5	p.S116L	nonsynonymous	c.C347T	NM_152654	chr19:12973411
DEFB118	p.S97S	synonymous	c.C291T	NM_054112	chr20:31373089
DENND2C	p.L767L	synonymous	c.C2301A	NM_001256404	chr1:114595856
DHRS7C	p.T190T	synonymous	c.G570A	NM_001220493	chr17:9777197
DISP1	p.A1345A	synonymous	c.C4035T	NM_032890	chr1:223005432
DNAH10	p.T2632M	nonsynonymous	c.C7895T	NM_207437	chr12:123877785
DNAH11	p.E4499K	nonsynonymous	c.C13495T	NM_001277115	chr7:21901198
DNAH11	p.T3145T	synonymous	c.G9435A	NM_001277115	chr7:21779056
DNAH6	p.G2253V	nonsynonymous	c.G6758T	NM_001370	chr2:84681370
DOCK10	p.D2136E	nonsynonymous	c.C6408A	NM_014689	chr2:224770247
DOHH	p.P114P	synonymous	c.C342T	NM_001145165	chr19:3494037
DST	p.N888H	nonsynonymous	c.A2662C	NM_001144769	chr6:56639548
DXO	p.T13A	nonsynonymous	c.T37C	NM_005510	chr6:31971639
EFCAB13	p.T33I	nonsynonymous	c.C98T	NM_152347	chr17:47335263
ELL2	p.P293T	nonsynonymous	c.C877A	NM_012081	chr5:95900770
EMR1	p.G126G	synonymous	c.C378A	NM_001974	chr19:6897288
EMR3	p.I529L	nonsynonymous	c.A1585C	NM_032571	chr19:14632979
ENOX1	p.T206T	synonymous	c.C618T	NM_017993	chr13:43356124
EXOC6	p.Q559R	nonsynonymous	c.A1676G	NM_019053	chr10:92955617
F12	p.L140V	nonsynonymous	c.C418G	NM_000505	chr5:177405165
FAM163B	p.A157T	nonsynonymous	c.G469A	NM_001080515	chr9:133579054
FAM177B	p.D4D	synonymous	c.C12T	NM_207468	chr1:222746557
FAM47C	p.P380P	synonymous	c.G1140A	NM_001013736	chrX:37009550
FBN3	p.A1142A	synonymous	c.C3426T	NM_032447	chr19:8117501
FBXO22	p.T101I	nonsynonymous	c.C302T	NM_147188	chr15:75913225
FBXO24	p.R340H	nonsynonymous	c.G1019A	NM_012172	chr7:100594494
FGD4	p.I632I	synonymous	c.C1896T	NM_001304480	chr12:32624993
FGD5	p.R549Q	nonsynonymous	c.G1646A	NM_152536	chr3:14820717
FITM1	p.Y242C	nonsynonymous	c.A725G	NM_203402	chr14:24132669
FLG2	p.S1972T	nonsynonymous	c.T5914A	NM_001014342	chr1:152351872
FLT4	p.D1049N	nonsynonymous	c.G3145A	NM_182925	chr5:180616441
FN1	p.E577K	nonsynonymous	c.G1729A	NM_212482	chr2:215419332
FNBP1L	p.V97V	synonymous	c.G291A	NM_001164473	chr1:93523440
FOXG1	p.T295T	synonymous	c.C885T	NM_005249	chr14:28768164
FOXO1	p.V645G	nonsynonymous	c.T1934G	NM_002015	chr13:40559557
FREM1	p.Q2028K	nonsynonymous	c.C6082A	NM_144966	chr9:14746979
FRYL	p.L1870L	synonymous	c.T5610G	NM_015030	chr4:48542104
GABRQ	p.S313*	stopgain	c.C938A	NM_018558	chrX:152651562
GAL3ST3	p.R334H	nonsynonymous	c.G1001A	NM_033036	chr11:66042802
GBP3	p.V314V	synonymous	c.C942A	NM_018284	chr1:89011954
GGCX	p.P145P	synonymous	c.A435G	NM_000821	chr2:85558544
GOLGA6D	p.Q575Q	synonymous	c.G1725A	NM_001145224	chr15:75293943
GPAA1	p.E275Q	nonsynonymous	c.G823C	NM_003801	chr8:144084422
GPR125	p.S289L	nonsynonymous	c.C866T	NM_145290	chr4:22442704
GPR141	p.K226R	nonsynonymous	c.A677G	NM_181791	chr7:37741070
GPSM1	p.N169N	synonymous	c.C507T	NM_001145638	chr9:136337001
GRB14	p.P367S	nonsynonymous	c.C1099T	NM_004490	chr2:164502260
GSTA4	p.L112L	synonymous	c.T334C	NM_001512	chr6:52984544
GSTA5	p.Y74C	nonsynonymous	c.A221G	NM_153699	chr6:52836287
GUCY1A3	p.N479N	synonymous	c.T1437C	NM_000856	chr4:155713448
HAUS6	p.R710Q	nonsynonymous	c.G2129A	NM_017645	chr9:19058638
HCAR2	p.F186F	synonymous	c.C558T	NM_177551	chr12:122702726
HCAR2	p.I13T	nonsynonymous	c.T38C	NM_177551	chr12:122703246
HEY1	p.T289M	nonsynonymous	c.C866T	NM_001040708	chr8:79765249
HLA-DMB	p.F66S	nonsynonymous	c.T197C	NM_002118	chr6:32938824
HLA-DQB1	p.G102E	nonsynonymous	c.G305A	NM_001243961	chr6:32664872
HLA-E	p.D217N	nonsynonymous	c.G649A	NM_005516	chr6:30491175
HMCN2	p.R4839Q	nonsynonymous	c.G14516A	NM_001291815	chr9:130430473
HOXA10	p.G324R	nonsynonymous	c.G970C	NM_018951	chr7:27172162
HOXC10	p.A84A	synonymous	c.C252T	NM_017409	chr12:53985511
HR	p.S453S	synonymous	c.G1359A	NM_005144	chr8:22127083
HS6ST2	p.G407G	synonymous	c.C1221T	NM_001077188	chrX:132628940
HSPA8	p.S329S	synonymous	c.A987G	NM_006597	chr11:123059606
HSPG2	p.P1020L	nonsynonymous	c.C3059T	NM_001291860	chr1:21875990
IL12RB1	p.P74P	synonymous	c.G222A	NM_001290024	chr19:18083454
IL1F10	p.R23K	nonsynonymous	c.G68A	NM_032556	chr2:113074364
IL24	p.T80P	nonsynonymous	c.A238C	NM_001185156	chr1:206899510
INHBE	p.P27L	nonsynonymous	c.C80T	NM_031479	chr12:57455616
IQGAP1	p.M1231I	nonsynonymous	c.G3693A	NM_003870	chr15:90483498
ISM2	p.L227S	nonsynonymous	c.T680C	NM_199296	chr14:77482615
IST1	p.P250P	synonymous	c.T750C	NM_001270976	chr16:71922632
ISYNA1	p.N230N	synonymous	c.C690T	NM_016368	chr19:18436399
ITGAM	p.T1001N	nonsynonymous	c.C3002A	NM_001145808	chr16:31330103
ITIH5	p.N421H	nonsynonymous	c.A1261C	NM_030569	chr10:7579912
ITPR3	p.D447D	synonymous	c.C1341T	NM_002224	chr6:33665145
IZUMO1	p.C299C	synonymous	c.C897T	NM_182575	chr19:48741336
KALRN	p.S202S	synonymous	c.G606A	NM_001024660	chr3:124268898
KANK1	p.D50V	nonsynonymous	c.A149T	NM_001256877	chr9:710915
KCNA5	p.R578K	nonsynonymous	c.G1733A	NM_002234	chr12:5045880
KDM4D	p.P429R	nonsynonymous	c.C1286G	NM_018039	chr11:94998658
KIF24	p.S566F	nonsynonymous	c.C1697T	NM_194313	chr9:34257910
KIR3DL3	p.G219D	nonsynonymous	c.G656A	NM_153443	chr19:54729493
KMT2C	p.I3637I	synonymous	c.C10911T	NM_170606	chr7:152162666
LATS1	p.P266A	nonsynonymous	c.C796G	NM_004690	chr6:149684293
LGR6	p.L878V	nonsynonymous	c.C2632G	NM_001017403	chr1:202318935
LIMD1	p.G246G	synonymous	c.T738C	NM_014240	chr3:45595617
LPAR6	p.W307C	nonsynonymous	c.G921T	NM_005767	chr13:48411503
LRRC24	p.A167A	synonymous	c.G501A	NM_001024678	chr8:144524216
LRRC24	p.L255L	synonymous	c.C765T	NM_001024678	chr8:144523252
LRRC69	p.L106F	nonsynonymous	c.A318T	NM_001129890	chr8:91127095
LRRN2	p.H367H	synonymous	c.C1101T	NM_006338	chr1:204618892
LYZL1	p.A63T	nonsynonymous	c.G187A	NM_032517	chr10:29291916
MAGI3	p.I969V	nonsynonymous	c.A2905G	NM_001142782	chr1:113671823
MAML2	p.Q599Q	synonymous	c.G1797A	NM_032427	chr11:96092234
MAML2	p.Q602Q	synonymous	c.G1806A	NM_032427	chr11:96092225
MARK1	p.S532I	nonsynonymous	c.G1595T	NM_001286124	chr1:220652009
MDC1	p.A333V	nonsynonymous	c.C998T	NM_014641	chr6:30712944
MDC1	p.R842S	nonsynonymous	c.A2526T	NM_014641	chr6:30708053
MEGF6	p.F854L	nonsynonymous	c.T2560C	NM_001409	chr1:3500981
MFSD7	p.G109G	synonymous	c.G327A	NM_001294341	chr4:686270
MGP	p.K78E	nonsynonymous	c.A232G	NM_001190839	chr12:14882985
MIB2	p.D488D	synonymous	c.C1464T	NM_080875	chr1:1626878
MPHOSPH8	p.V326F	nonsynonymous	c.G976T	NM_017520	chr13:19647049
MRPS25	p.N35N	synonymous	c.C105T	NM_022497	chr3:15065090
MUC3A	p.S2096S	synonymous	c.A6288G	NM_005960	chr7:100958067
MUC3A	p.S2259S	synonymous	c.G6777A	NM_005960	chr7:100958556
MUC3A	p.S2378S	synonymous	c.A7134G	NM_005960	chr7:100958913
MUC3A	p.T2031T	synonymous	c.A6093C	NM_005960	chr7:100957872
MUC3A	p.T2107P	nonsynonymous	c.A6319C	NM_005960	chr7:100958098
MUC5B	p.I2306T	nonsynonymous	c.T6917C	NM_002458	chr11:1243797
MUC5B	p.S4896I	nonsynonymous	c.G14687T	NM_002458	chr11:1251567
MUC5B	p.T2836I	nonsynonymous	c.C8507T	NM_002458	chr11:1245387
MUC6	p.P2049P	synonymous	c.A6147G	NM_005961	chr11:1016654
MYH14	p.A811V	nonsynonymous	c.C2432T	NM_001145809	chr19:50261482
MYH9	p.L1306P	nonsynonymous	c.T3917C	NM_002473	chr22:36293784
MYO18A	p.A1571T	nonsynonymous	c.G4711A	NM_078471	chr17:29094090
MYO1A	p.V306M	nonsynonymous	c.G916A	NM_001256041	chr12:57043335
MYO1C	p.E866K	nonsynonymous	c.G2596A	NM_001080779	chr17:1469545
MYO1D	p.H862L	nonsynonymous	c.A2585T	NM_015194	chr17:32653853
MYO9A	p.R1086C	nonsynonymous	c.C3256T	NM_006901	chr15:71899901
MZT2B	p.E128K	nonsynonymous	c.G382A	NM_025029	chr2:130190531
NAT10	p.T442A	nonsynonymous	c.A1324G	NM_024662	chr11:34130892
NAT6	p.V141I	nonsynonymous	c.G421A	NM_012191	chr3:50297109
NBEA	p.A241A	synonymous	c.G723A	NM_015678	chr13:35045401
NCK1	p.S203S	synonymous	c.A609T	NM_001291999	chr3:136945965
NCOA1	p.A641A	synonymous	c.C1923T	NM_003743	chr2:24707393
NCOA6	p.Q870Q	synonymous	c.A2610G	NM_014071	chr20:34749585
NDFIP2	p.T286T	synonymous	c.T858C	NM_019080	chr13:79548345
NEB	p.T8491M	nonsynonymous	c.C25472T	NM_001271208	chr2:151490008
NEFM	p.S275Y	nonsynonymous	c.C824A	NM_005382	chr8:24914617
NEU4	p.R193H	nonsynonymous	c.G578A	NM_001167599	chr2:241816132
NFATC3	p.S75L	nonsynonymous	c.C224T	NM_173165	chr16:68122107
NID1	p.A859A	synonymous	c.A2577G	NM_002508	chr1:235993823
NID2	p.D1227D	synonymous	c.T3681C	NM_007361	chr14:52010917
NIPA1	p.P104P	synonymous	c.G312A	NM_144599	chr15:22812248
NMBR	p.S242S	synonymous	c.C726T	NM_002511	chr6:142078600
NREP	p.S22R	nonsynonymous	c.G66C	NM_001142475	chr5:111975343
NUP214	p.F2075L	nonsynonymous	c.T6223C	NM_005085	chr9:131232292
OCIAD1	p.Y215Y	synonymous	c.T645C	NM_001168254	chr4:48857295
OGFOD3	p.E315K	nonsynonymous	c.G943A	NM_175902	chr17:82394424
OLFML2B	p.A686S	nonsynonymous	c.G2056T	NM_001297713	chr1:161983875
OR2AG2	p.K295K	synonymous	c.G885A	NM_001004490	chr11:6768073
OR2F2	p.L216S	nonsynonymous	c.T647C	NM_001004685	chr7:143935879
OR2L5	p.A214V	nonsynonymous	c.C641T	NM_001258284	chr1:248022588
OR2T2	p.R139H	nonsynonymous	c.G416A	NM_001004136	chr1:248453213
OR4A15	p.C282F	nonsynonymous	c.G845T	NM_001005275	chr11:55368728
OR9I1	p.V213I	nonsynonymous	c.G637A	NM_001005211	chr11:58118808
ORAOV1	p.R77T	nonsynonymous	c.G230C	NM_153451	chr11:69668010
OSBPL5	p.T742I	nonsynonymous	c.C2225T	NM_020896	chr11:3092466
OSBPL8	p.T273T	synonymous	c.A819G	NM_020841	chr12:76392691
P2RX6	p.V179M	nonsynonymous	c.G535A	NM_005446	chr22:21023013
PACSIN1	p.Y350H	nonsynonymous	c.T1048C	NM_020804	chr6:34531610
PATZ1	p.P482P	synonymous	c.T1446C	NM_032051	chr22:31341573
PCDHA11	p.A426A	synonymous	c.G1278A	NM_018902	chr5:140870381
PCDHB12	p.A619A	synonymous	c.G1857A	NM_018932	chr5:141210764
PCLO	p.Q1899K	nonsynonymous	c.C5695A	NM_033026	chr7:82955258
PCNXL2	p.D2126N	nonsynonymous	c.G6376A	NM_014801	chr1:232984342
PDCD11	p.R436Q	nonsynonymous	c.G1307A	NM_014976	chr10:103414087
PDE3A	p.V193A	nonsynonymous	c.T578C	NM_000921	chr12:20369862
PHLDB1	p.A1108T	nonsynonymous	c.G3322A	NM_015157	chr11:118645556
PHYKPL	p.E437V	nonsynonymous	c.A1310T	NM_153373	chr5:178211964
PKD1	p.H201Q	nonsynonymous	c.C603G	NM_001009944	chr16:2118389
PLA2G3	p.H89Q	nonsynonymous	c.T267A	NM_015715	chr22:31140088
PLEKHM3	p.T256M	nonsynonymous	c.C767T	NM_001080475	chr2:207977430
PLEKHS1	p.M124L	nonsynonymous	c.A370T	NM_182601	chr10:113768843
PLS1	p.V236A	nonsynonymous	c.T707C	NM_001172312	chr3:142684133
PLXNA2	p.A303A	synonymous	c.C909T	NM_025179	chr1:208217014
PLXNC1	p.K549R	nonsynonymous	c.A1646G	NM_005761	chr12:94220107
PMS1	p.N427N	synonymous	c.C1281T	NM_000534	chr2:189854553
PNMAL1	p.E412E	synonymous	c.G1236A	NM_018215	chr19:46469800
PPFIA4	p.I775T	nonsynonymous	c.T2324C	NM_001304331	chr1:203056867
PPP1R36	p.L193S	nonsynonymous	c.T578C	NM_172365	chr14:64574499
PRB3	p.K224E	nonsynonymous	c.A670G	NM_006249	chr12:11267453
PRG4	p.T737A	nonsynonymous	c.A2209G	NM_005807	chr1:186307928
PRR3	p.R158H	nonsynonymous	c.G473A	NM_025263	chr6:30562401
PRRC2A	p.A1283T	nonsynonymous	c.G3847A	NM_004638	chr6:31632520
PRRC2A	p.S1407N	nonsynonymous	c.G4220A	NM_004638	chr6:31632893
PRRC2C	p.R1366G	nonsynonymous	c.C4096G	NM_015172	chr1:171541568
PRX	p.L1243L	synonymous	c.G3729T	NM_181882	chr19:40394623
PSAP	p.D68D	synonymous	c.C204T	NM_001042465	chr10:71831891
PSMB11	p.Y162Y	synonymous	c.C486T	NM_001099780	chr14:23042711
PSMD1	p.Y535Y	synonymous	c.T1605C	NM_002807	chr2:231083646
PTGES	p.R60R	synonymous	c.G180A	NM_004878	chr9:129748684
PVRL2	p.F440F	synonymous	c.T1320C	NM_001042724	chr19:44886192
R3HCC1L	p.V543L	nonsynonymous	c.G1627C	NM_001256619	chr10:98209741
R3HDM1	p.A464T	nonsynonymous	c.G1390A	NM_001282798	chr2:135641706
RABEPK	p.F285L	nonsynonymous	c.T855G	NM_005833	chr9:125233716
RAMP1	p.T134T	synonymous	c.G402A	NM_005855	chr2:237911738
RAPGEF3	p.D593D	synonymous	c.T1779C	NM_001098531	chr12:47743576
RASA1	p.L159M	nonsynonymous	c.C475A	NM_002890	chr5:87268926
RBBP6	p.G168G	synonymous	c.A504C	NM_006910	chr16:24555887
RBBP6	p.Q1437Q	synonymous	c.A4311G	NM_006910	chr16:24571377
RBPJ	p.T495T	synonymous	c.A1485G	NM_005349	chr4:26430989
RCAN1	p.A70E	nonsynonymous	c.C209A	NM_001285391	chr21:34525206
RGPD3	p.F1560F	synonymous	c.T4680C	NM_001144013	chr2:106423287
RHBDF2	p.K525E	nonsynonymous	c.A1573G	NM_024599	chr17:76474121
RIC3	p.G121A	nonsynonymous	c.G362C	NM_001206671	chr11:8138337
RILP	p.P283P	synonymous	c.C849T	NM_031430	chr17:1647930
RNF213	p.P1036P	synonymous	c.G3108A	NM_020954	chr17:80319396
RPF1	p.A4V	nonsynonymous	c.C11T	NM_025065	chr1:84479292
RPH3AL	p.S208G	nonsynonymous	c.A622G	NM_006987	chr17:219728
RPS6KC1	p.P42T	nonsynonymous	c.C124A	NM_012424	chr1:213071024
RSC1A1	p.G431V	nonsynonymous	c.G1292T	NM_006511	chr1:15661160
RYR1	p.K1860K	synonymous	c.A5580G	NM_000540	chr19:38489209
RYR2	p.L555R	nonsynonymous	c.T1664G	NM_001035	chr1:237469143
RYR3	p.P3085R	nonsynonymous	c.C9254G	NM_001036	chr15:33780327
SBF1	p.S1113S	synonymous	c.C3339T	NM_002972	chr22:50460104
SCN4A	p.L1405L	synonymous	c.C4215T	NM_000334	chr17:63942899
SCN4A	p.T163T	synonymous	c.C489G	NM_000334	chr17:63971844
SCUBE1	p.G307S	nonsynonymous	c.G919A	NM_173050	chr22:43231801
SDHA	p.T656T	synonymous	c.C1968T	NM_004168	chr5:256393
SEMA4F	p.D715G	nonsynonymous	c.A2144G	NM_004263	chr2:74680040
SIPA1L2	p.E1295G	nonsynonymous	c.A3884G	NM_020808	chr1:232439255
SKIV2L	p.L1222L	synonymous	c.G3666A	NM_006929	chr6:31969640
SLC13A5	p.T528A	nonsynonymous	c.A1582G	NM_177550	chr17:6686332
SLC39A6	p.E246K	nonsynonymous	c.G736A	NM_012319	chr18:36126272
SLC9A7	p.E405K	nonsynonymous	c.G1213A	NM_001257291	chrX:46651339
SLITRK6	p.R635L	nonsynonymous	c.G1904T	NM_032229	chr13:85794605
SNX29	p.A504V	nonsynonymous	c.C1511T	NM_032167	chr16:12129674
SPATA31D1	p.F245C	nonsynonymous	c.T734G	NM_001001670	chr9:81991204
SRRM2	p.S815G	nonsynonymous	c.A2443G	NM_016333	chr16:2762971
STAC3	p.A341A	synonymous	c.G1023C	NM_145064	chr12:57243884
STAM	p.T41T	synonymous	c.T123C	NM_003473	chr10:17660546
SUSD1	p.E590K	nonsynonymous	c.G1768A	NM_001282640	chr9:112063019
SVEP1	p.G1724D	nonsynonymous	c.G5171A	NM_153366	chr9:110432524
SWAP70	p.Q471E	nonsynonymous	c.C1411G	NM_015055	chr11:9747913
SYMPK	p.H182H	synonymous	c.C546T	NM_004819	chr19:45847882
SYNE2	p.L5854P	nonsynonymous	c.T17561C	NM_182914	chr14:64186428
SYNE2	p.T6211M	nonsynonymous	c.C18632T	NM_182914	chr14:64210033
SYTL1	p.S337S	synonymous	c.C1011T	NM_001193308	chr1:27350799
TAF1C	p.G221E	nonsynonymous	c.G662A	NM_005679	chr16:84182261
TAGLN2	p.R33Q	nonsynonymous	c.G98A	NM_001277224	chr1:159920475
TAS2R31	p.L59R	nonsynonymous	c.T176G	NM_176885	chr12:11031160
TAS2R43	p.W66C	nonsynonymous	c.G198C	NM_176884	chr12:11092032
TBC1D1	p.R327K	nonsynonymous	c.G980A	NM_015173	chr4:38020598
TBX4	p.G6S	nonsynonymous	c.G16A	NM_018488	chr17:61456506
TENM4	p.H1273R	nonsynonymous	c.A3818G	NM_001098816	chr11:78720373
THAP2	p.K16K	synonymous	c.G48A	NM_031435	chr12:71664557
TIAM1	p.R23C	nonsynonymous	c.C67T	NM_003253	chr21:31266906
TIGD1	p.S574S	synonymous	c.G1722A	NM_145702	chr2:232548161
TJP1	p.P487H	nonsynonymous	c.C1460A	NM_001301025	chr15:29737412
TK2	p.R32W	nonsynonymous	c.C94T	NM_004614	chr16:66549968
TMEM132C	p.Q267R	nonsynonymous	c.A800G	NM_001136103	chr12:128415446
TMEM181	p.R256W	nonsynonymous	c.C766T	NM_020823	chr6:158585399
TMEM213	p.A7S	nonsynonymous	c.G19T	NM_001085429	chr7:138798123
TMEM251	p.T94I	nonsynonymous	c.C281T	NM_001098621	chr14:93186442
TNFAIP6	p.A132T	nonsynonymous	c.G394A	NM_007115	chr2:151366217
TNXB	p.D1712D	synonymous	c.C5136T	NM_019105	chr6:32070269
TNXB	p.T937T	synonymous	c.C2811A	NM_019105	chr6:32086087
TPD52	p.A190A	synonymous	c.T570G	NM_001287140	chr8:80044172
TRIM16L	p.A307D	nonsynonymous	c.C920A	NM_001037330	chr17:18735333
TRIM21	p.S362S	synonymous	c.T1086C	NM_003141	chr11:4385627
TRIM31	p.G343G	synonymous	c.C1029A	NM_007028	chr6:30103785
TRIM41	p.R333Q	nonsynonymous	c.G998A	NM_033549	chr5:181232747
TRIP10	p.P586P	synonymous	c.G1758T	NM_001288963	chr19:6751302
TST	p.V198A	nonsynonymous	c.T593C	NM_003312	chr22:37018140
TTC31	p.K6Q	nonsynonymous	c.A16C	NM_022492	chr2:74483111
TTI1	p.L585L	synonymous	c.C1753T	NM_014657	chr20:38012064
TUBB3	p.G360G	synonymous	c.C1080T	NM_006086	chr16:89935531
TUT1	p.R432H	nonsynonymous	c.G1295A	NM_022830	chr11:62577271
UBFD1	p.G41G	synonymous	c.G123A	NM_019116	chr16:23558047
UBR4	p.G3314G	synonymous	c.C9942T	NM_020765	chr1:19121388
UBXN8	p.M1V	nonsynonymous	c.A1G	NM_005671	chr8:30744190
UGT2A1	p.V358I	nonsynonymous	c.G1072A	NM_001252274	chr4:69639172
UHRF1BP1L	p.L327L	synonymous	c.C979T	NM_015054	chr12:100088957
URAD	p.A71A	synonymous	c.G213A	NM_001105577	chr13:27978415
URGCP	p.A760S	nonsynonymous	c.G2278T	NM_001077663	chr7:43877185
USH2A	p.V5145I	nonsynonymous	c.G15433A	NM_206933	chr1:215628900
USP42	p.H516Y	nonsynonymous	c.C1546T	NM_032172	chr7:6149742
USP53	p.P617S	nonsynonymous	c.C1849T	NM_019050	chr4:119271709
VGLL4	p.P42P	synonymous	c.G126A	NM_001128219	chr3:11601979
WDR19	p.D870N	nonsynonymous	c.G2608A	NM_025132	chr4:39244515
WDR87	p.H648H	synonymous	c.C1944T	NM_001291088	chr19:37893759
WNK3	p.Q1294*	stopgain	c.C3880T	NM_020922	chrX:54238871
ZC3H4	p.G1057G	synonymous	c.C3171T	NM_015168	chr19:47067097
ZCCHC6	p.R560Q	nonsynonymous	c.G1679A	NM_024617	chr9:86325444
ZFHX3	p.P3598P	synonymous	c.T10794C	NM_006885	chr16:72787482
ZFHX4	p.V3238V	synonymous	c.C9714T	NM_024721	chr8:76863428
ZFP36L2	p.G93G	synonymous	c.C279T	NM_006887	chr2:43225525
ZNF225	p.D164H	nonsynonymous	c.G490C	NM_013362	chr19:44131104
ZNF235	p.H617H	synonymous	c.T1851C	NM_004234	chr19:44287584
ZNF384	p.P191L	nonsynonymous	c.C572T	NM_001135734	chr12:6678241
ZNF502	p.T486S	nonsynonymous	c.C1457G	NM_001282880	chr3:44722274
ZNF534	p.S130S	synonymous	c.G390A	NM_001291368	chr19:52451305
ZNF594	p.L339F	nonsynonymous	c.C1015T	NM_032530	chr17:5183242
ZNF646	p.V1007V	synonymous	c.C3021G	NM_014699	chr16:31079345
ZNF655	p.Y303H	nonsynonymous	c.T907C	NM_001083956	chr7:99572910
ZNF670	p.C143Y	nonsynonymous	c.G428A	NM_033213	chr1:247038191
ZNF778	p.R147H	nonsynonymous	c.G440A	NM_001201407	chr16:89226728
ZSWIM8	p.N210N	synonymous	c.C630T	NM_001242488	chr10:73789539
ZXDC	p.V81G	nonsynonymous	c.T242G	NM_025112	chr3:126475624
ADRA2B	p.V349M	nonsynonymous	c.G1045A	NM_000682	chr2:96115105
CEP131	p.E442D	nonsynonymous	c.G1326T	NM_014984	chr17:81198259
CFAP44	p.H1405R	nonsynonymous	c.A4214G	NM_001164496	chr3:113327722
EPPK1	p.R220H	nonsynonymous	c.G659A	NM_031308	chr8:143872595
FBXO10	p.M888T	nonsynonymous	c.T2663C	NM_012166	chr9:37515937
FPGT-TNNI3K	p.R880H	nonsynonymous	c.G2639A	NM_001112808	chr1:74492212
ICE1	p.K96R	nonsynonymous	c.A287G	NM_015325	chr5:5441201
MAP4K5	p.V204A	nonsynonymous	c.T611C	NM_198794	chr14:50468714
MAP7D3	p.R711G	nonsynonymous	c.A2131G	NM_024597	chrX:136225917
MUC2	p.Y611Y	synonymous	c.C1833T	NM_002457	chr11:1084382
MYLK	p.W656C	nonsynonymous	c.G1968T	NM_053025	chr3:123708870
NARR	p.V128V	synonymous	c.C384T	NM_001256281	chr17:28717325
PIP4K2C	p.H209H	synonymous	c.C627T	NM_024779	chr12:57599178
PRSS2	p.G97R	nonsynonymous	c.G289A	NM_001303414	chr7:142773312
PRSS2	p.V137M	nonsynonymous	c.G409A	NM_001303414	chr7:142773432
ZNF521	p.R991Q	nonsynonymous	c.G2972A	NM_015461	chr18:25224946
ZNF730	p.H410Q	nonsynonymous	c.C1230A	NM_001277403	chr19:23146274
ZNF730	p.N350N	synonymous	c.C1050T	NM_001277403	chr19:23146094
A3GALT2	p.L105Lfs4*	frameshift	Del_AGTC	NM_001080438	chr1:33312068-33312073
AKAP6	p.N469Nfs6*	frameshift	Del_AC	NM_004274	chr14:32546058-32546061
APC	p.I776Ifs2*	frameshift	Del_AGAC	NM_000038	chr5:112837921-112837926
CEP162	p.K1350Kfs10*	frameshift	Del_TTCT	NM_014895	chr6:84125228-84125233
DNAH14	p.F622Ffs2*	frameshift	Del_T	NM_001373	chr1:225043934-225043936
DPY19L1	p.M479Vfs65*	frameshift	Del_AT	NM_015283	chr7:34941798-34941801
ERICH6	p.I457Ifs6*	frameshift	Del_A	NM_152394	chr3:150669423-150669425
FOLR3	p.C105Cfs2*	frameshift	Del_TC	NM_000804	chr11:72139106-72139109
LINGO2	p.L536Wfs59*	frameshift	Del_G	NM_001258282	chr9:27949065-27949067
NSF	p.F62Sfs16*	frameshift	Del_T	NM_006178	chr17:46626697-46626699
PABPC3	p.K254Nfs23*	frameshift	Ins_T	NM_030979	chr13:25096959-25096960
PRB3	p.P241Pfs14*	frameshift	Ins_G	NM_006249	chr12:11267400-11267401
PRSS2	p.C234Wfs23*	frameshift	Del_T	NM_001303414	chr7:142774423-142774425
SLC35G2	p.K62Kfs21*	frameshift	Del_A	NM_001097599	chr3:136854643-136854645
STK32B	p.R270Rfs6*	frameshift	Ins_C	NM_018401	chr4:5460128-5460129
SUGP1	p.E584Gfs22*	frameshift	Del_CT	NM_172231	chr19:19277762-19277765
TGFBR2	p.E150Efs37*	frameshift	Del_A	NM_001024847	chr3:30650379-30650381
TP53	p.C124Wfs24*	frameshift	Ins_C	NM_000546	chr17:7675997-7675998
TRIM24	p.E1007Efs11*	frameshift	Ins_A	NM_015905	chr7:138584817-138584818

## Sheet: C70.tsv
gene_name	AAchange	var_effect	Nchange	accession	coord
HLA-A	p.E176G	nonsynonymous	c.A527G	NM_002116	chr6:29943451
APC	p.E1309*	stopgain	c.G3925T	NM_001127510	chr5:112839519
HLA-A	p.L180W	nonsynonymous	c.T539G	NM_002116	chr6:29943463
HLA-A	p.E176Q	nonsynonymous	c.G526C	NM_002116	chr6:29943450
FMN2	p.G965G	synonymous	c.G2895A	NM_001305424	chr1:240207695
CPXM2	p.W534*	stopgain	c.G1602A	NM_198148	chr10:123762047
MARCO	p.V520I	nonsynonymous	c.G1558A	NM_006770	chr2:118994515
PLEC	p.Q2674Q	synonymous	c.G8022A	NM_201380	chr8:143922210
CSF1R	p.G413S	nonsynonymous	c.G1237A	NM_005211	chr5:150070264
FGFR2	p.R426W	nonsynonymous	c.C1276T	NM_022970	chr10:121515131
MUC21	p.G266E	nonsynonymous	c.G797A	NM_001010909	chr6:30986972
OR2L3	p.R121C	nonsynonymous	c.C361T	NM_001004687	chr1:248061042
ACMSD	p.R243H	nonsynonymous	c.C728T	NM_138326	chr2:134872520
ADGRL2	p.Q1088Q	synonymous	c.A3264G	NM_001330645	chr1:81981970
ARFIP1	p.R282C	nonsynonymous	c.C844T	NM_001287432	chr4:152888185
CCDC88C	p.R1299C	nonsynonymous	c.C3895T	NM_001080414	chr14:91297376
CX3CR1	p.H377R	nonsynonymous	c.A1130G	NM_001171174	chr3:39265476
DDI1	p.L244L	synonymous	c.C732T	NM_001001711	chr11:104037554
DSPP	p.S1214S	synonymous	c.C3642T	NM_014208	chr4:87616304
FMN2	p.A966A	synonymous	c.A2898G	NM_001305424	chr1:240207698
LIMCH1	p.L1011L	synonymous	c.C3033T	NM_001330672	chr4:41650605
ADCY5	p.S1133S	synonymous	c.C3399T	NM_183357	chr3:123289883
ADD2	p.K470K	synonymous	c.A1410G	NM_001617	chr2:70677851
ANGPTL6	p.R280H	nonsynonymous	c.G839A	NM_031917	chr19:10093805
CACNA1H	p.A1185T	nonsynonymous	c.G3553A	NM_021098	chr16:1209221
CACNA1H	p.N270T	nonsynonymous	c.A809C	NM_021098	chr16:1200261
CCDC129	p.C559W	nonsynonymous	c.C1677G	NM_001257968	chr7:31642969
DNAJB8	p.G191D	nonsynonymous	c.G572A	NM_153330	chr3:128462674
DNM2	p.S712S	synonymous	c.G2136A	NM_001005361	chr19:10829113
FAM65C	p.A290T	nonsynonymous	c.G868A	NM_001290268	chr20:50608477
FRAS1	p.D949V	nonsynonymous	c.A2846T	NM_025074	chr4:78369961
GRIK1	p.T342T	synonymous	c.C1026T	NM_001330994	chr21:29642898
HECW1	p.A644T	nonsynonymous	c.G1930A	NM_015052	chr7:43445102
OTOA	p.S483S	synonymous	c.C1449T	NM_144672	chr16:21715113
PHACTR3	p.R335W	nonsynonymous	c.C1003T	NM_080672	chr20:59774319
PTH2R	p.R171*	stopgain	c.C511T	NM_005048	chr2:208443349
SLIT1	p.C263F	nonsynonymous	c.G788T	NM_003061	chr10:97063460
SNIP1	p.P41S	nonsynonymous	c.C121T	NM_024700	chr1:37554109
SPAG9	p.H635H	synonymous	c.T1905C	NM_001130528	chr17:50996628
SZT2	p.R1347C	nonsynonymous	c.C4039T	NM_015284	chr1:43429746
UNC13C	p.E900K	nonsynonymous	c.G2698A	NM_001080534	chr15:54015601
ZNF691	p.R284Q	nonsynonymous	c.G851A	NM_001242739	chr1:42851716
ALKBH7	p.R91H	nonsynonymous	c.G272A	NM_032306	chr19:6374270
ANKRD50	p.A456G	nonsynonymous	c.C1367G	NM_020337	chr4:124671910
ANKS3	p.G281G	synonymous	c.C843T	NM_133450	chr16:4705120
BRWD1	p.D1873N	nonsynonymous	c.G5617A	NM_018963	chr21:39198799
BTN2A2	p.A4V	nonsynonymous	c.C11T	NM_001197237	chr6:26383832
BTN2A2	p.K513T	nonsynonymous	c.A1538C	NM_001197237	chr6:26392933
CACNA1B	p.P2139L	nonsynonymous	c.C6416T	NM_000718	chr9:138120808
CAPN14	p.S461I	nonsynonymous	c.G1382T	NM_001145122	chr2:31189384
CBLB	p.P614A	nonsynonymous	c.C1840G	NM_001321786	chr3:105702297
CEL	p.G691G	synonymous	c.C2073G	NM_001807	chr9:133071566
CHST10	p.P48P	synonymous	c.G144A	NM_004854	chr2:100402612
COL18A1	p.A1582A	synonymous	c.G4746A	NM_130444	chr21:45510078
CRB2	p.C411C	synonymous	c.C1233T	NM_173689	chr9:123370286
DCHS2	p.P870L	nonsynonymous	c.C2609T	NM_017639	chr4:154328137
DIS3L2	p.E429G	nonsynonymous	c.A1286G	NM_152383	chr2:232238614
EFHB	p.R306S	nonsynonymous	c.A918T	NM_144715	chr3:19919911
ELOVL5	p.G246*	stopgain	c.G736T	NM_001242830	chr6:53269166
ERC2	p.I868V	nonsynonymous	c.A2602G	NM_015576	chr3:55734875
FAM208B	p.K192Q	nonsynonymous	c.A574C	NM_001321784	chr10:5730573
FBN2	p.T494K	nonsynonymous	c.C1481A	NM_001999	chr5:128392140
FBRSL1	p.R738W	nonsynonymous	c.C2212T	NM_001142641	chr12:132582148
FMN2	p.P1125P	synonymous	c.T3375A	NM_001305424	chr1:240208175
FRAS1	p.I3575T	nonsynonymous	c.T10724C	NM_025074	chr4:78522724
GRAMD1B	p.R381Q	nonsynonymous	c.G1142A	NM_001286563	chr11:123608695
HIVEP3	p.N1740N	synonymous	c.C5220T	NM_024503	chr1:41524898
IGSF9	p.A561V	nonsynonymous	c.C1682T	NM_001135050	chr1:159930823
INPP4B	p.L356M	nonsynonymous	c.T1066A	NM_001331040	chr4:142208431
KAZN	p.R169C	nonsynonymous	c.C505T	NM_201628	chr1:15034835
KBTBD8	p.E85*	stopgain	c.G253T	NM_032505	chr3:67003220
KIF26B	p.A1914V	nonsynonymous	c.C5741T	NM_018012	chr1:245688724
LRFN5	p.G301R	nonsynonymous	c.G901A	NM_152447	chr14:41887526
MAGI3	p.Y285H	nonsynonymous	c.T853C	NM_001142782	chr1:113590573
MYCBP2	p.W1244C	nonsynonymous	c.G3732C	NM_015057	chr13:77205367
NCR2	p.V213I	nonsynonymous	c.G637A	NM_004828	chr6:41342142
NELFB	p.A552A	synonymous	c.G1656A	NM_015456	chr9:137272531
NHSL1	p.L591S	nonsynonymous	c.T1772C	NM_020464	chr6:138432585
NHSL1	p.Q1111R	nonsynonymous	c.A3332G	NM_020464	chr6:138431025
NOS2	p.A552A	synonymous	c.G1656A	NM_000625	chr17:27772356
PCDHGB1	p.G221D	nonsynonymous	c.G662A	NM_018922	chr5:141350922
PLXDC1	p.R46Q	nonsynonymous	c.G137A	NM_020405	chr17:39139772
POLD1	p.V1044V	synonymous	c.G3132A	NM_001308632	chr19:50416710
PRB2	p.R112Q	nonsynonymous	c.G335A	NM_006248	chr12:11393743
PTGFRN	p.R654H	nonsynonymous	c.G1961A	NM_020440	chr1:116967232
RAG1	p.R404W	nonsynonymous	c.C1210T	NM_000448	chr11:36574514
RASA2	p.L369M	nonsynonymous	c.C1105A	NM_001303246	chr3:141571490
RECQL5	p.G240G	synonymous	c.G720A	NM_004259	chr17:75662530
RSL24D1	p.D66G	nonsynonymous	c.A197G	NM_016304	chr15:55191046
SLAMF6	p.G264G	synonymous	c.C792T	NM_001184714	chr1:160490202
SLC35E2B	p.I283V	nonsynonymous	c.A847G	NM_001290264	chr1:1668460
SMUG1	p.S48L	nonsynonymous	c.C143T	NM_014311	chr12:54183798
TBC1D32	p.Q414Q	synonymous	c.G1242A	NM_152730	chr6:121292183
TEKT3	p.R275H	nonsynonymous	c.G824A	NM_031898	chr17:15314141
TMEM218	p.V47M	nonsynonymous	c.G139A	NM_001258243	chr11:125102208
TPGS2	p.G201D	nonsynonymous	c.G602A	NM_001271951	chr18:36798504
TSHZ1	p.V239I	nonsynonymous	c.G715A	NM_001308210	chr18:75286122
TTC39B	p.T128P	nonsynonymous	c.A382C	NM_152574	chr9:15214239
TTLL6	p.G129S	nonsynonymous	c.G385A	NM_001130918	chr17:48801620
UNC80	p.Q602H	nonsynonymous	c.G1806C	NM_032504	chr2:209819105
UPF1	p.C556C	synonymous	c.C1668T	NM_001297549	chr19:18856015
UROC1	p.A474T	nonsynonymous	c.G1420A	NM_001165974	chr3:126500060
ZAN	p.G1706A	nonsynonymous	c.G5117C	NM_003386	chr7:100768685
ZBTB4	p.R416H	nonsynonymous	c.G1247A	NM_020899	chr17:7463735
ZNF174	p.P77P	synonymous	c.C231G	NM_003450	chr16:3402235
ZNF574	p.E832Q	nonsynonymous	c.G2494C	NM_001330519	chr19:42080830
A4GNT	p.G338R	nonsynonymous	c.G1012C	NM_016161	chr3:138124275
ADPRH	p.F297C	nonsynonymous	c.T890G	NM_001125	chr3:119587694
ADPRM	p.A248T	nonsynonymous	c.G742A	NM_020233	chr17:10710857
ALS2	p.A766T	nonsynonymous	c.G2296A	NM_020919	chr2:201741729
ANKEF1	p.K738K	synonymous	c.G2214A	NM_022096	chr20:10055543
APBB1IP	p.D379N	nonsynonymous	c.G1135A	NM_019043	chr10:26541672
APOA4	p.L3L	synonymous	c.C7T	NM_000482	chr11:116823185
APPL1	p.L277L	synonymous	c.T829C	NM_012096	chr3:57248317
BMP5	p.V34F	nonsynonymous	c.G100T	NM_021073	chr6:55874766
BSN	p.A355T	nonsynonymous	c.G1063A	NM_003458	chr3:49642697
BUB1	p.Q144Q	synonymous	c.G432A	NM_004336	chr2:110670559
C3orf30	p.P5P	synonymous	c.G15A	NM_152539	chr3:119146204
CA2	p.Q157Q	synonymous	c.G471A	NM_000067	chr8:85475824
CALCOCO1	p.R8Q	nonsynonymous	c.G23A	NM_020898	chr12:53725220
CASR	p.T1016M	nonsynonymous	c.C3047T	NM_001178065	chr3:122284971
CCRL2	p.I161I	synonymous	c.C483A	NM_001130910	chr3:46408526
CD109	p.I206V	nonsynonymous	c.A616G	NM_133493	chr6:73736491
CD276	p.L136P	nonsynonymous	c.T407C	NM_001024736	chr15:73702582
CD9	p.A27A	synonymous	c.T81C	NM_001769	chr12:6225440
CDH10	p.R40H	nonsynonymous	c.G119A	NM_006727	chr5:24593372
CEL	p.A692P	nonsynonymous	c.G2074C	NM_001807	chr9:133071567
CENPF	p.R209W	nonsynonymous	c.C625T	NM_016343	chr1:214620706
CFAP100	p.E290E	synonymous	c.G870A	NM_182628	chr3:126419775
CGNL1	p.N90S	nonsynonymous	c.A269G	NM_001252335	chr15:57438268
CHD7	p.A1814V	nonsynonymous	c.C5441T	NM_017780	chr8:60850529
CHPF2	p.T108N	nonsynonymous	c.C323A	NM_019015	chr7:151235107
CLCN2	p.E765D	nonsynonymous	c.G2295C	NM_004366	chr3:184352308
CLSTN2	p.T399S	nonsynonymous	c.A1195T	NM_022131	chr3:140459742
CRYGD	p.M44V	nonsynonymous	c.A130G	NM_006891	chr2:208124234
CUBN	p.G1113C	nonsynonymous	c.G3337T	NM_001081	chr10:17046087
CYP2C8	p.D398N	nonsynonymous	c.G1192A	NM_000770	chr10:95038996
DAOA	p.T56A	nonsynonymous	c.A166G	NM_172370	chr13:105472570
DBH	p.S587Y	nonsynonymous	c.C1760A	NM_000787	chr9:133658353
DCD	p.P58T	nonsynonymous	c.C172A	NM_001300854	chr12:54645633
DERA	p.D155D	synonymous	c.C465T	NM_015954	chr12:15962904
DHX8	p.G9V	nonsynonymous	c.G26T	NM_004941	chr17:43484063
DNAH9	p.F2955F	synonymous	c.C8865T	NM_001372	chr17:11822452
DSPP	p.S1211S	synonymous	c.T3633C	NM_014208	chr4:87616295
DUSP27	p.G380D	nonsynonymous	c.G1139A	NM_001080426	chr1:167126270
DYNC2H1	p.P349H	nonsynonymous	c.C1046A	NM_001080463	chr11:103120493
EDC4	p.S275G	nonsynonymous	c.A823G	NM_014329	chr16:67877774
EFCAB6	p.L95L	synonymous	c.G285C	NM_022785	chr22:43772958
FAM71E2	p.L906M	nonsynonymous	c.C2716A	NM_001145402	chr19:55358152
FCAR	p.G96G	synonymous	c.G288T	NM_002000	chr19:54885452
FNDC1	p.R1048G	nonsynonymous	c.C3142G	NM_032532	chr6:159233654
GABRA5	p.S429F	nonsynonymous	c.C1286T	NM_000810	chr15:26948130
GART	p.N870S	nonsynonymous	c.A2609G	NM_001136005	chr21:33505677
GDE1	p.R62W	nonsynonymous	c.C184T	NM_016641	chr16:19521781
GFPT2	p.V117V	synonymous	c.C351T	NM_005110	chr5:180331543
GLTSCR1	p.P394S	nonsynonymous	c.C1180T	NM_015711	chr19:47680350
GPLD1	p.H364Y	nonsynonymous	c.C1090T	NM_001503	chr6:24456556
GREB1	p.A481A	synonymous	c.G1443A	NM_014668	chr2:11592873
GSE1	p.K2E	nonsynonymous	c.A4G	NM_014615	chr16:85613395
GTPBP8	p.L23L	synonymous	c.G69A	NM_014170	chr3:112991068
GZMK	p.P39P	synonymous	c.A117G	NM_002104	chr5:55024712
HBA1	p.S132S	synonymous	c.T396C	NM_000558	chr16:177378
HDAC3	p.Y309C	nonsynonymous	c.A926G	NM_003883	chr5:141626066
HIST1H4I	p.G102G	synonymous	c.C306T	NM_003495	chr6:27139614
HIVEP3	p.N1326N	synonymous	c.T3978C	NM_024503	chr1:41580820
HSD11B1L	p.E287K	nonsynonymous	c.G859A	NM_198533	chr19:5688106
HTRA1	p.R166H	nonsynonymous	c.G497A	NM_002775	chr10:122488926
IDH2	p.F212F	synonymous	c.C636T	NM_002168	chr15:90088401
IGF2R	p.D2219D	synonymous	c.C6657T	NM_000876	chr6:160096440
IL10RB	p.Q157R	nonsynonymous	c.A470G	NM_000628	chr21:33279890
IL1R2	p.A25S	nonsynonymous	c.G73T	NM_004633	chr2:102009567
IMPG2	p.T496T	synonymous	c.T1488G	NM_016247	chr3:101245857
INPP5D	p.E142E	synonymous	c.G426A	NM_001017915	chr2:233125821
KCNJ8	p.T157T	synonymous	c.G471C	NM_004982	chr12:21766527
KIR2DS4	p.G187E	nonsynonymous	c.G560A	NM_001281971	chr19:54839617
LBP	p.A42A	synonymous	c.G126A	NM_004139	chr20:38349549
LIMD2	p.Q94Q	synonymous	c.G282A	NM_030576	chr17:63698654
LNP1	p.R144R	synonymous	c.G432A	NM_001085451	chr3:100455821
LRRIQ1	p.G558R	nonsynonymous	c.G1672A	NM_001079910	chr12:85056465
MAPK8IP2	p.P303P	synonymous	c.C909T	NM_012324	chr22:50604208
MMP17	p.Y162C	nonsynonymous	c.A485G	NM_016155	chr12:131840635
MUC4	p.D2525Y	nonsynonymous	c.G7573T	NM_018406	chr3:195784007
MYH1	p.R1171Q	nonsynonymous	c.G3512A	NM_005963	chr17:10501336
MYL7	p.S68C	nonsynonymous	c.A202T	NM_021223	chr7:44140419
NCKAP5	p.D159V	nonsynonymous	c.A476T	NM_207363	chr2:132963823
NELL1	p.G554S	nonsynonymous	c.G1660A	NM_001288713	chr11:21370879
NPHS1	p.A219A	synonymous	c.G657A	NM_004646	chr19:35849605
ODC1	p.G357G	synonymous	c.A1071C	NM_002539	chr2:10441679
OGFRL1	p.A87V	nonsynonymous	c.C260T	NM_001324266	chr6:71293318
OR1L4	p.A40V	nonsynonymous	c.C119T	NM_001005235	chr9:122724108
OR5V1	p.S275*	stopgain	c.C824A	NM_030876	chr6:29355372
OXER1	p.S247L	nonsynonymous	c.C740T	NM_148962	chr2:42763440
P2RX7	p.I337V	nonsynonymous	c.A1009G	NM_002562	chr12:121177183
PALMD	p.P461P	synonymous	c.G1383A	NM_017734	chr1:99689643
PARD6G	p.P268P	synonymous	c.G804A	NM_032510	chr18:80160098
PBXIP1	p.R499Q	nonsynonymous	c.G1496A	NM_020524	chr1:154946178
PCDHA11	p.A453A	synonymous	c.G1359A	NM_018902	chr5:140870462
PDIA2	p.G460S	nonsynonymous	c.G1378A	NM_006849	chr16:286691
PDIA5	p.T371R	nonsynonymous	c.C1112G	NM_006810	chr3:123146229
PHTF2	p.V726I	nonsynonymous	c.G2176A	NM_001127357	chr7:77953835
PKD1L1	p.Y1144Y	synonymous	c.T3432C	NM_138295	chr7:47881919
PKP4	p.D1127V	nonsynonymous	c.T3380A	NM_003628	chr2:158680478
PKP4	p.S1047S	synonymous	c.A3141C	NM_003628	chr2:158676752
PLCH2	p.G440G	synonymous	c.G1320T	NM_014638	chr1:2489291
POLR3B	p.R890C	nonsynonymous	c.C2668T	NM_018082	chr12:106463575
PPP1R13B	p.A658T	nonsynonymous	c.G1972A	NM_015316	chr14:103740444
PRAME	p.R263C	nonsynonymous	c.C787T	NM_206953	chr22:22549892
PRG4	p.P578P	synonymous	c.A1734C	NM_005807	chr1:186307453
PRR25	p.T353K	nonsynonymous	c.C1058A	NM_001013638	chr16:813710
PXMP4	p.D198N	nonsynonymous	c.G592A	NM_007238	chr20:33707753
RC3H1	p.Q77R	nonsynonymous	c.A230G	NM_001300850	chr1:173992756
RPL27A	p.N74T	nonsynonymous	c.A221C	NM_000990	chr11:8684795
RSBN1L	p.L824L	synonymous	c.A2472C	NM_198467	chr7:77779099
S100A12	p.R21W	nonsynonymous	c.C61T	NM_005621	chr1:153374532
SCAP	p.R896W	nonsynonymous	c.C2686T	NM_012235	chr3:47417588
SLC13A4	p.D163D	synonymous	c.C489T	NM_001318192	chr7:135706177
SLC26A1	p.D615N	nonsynonymous	c.G1843A	NM_213613	chr4:989096
SLC35E2	p.D200G	nonsynonymous	c.A599G	NM_182838	chr1:1734823
SNRNP70	p.R291R	synonymous	c.A873G	NM_003089	chr19:49108002
SNX14	p.P413P	synonymous	c.C1239T	NM_153816	chr6:85543630
SOS1	p.S1096T	nonsynonymous	c.T3286A	NM_005633	chr2:38995183
ST14	p.R186H	nonsynonymous	c.G557A	NM_021978	chr11:130189855
STUB1	p.S109N	nonsynonymous	c.G326A	NM_005861	chr16:681318
STX11	p.C102F	nonsynonymous	c.G305T	NM_003764	chr6:144186932
SUZ12	p.R360H	nonsynonymous	c.G1079A	NM_015355	chr17:31988375
SYCE2	p.R3P	nonsynonymous	c.G8C	NM_001105578	chr19:12919250
TANC1	p.A1262A	synonymous	c.G3786A	NM_033394	chr2:159224339
TBC1D10C	p.A123T	nonsynonymous	c.G367A	NM_198517	chr11:67405601
TDO2	p.H101Y	nonsynonymous	c.C301T	NM_005651	chr4:155907790
TMC8	p.A520A	synonymous	c.A1560T	NM_152468	chr17:78138375
TMEM184C	p.C326C	synonymous	c.C978T	NM_018241	chr4:147633863
TNRC6B	p.T809T	synonymous	c.G2427A	NM_001162501	chr22:40266657
TOX	p.H85H	synonymous	c.C255T	NM_014729	chr8:58939458
TPH2	p.K63E	nonsynonymous	c.A187G	NM_173353	chr12:71941665
TRAPPC12	p.L544R	nonsynonymous	c.T1631G	NM_016030	chr2:3460290
TRIM32	p.R408C	nonsynonymous	c.C1222T	NM_012210	chr9:116698964
TRIM59	p.H100R	nonsynonymous	c.A299G	NM_173084	chr3:160438885
TSPAN19	p.N80N	synonymous	c.C240T	NM_001100917	chr12:85027923
TTN	p.R7364Q	nonsynonymous	c.G22091A	NM_001267550	chr2:178722808
UNC13B	p.R39C	nonsynonymous	c.C115T	NM_001330653	chr9:35231182
VCAN	p.S1386T	nonsynonymous	c.C4157G	NM_004385	chr5:83537160
WDR36	p.S645C	nonsynonymous	c.C1934G	NM_139281	chr5:111113123
WDR7	p.C992F	nonsynonymous	c.G2975T	NM_015285	chr18:56779458
ZKSCAN1	p.F55L	nonsynonymous	c.T163C	NM_003439	chr7:100023669
ZNF221	p.R462K	nonsynonymous	c.G1385A	NM_013359	chr19:43966887
ZNF430	p.G285A	nonsynonymous	c.G854C	NM_025189	chr19:21057162
ZNF469	p.R3084R	synonymous	c.G9252T	NM_001127464	chr16:88436806
ZNF497	p.C111Y	nonsynonymous	c.G332A	NM_198458	chr19:58357304
ZNF548	p.T344T	synonymous	c.C1032T	NM_001172773	chr19:57399283
ZSWIM6	p.A81A	synonymous	c.G243T	NM_020928	chr5:61332515
A3GALT2	p.M52I	nonsynonymous	c.G156A	NM_001080438	chr1:33312542
ACSF3	p.R469Q	nonsynonymous	c.G1406A	NM_001243279	chr16:89145306
ACSM2B	p.G411D	nonsynonymous	c.G1232A	NM_182617	chr16:20545206
ACSM5	p.R72H	nonsynonymous	c.G215A	NM_001324372	chr16:20418069
ADAMTS4	p.T809M	nonsynonymous	c.C2426T	NM_005099	chr1:161191226
ADAMTS5	p.G284G	synonymous	c.C852T	NM_007038	chr21:26965540
ADAMTS5	p.L830L	synonymous	c.C2488T	NM_007038	chr21:26924358
ADCY10	p.D965E	nonsynonymous	c.C2895A	NM_018417	chr1:167845675
AEN	p.C284Y	nonsynonymous	c.G851A	NM_022767	chr15:88630167
AFG3L2	p.T355T	synonymous	c.G1065A	NM_006796	chr18:12356793
AGBL1	p.V208M	nonsynonymous	c.G622A	NM_152336	chr15:86247766
AHNAK	p.G5652R	nonsynonymous	c.G16954A	NM_001620	chr11:62517463
AIFM3	p.R375C	nonsynonymous	c.C1123T	NM_144704	chr22:20976743
AK9	p.L940P	nonsynonymous	c.T2819C	NM_001145128	chr6:109550235
AKAP3	p.E222K	nonsynonymous	c.G664A	NM_001278309	chr12:4628238
AKNA	p.S38S	synonymous	c.A114C	NM_001317950	chr9:114381220
ANKS1A	p.R578G	nonsynonymous	c.C1732G	NM_015245	chr6:35017781
ANKS1A	p.T610A	nonsynonymous	c.A1828G	NM_015245	chr6:35017877
ANO3	p.I717I	synonymous	c.C2151T	NM_001313726	chr11:26634298
ARHGAP30	p.A868A	synonymous	c.G2604A	NM_001025598	chr1:161048417
ARMC9	p.N396S	nonsynonymous	c.A1187G	NM_001271466	chr2:231271049
ASXL2	p.R1075Q	nonsynonymous	c.G3224A	NM_018263	chr2:25743113
ATP9B	p.A956T	nonsynonymous	c.G2866A	NM_198531	chr18:79348159
AURKC	p.K219N	nonsynonymous	c.G657T	NM_001015878	chr19:57234956
BARX1	p.R22Q	nonsynonymous	c.G65A	NM_021570	chr9:93955082
BCAM	p.S275F	nonsynonymous	c.C824T	NM_005581	chr19:44814191
BCAS3	p.R589R	synonymous	c.A1765C	NM_001330413	chr17:61034748
BCL3	p.R3Q	nonsynonymous	c.G8A	NM_005178	chr19:44748798
BCL9	p.R485R	synonymous	c.G1455A	NM_004326	chr1:147619610
BLOC1S3	p.L113L	synonymous	c.G339A	NM_212550	chr19:45179635
BMP2K	p.Q479Q	synonymous	c.G1437A	NM_198892	chr4:78870988
BMP2K	p.Q481Q	synonymous	c.G1443A	NM_198892	chr4:78870994
BRPF3	p.H106Y	nonsynonymous	c.C316T	NM_015695	chr6:36200638
BTBD6	p.A258A	synonymous	c.G774A	NM_033271	chr14:105249988
BTN2A2	p.P39A	nonsynonymous	c.C115G	NM_001197237	chr6:26385035
C11orf49	p.L300L	synonymous	c.C898T	NM_001003677	chr11:47161522
C11orf54	p.L264L	synonymous	c.G792T	NM_001286067	chr11:93761532
C9orf50	p.P325T	nonsynonymous	c.C973A	NM_199350	chr9:129613505
CACNA1B	p.I49L	nonsynonymous	c.A145C	NM_000718	chr9:137878078
CAMSAP1	p.L477L	synonymous	c.C1429T	NM_015447	chr9:135823232
CAPN12	p.G351R	nonsynonymous	c.G1051C	NM_144691	chr19:38737553
CASP1	p.A384V	nonsynonymous	c.C1151T	NM_001257118	chr11:105026322
CATSPER2	p.V154G	nonsynonymous	c.T461G	NM_001282310	chr15:43640442
CCDC180	p.G1289A	nonsynonymous	c.G3866C	NM_020893	chr9:97362273
CD1E	p.S345N	nonsynonymous	c.G1034A	NM_030893	chr1:158356763
CD83	p.L124L	synonymous	c.G372A	NM_004233	chr6:14131738
CDH23	p.T2290T	synonymous	c.G6870A	NM_022124	chr10:71798394
CDHR3	p.A798S	nonsynonymous	c.G2392T	NM_152750	chr7:106032431
CDK18	p.E172K	nonsynonymous	c.G514A	NM_212503	chr1:205525163
CEL	p.S690A	nonsynonymous	c.T2068G	NM_001807	chr9:133071561
CELSR1	p.N2993N	synonymous	c.C8979T	NM_014246	chr22:46364052
CENPF	p.Y1206C	nonsynonymous	c.A3617G	NM_016343	chr1:214641955
CENPO	p.F178C	nonsynonymous	c.T533G	NM_024322	chr2:24815695
CFAP161	p.S176F	nonsynonymous	c.C527T	NM_173528	chr15:81143711
CGN	p.T1200I	nonsynonymous	c.C3599T	NM_020770	chr1:151537333
CHST10	p.V303V	synonymous	c.G909A	NM_004854	chr2:100393407
CIDEA	p.Y7Y	synonymous	c.T21C	NM_001279	chr18:12254404
CLDN3	p.P134L	nonsynonymous	c.C401T	NM_001306	chr7:73769649
CLEC16A	p.Q890Q	synonymous	c.G2670A	NM_015226	chr16:11166416
CLEC16A	p.V968M	nonsynonymous	c.G2902A	NM_015226	chr16:11178430
CLIP2	p.R564W	nonsynonymous	c.C1690T	NM_003388	chr7:74376091
CLPX	p.I488T	nonsynonymous	c.T1463C	NM_006660	chr15:65154930
CLSTN3	p.G365W	nonsynonymous	c.G1093T	NM_014718	chr12:7136993
CMIP	p.V457M	nonsynonymous	c.G1369A	NM_198390	chr16:81678609
CNGB1	p.T900T	synonymous	c.G2700A	NM_001297	chr16:57903916
CNKSR2	p.A478S	nonsynonymous	c.G1432T	NM_014927	chrX:21563276
CNOT3	p.P314S	nonsynonymous	c.C940T	NM_014516	chr19:54148193
COL20A1	p.D844H	nonsynonymous	c.G2530C	NM_020882	chr20:63316558
CPNE3	p.V212M	nonsynonymous	c.G634A	NM_003909	chr8:86544740
CRY2	p.V6I	nonsynonymous	c.G16A	NM_021117	chr11:45847443
CRYM	p.F269F	synonymous	c.T807C	NM_001888	chr16:21261327
CYHR1	p.G142V	nonsynonymous	c.G425T	NM_032687	chr8:144464281
CYP24A1	p.R157Q	nonsynonymous	c.G470A	NM_000782	chr20:54171650
CYP4V2	p.L33L	synonymous	c.G99A	NM_207352	chr4:186191922
DACT2	p.Y455C	nonsynonymous	c.A1364G	NM_214462	chr6:168308393
DAZAP2	p.N145K	nonsynonymous	c.C435G	NM_001136266	chr12:51242463
DCAF12L2	p.V80I	nonsynonymous	c.G238A	NM_001013628	chrX:126165687
DCDC2C	p.I323L	nonsynonymous	c.A967C	NM_001287444	chr2:3778828
DCHS2	p.V2007A	nonsynonymous	c.T6020C	NM_017639	chr4:154239277
DENND3	p.S963L	nonsynonymous	c.C2888T	NM_014957	chr8:141189029
DHX34	p.A347A	synonymous	c.G1041A	NM_014681	chr19:47357889
DIDO1	p.S1242Y	nonsynonymous	c.C3725A	NM_033081	chr20:62882231
DIP2B	p.L904L	synonymous	c.T2710C	NM_173602	chr12:50714455
DNAH1	p.R3832C	nonsynonymous	c.C11494T	NM_015512	chr3:52396681
DNAH8	p.V2462I	nonsynonymous	c.G7384A	NM_001206927	chr6:38873052
DUSP2	p.G260S	nonsynonymous	c.G778A	NM_004418	chr2:96143990
DVL3	p.P102P	synonymous	c.T306A	NM_004423	chr3:184164341
E2F7	p.V3L	nonsynonymous	c.G7T	NM_203394	chr12:77064629
EIF2AK4	p.S892T	nonsynonymous	c.T2674A	NM_001013703	chr15:39992217
ENGASE	p.D130D	synonymous	c.C390T	NM_001042573	chr17:79077838
EPHA4	p.D739H	nonsynonymous	c.G2215C	NM_001304536	chr2:221436530
EPHA7	p.R651C	nonsynonymous	c.C1951T	NM_004440	chr6:93258258
ETV3	p.M239I	nonsynonymous	c.G717A	NM_001145312	chr1:157125663
EXTL1	p.P621P	synonymous	c.G1863T	NM_004455	chr1:26035179
EXTL1	p.P621Q	nonsynonymous	c.C1862A	NM_004455	chr1:26035178
FAM135A	p.S1208S	synonymous	c.C3624T	NM_001330999	chr6:70526630
FAM155B	p.R430R	synonymous	c.G1290A	NM_015686	chrX:69529827
FAM169B	p.R133C	nonsynonymous	c.C397T	NM_182562	chr15:98441133
FAM47E	p.G33R	nonsynonymous	c.G97A	NM_001136570	chr4:76256200
FASTKD2	p.S10T	nonsynonymous	c.G29C	NM_001136194	chr2:206766722
FBN1	p.V449I	nonsynonymous	c.G1345A	NM_000138	chr15:48515510
FBXL14	p.L255L	synonymous	c.C763T	NM_152441	chr12:1593304
FCRL1	p.T200I	nonsynonymous	c.C599T	NM_052938	chr1:157802385
FOCAD	p.A1683T	nonsynonymous	c.G5047A	NM_017794	chr9:20990165
FRMD4A	p.L268L	synonymous	c.G804A	NM_001318337	chr10:13737898
FUT2	p.A296A	synonymous	c.T888G	NM_000511	chr19:48703844
GABBR2	p.N680N	synonymous	c.C2040T	NM_005458	chr9:98306310
GCN1	p.F2029L	nonsynonymous	c.C6087G	NM_006836	chr12:120138764
GLG1	p.T1186K	nonsynonymous	c.C3557A	NM_012201	chr16:74452111
GLIS2	p.G369S	nonsynonymous	c.G1105A	NM_001318918	chr16:4337054
GPNMB	p.L541L	synonymous	c.C1621T	NM_001005340	chr7:23274126
GPRC5D	p.G315D	nonsynonymous	c.G944A	NM_018654	chr12:12942280
GRIN3B	p.E852K	nonsynonymous	c.G2554A	NM_138690	chr19:1008705
GRIPAP1	p.E578A	nonsynonymous	c.A1733C	NM_020137	chrX:48981636
GRK7	p.D402N	nonsynonymous	c.G1204A	NM_139209	chr3:141807798
GSTT2	p.E147K	nonsynonymous	c.G439A	NM_000854	chr22:23982958
H2AFX	p.L66L	synonymous	c.C196T	NM_002105	chr11:119095199
HACL1	p.A318T	nonsynonymous	c.G952A	NM_012260	chr3:15573200
HIST1H1A	p.K67K	synonymous	c.G201A	NM_005325	chr6:26017532
HIST1H1C	p.G124A	nonsynonymous	c.G371C	NM_005319	chr6:26056058
HIST1H4E	p.L63L	synonymous	c.C187T	NM_003545	chr6:26204831
HIVEP1	p.D683N	nonsynonymous	c.G2047A	NM_002114	chr6:12121842
HMCN1	p.G3566D	nonsynonymous	c.G10697A	NM_031935	chr1:186103595
HMCN1	p.R320Q	nonsynonymous	c.G959A	NM_031935	chr1:185922437
HMGN5	p.G8V	nonsynonymous	c.G23T	NM_030763	chrX:81119810
HPS5	p.M115I	nonsynonymous	c.G345A	NM_181507	chr11:18310873
HS3ST5	p.A93V	nonsynonymous	c.C278T	NM_153612	chr6:114058020
IFT140	p.T608T	synonymous	c.A1824G	NM_014714	chr16:1566238
IFT140	p.V725A	nonsynonymous	c.T2174C	NM_014714	chr16:1562010
IGSF10	p.G2418G	synonymous	c.C7254T	NM_178822	chr3:151437307
IGSF10	p.L2435L	synonymous	c.T7305C	NM_178822	chr3:151437256
IGSF10	p.L800L	synonymous	c.C2400T	NM_178822	chr3:151447581
IGSF10	p.T1238A	nonsynonymous	c.A3712G	NM_178822	chr3:151446269
INPP4B	p.V184M	nonsynonymous	c.G550A	NM_001331040	chr4:142270728
IRF8	p.A201V	nonsynonymous	c.C602T	NM_002163	chr16:85918417
JARID2	p.H1168H	synonymous	c.C3504T	NM_004973	chr6:15517214
JMJD8	p.T271M	nonsynonymous	c.C812T	NM_001005920	chr16:682840
KDM5C	p.P598P	synonymous	c.C1794T	NM_004187	chrX:53201926
KIAA0556	p.A1240V	nonsynonymous	c.C3719T	NM_015202	chr16:27761500
KIAA1024	p.F405L	nonsynonymous	c.T1213C	NM_015206	chr15:79457360
KIAA1217	p.T1423N	nonsynonymous	c.C4268A	NM_019590	chr10:24543538
KIAA1755	p.Q115K	nonsynonymous	c.C343A	NM_001029864	chr20:38241788
KIF7	p.G570C	nonsynonymous	c.G1708T	NM_198525	chr15:89646910
KLHDC7B	p.R465R	synonymous	c.G1395A	NM_138433	chr22:50549561
KMT2A	p.L989F	nonsynonymous	c.C2965T	NM_001197104	chr11:118474124
KMT2D	p.V2338I	nonsynonymous	c.G7012A	NM_003482	chr12:49040758
KRT20	p.R166C	nonsynonymous	c.C496T	NM_019010	chr17:40880748
KRT77	p.P32S	nonsynonymous	c.C94T	NM_175078	chr12:52703341
KRTAP1-1	p.C159C	synonymous	c.T477C	NM_030967	chr17:41040921
KRTAP21-1	p.C18Y	nonsynonymous	c.G53A	NM_181619	chr21:30755326
KRTAP4-4	p.Q27K	nonsynonymous	c.C79A	NM_032524	chr17:41160613
KRTAP4-4	p.Q27R	nonsynonymous	c.A80G	NM_032524	chr17:41160612
LAMC1	p.G1006G	synonymous	c.C3018G	NM_002293	chr1:183127299
LIPE	p.P995P	synonymous	c.C2985T	NM_005357	chr19:42402058
LMF2	p.F273F	synonymous	c.C819T	NM_033200	chr22:50505771
LOXHD1	p.G1509E	nonsynonymous	c.G4526A	NM_144612	chr18:46529181
LPIN2	p.P626S	nonsynonymous	c.C1876T	NM_014646	chr18:2925286
LRGUK	p.R528H	nonsynonymous	c.G1583A	NM_144648	chr7:134199257
LRP1B	p.C3645C	synonymous	c.T10935C	NM_018557	chr2:140370783
LRP1B	p.E2849E	synonymous	c.A8547G	NM_018557	chr2:140503078
LRRC47	p.V579L	nonsynonymous	c.G1735C	NM_020710	chr1:3781105
MAGEE2	p.M329I	nonsynonymous	c.G987A	NM_138703	chrX:75784065
MAN2C1	p.H602R	nonsynonymous	c.A1805G	NM_001256494	chr15:75359763
MAP3K19	p.Y380H	nonsynonymous	c.T1138C	NM_025052	chr2:134987734
MED12L	p.A1119A	synonymous	c.C3357G	NM_053002	chr3:151368163
MEF2B	p.G151G	synonymous	c.C453A	NM_001145785	chr19:19147124
METTL12	p.R33H	nonsynonymous	c.G98A	NM_001043229	chr11:62666426
MIOX	p.P262L	nonsynonymous	c.C785T	NM_017584	chr22:50489783
MLLT10	p.R697H	nonsynonymous	c.G2090A	NM_001195626	chr10:21730926
MPRIP	p.P578S	nonsynonymous	c.C1732T	NM_015134	chr17:17158688
MRPS5	p.V276V	synonymous	c.T828C	NM_031902	chr2:95100877
MTUS2	p.F108I	nonsynonymous	c.T322A	NM_001033602	chr13:29024990
MUC3A	p.I2131I	synonymous	c.C6393T	NM_005960	chr7:100958172
MUC3A	p.S2096S	synonymous	c.A6288G	NM_005960	chr7:100958067
MUC3A	p.S2747C	nonsynonymous	c.C8240G	NM_005960	chr7:100960019
MUC3A	p.T2031T	synonymous	c.A6093C	NM_005960	chr7:100957872
MUC4	p.S423F	nonsynonymous	c.C1268T	NM_018406	chr3:195790312
MUC5B	p.C5681C	synonymous	c.C17043T	NM_002458	chr11:1260702
MUC5B	p.P4895S	nonsynonymous	c.C14683T	NM_002458	chr11:1251563
MYH14	p.D648D	synonymous	c.C1944T	NM_001145809	chr19:50252752
MYH6	p.A110A	synonymous	c.G330A	NM_002471	chr14:23405642
MYO1E	p.Q483Q	synonymous	c.G1449A	NM_004998	chr15:59208762
NARFL	p.R59Q	nonsynonymous	c.G176A	NM_022493	chr16:737316
NBPF3	p.L354L	synonymous	c.C1062T	NM_001256416	chr1:21478138
NCAPH2	p.S228S	synonymous	c.C684T	NM_001185011	chr22:50518686
NEB	p.K2053K	synonymous	c.G6159A	NM_001271208	chr2:151658007
NECTIN2	p.V365M	nonsynonymous	c.G1093A	NM_002856	chr19:44878273
NEU3	p.*462Y	stoploss	c.A1386T	NM_006656	chr11:75006492
NFASC	p.V593V	synonymous	c.C1779T	NM_001005388	chr1:204976743
NID1	p.C695C	synonymous	c.C2085T	NM_002508	chr1:236024113
NMUR1	p.H177R	nonsynonymous	c.A530G	NM_006056	chr2:231528491
NOD2	p.T189T	synonymous	c.G567A	NM_022162	chr16:50707881
NOS1	p.G595S	nonsynonymous	c.G1783A	NM_001204218	chr12:117272441
NOX3	p.V257M	nonsynonymous	c.G769A	NM_015718	chr6:155436447
NSUN2	p.V715I	nonsynonymous	c.G2143A	NM_017755	chr5:6600087
OR10A5	p.Y253C	nonsynonymous	c.A758G	NM_178168	chr11:6846440
OR10K2	p.A300A	synonymous	c.T900A	NM_001004476	chr1:158419967
OR11H4	p.R244Q	nonsynonymous	c.G731A	NM_001004479	chr14:20243522
OR2AG2	p.G233R	nonsynonymous	c.G697A	NM_001004490	chr11:6768261
OR2H2	p.T220A	nonsynonymous	c.A658G	NM_007160	chr6:29588602
OR4D9	p.T288T	synonymous	c.G864A	NM_001004711	chr11:59515776
OR9Q1	p.V197L	nonsynonymous	c.G589C	NM_001005212	chr11:58180033
ORC2	p.V121L	nonsynonymous	c.G361C	NM_006190	chr2:200942745
OSCAR	p.V164L	nonsynonymous	c.G490C	NM_206818	chr19:54096049
OTOG	p.R2788C	nonsynonymous	c.C8362T	NM_001277269	chr11:17642157
P2RY13	p.R290G	nonsynonymous	c.A868G	NM_176894	chr3:151328188
PARP1	p.A543A	synonymous	c.G1629A	NM_001618	chr1:226379258
PAX1	p.G313S	nonsynonymous	c.G937A	NM_006192	chr20:21708578
PCDHA6	p.A678A	synonymous	c.G2034A	NM_018909	chr5:140830125
PCDHB15	p.L585P	nonsynonymous	c.T1754C	NM_018935	chr5:141247332
PCMT1	p.F131L	nonsynonymous	c.T393G	NM_001252049	chr6:149789980
PCSK5	p.D1049N	nonsynonymous	c.G3145A	NM_001190482	chr9:76292235
PDK1	p.V189V	synonymous	c.G567T	NM_001278549	chr2:172564599
PDPK1	p.L379L	synonymous	c.C1137A	NM_002613	chr16:2586687
PDPR	p.G388D	nonsynonymous	c.G1163A	NM_017990	chr16:70136359
PER1	p.G894G	synonymous	c.C2682T	NM_002616	chr17:8143656
PIGO	p.P44H	nonsynonymous	c.C131A	NM_032634	chr9:35095435
PKD1	p.G395G	synonymous	c.C1185T	NM_001009944	chr16:2117807
PKD1	p.R2266R	synonymous	c.C6798T	NM_001009944	chr16:2108369
PKD2L1	p.D113N	nonsynonymous	c.G337A	NM_016112	chr10:100329223
PKP3	p.R109H	nonsynonymous	c.G326A	NM_001303029	chr11:396656
PLEC	p.T3799T	synonymous	c.C11397T	NM_201380	chr8:143918835
PLG	p.K38E	nonsynonymous	c.A112G	NM_000301	chr6:160706469
PLIN1	p.E425D	nonsynonymous	c.G1275C	NM_002666	chr15:89665877
PRAF2	p.L56F	nonsynonymous	c.C166T	NM_007213	chrX:49073822
PRG4	p.R925H	nonsynonymous	c.G2774A	NM_005807	chr1:186308493
PRSS35	p.S343L	nonsynonymous	c.C1028T	NM_001170423	chr6:83524469
PSEN2	p.R71W	nonsynonymous	c.C211T	NM_000447	chr1:226883774
PTH2R	p.W109C	nonsynonymous	c.G327T	NM_005048	chr2:208437797
PUS10	p.S384C	nonsynonymous	c.C1151G	NM_144709	chr2:60953972
QRSL1	p.A11A	synonymous	c.G33A	NM_018292	chr6:106640357
R3HCC1L	p.T267A	nonsynonymous	c.A799G	NM_001256619	chr10:98208913
RAB39B	p.T181T	synonymous	c.A543G	NM_171998	chrX:155260902
RAB40A	p.G184W	nonsynonymous	c.G550T	NM_080879	chrX:103500207
RAB40A	p.P42L	nonsynonymous	c.C125T	NM_080879	chrX:103500632
RANGAP1	p.L311L	synonymous	c.G933A	NM_001278651	chr22:41256246
RASEF	p.G740G	synonymous	c.C2220G	NM_152573	chr9:82982680
RBM12B	p.D245D	synonymous	c.C735T	NM_203390	chr8:93735676
RCE1	p.G192G	synonymous	c.C576T	NM_005133	chr11:66844993
RFX3	p.T396I	nonsynonymous	c.C1187T	NM_134428	chr9:3271018
RHOXF2	p.G74S	nonsynonymous	c.G220A	NM_032498	chrX:120077148
RNF111	p.V395V	synonymous	c.A1185C	NM_001330331	chr15:59058369
RNPEP	p.L238L	synonymous	c.C712T	NM_020216	chr1:201989506
RTN4IP1	p.D229Y	nonsynonymous	c.G685T	NM_032730	chr6:106592285
SACS	p.N2380K	nonsynonymous	c.T7140A	NM_014363	chr13:23336736
SAXO1	p.P297P	synonymous	c.C891G	NM_153707	chr9:18928586
SCO2	p.H109H	synonymous	c.C327T	NM_001169109	chr22:50524085
SDCBP2	p.P188P	synonymous	c.G564A	NM_080489	chr20:1312505
SECTM1	p.Q175*	stopgain	c.C523T	NM_003004	chr17:82322892
SGSH	p.R441Q	nonsynonymous	c.G1322A	NM_000199	chr17:80210639
SGSM1	p.S215L	nonsynonymous	c.C644T	NM_001039948	chr22:24855405
SHANK1	p.T223N	nonsynonymous	c.C668A	NM_016148	chr19:50713922
SHROOM2	p.D1461D	synonymous	c.C4383T	NM_001649	chrX:9944712
SIGLEC5	p.R119R	synonymous	c.C357T	NM_003830	chr19:51629897
SLAIN1	p.P357A	nonsynonymous	c.C1069G	NM_001242868	chr13:77746666
SLC16A8	p.F26S	nonsynonymous	c.T77C	NM_013356	chr22:38082797
SLC25A43	p.T224T	synonymous	c.C672G	NM_145305	chrX:119410344
SLC2A1	p.I259I	synonymous	c.C777T	NM_006516	chr1:42929683
SLC2A8	p.E280E	synonymous	c.G840A	NM_014580	chr9:127403776
SLC7A14	p.T274I	nonsynonymous	c.G821A	NM_020949	chr3:170486307
SLITRK3	p.S659I	nonsynonymous	c.G1976T	NM_001318810	chr3:165188855
SMAD5	p.A289A	synonymous	c.A867G	NM_001001419	chr5:136172525
SMPD4	p.G861E	nonsynonymous	c.G2582A	NM_017951	chr2:130152574
SNAPC4	p.H1158H	synonymous	c.C3474T	NM_003086	chr9:136378353
SNX12	p.K96K	synonymous	c.A288G	NM_001256185	chrX:71061941
SP3	p.P4P	synonymous	c.C12T	NM_003111	chr2:173964549
SP9	p.A465A	synonymous	c.G1395A	NM_001145250	chr2:174337480
SPAG5	p.N1145T	nonsynonymous	c.A3434C	NM_006461	chr17:28578086
SPATA2L	p.P325P	synonymous	c.T975C	NM_152339	chr16:89697634
SPATA31D1	p.S1041I	nonsynonymous	c.G3122T	NM_001001670	chr9:81993592
SPATA5	p.R655Q	nonsynonymous	c.G1964A	NM_145207	chr4:123028280
SPPL2C	p.G167W	nonsynonymous	c.G499T	NM_175882	chr17:45845405
SPTBN5	p.R1306R	synonymous	c.G3918A	NM_016642	chr15:41876581
ST6GAL2	p.A224A	synonymous	c.G672A	NM_032528	chr2:106843306
ST6GAL2	p.L511V	nonsynonymous	c.C1531G	NM_032528	chr2:106806737
STK31	p.L647L	synonymous	c.G1941A	NM_031414	chr7:23772254
STXBP5L	p.V379M	nonsynonymous	c.G1135A	NM_014980	chr3:121233639
STXBP5L	p.Y1041*	stopgain	c.C3123G	NM_014980	chr3:121413260
SULT2B1	p.L51S	nonsynonymous	c.T152C	NM_177973	chr19:48576021
TBC1D4	p.T752A	nonsynonymous	c.A2254G	NM_014832	chr13:75312867
TCHH	p.R629R	synonymous	c.G1887A	NM_007113	chr1:152111330
TERF2IP	p.E237E	synonymous	c.G711A	NM_018975	chr16:75654313
TIAF1	p.R70C	nonsynonymous	c.C208T	NM_004740	chr17:29073992
TJP2	p.P928P	synonymous	c.C2784T	NM_001170416	chr9:69248035
TLR7	p.A448V	nonsynonymous	c.C1343T	NM_016562	chrX:12886851
TMEM132A	p.V707I	nonsynonymous	c.G2119A	NM_017870	chr11:60935951
TMEM168	p.A282A	synonymous	c.A846G	NM_001287497	chr7:112783980
TMEM220	p.T154S	nonsynonymous	c.C461G	NM_001004313	chr17:10715475
TNK2	p.P682P	synonymous	c.G2046A	NM_001010938	chr3:195868441
TNRC18	p.K2028K	synonymous	c.G6084A	NM_001080495	chr7:5332685
TONSL	p.S1172G	nonsynonymous	c.A3514G	NM_013432	chr8:144433633
TOPORS	p.Y720Y	synonymous	c.C2160T	NM_005802	chr9:32542365
TPGS1	p.R264L	nonsynonymous	c.G791T	NM_033513	chr19:519341
TPH1	p.L274I	nonsynonymous	c.C820A	NM_004179	chr11:18025685
TRHR	p.V356I	nonsynonymous	c.G1066A	NM_003301	chr8:109119324
TSHZ3	p.A65T	nonsynonymous	c.G193A	NM_020856	chr19:31279600
TSPAN32	p.R307H	nonsynonymous	c.G920A	NM_139022	chr11:2317881
TSPAN4	p.A238T	nonsynonymous	c.G712A	NM_001025237	chr11:866625
TTI1	p.R450H	nonsynonymous	c.G1349A	NM_014657	chr20:38012468
TUBAL3	p.T87T	synonymous	c.G261A	NM_024803	chr10:5395462
TWSG1	p.A157V	nonsynonymous	c.C470T	NM_020648	chr18:9396526
UBN2	p.S921A	nonsynonymous	c.T2761G	NM_173569	chr7:139283666
UGT2A1	p.T667T	synonymous	c.G2001A	NM_001252274	chr4:69589453
ULK3	p.S468S	synonymous	c.T1404G	NM_001099436	chr15:74837243
UQCRC1	p.G312S	nonsynonymous	c.G934A	NM_003365	chr3:48601007
VCX3B	p.E229Q	nonsynonymous	c.G685C	NM_001001888	chrX:8466327
VCX3B	p.L224P	nonsynonymous	c.T671C	NM_001001888	chrX:8466313
XIRP1	p.P581T	nonsynonymous	c.C1741A	NM_194293	chr3:39187705
XIRP2	p.V574V	synonymous	c.G1722T	NM_152381	chr2:167243114
ZFHX3	p.H2772H	synonymous	c.C8316T	NM_006885	chr16:72794366
ZNF208	p.C1003S	nonsynonymous	c.T3007A	NM_007153	chr19:21972027
ZNF230	p.H53Y	nonsynonymous	c.C157T	NM_006300	chr19:44009098
ZNF234	p.D584D	synonymous	c.C1752T	NM_006630	chr19:44157768
ZNF560	p.K379E	nonsynonymous	c.A1135G	NM_152476	chr19:9467812
ZNF70	p.H190H	synonymous	c.C570T	NM_021916	chr22:23744571
ZSCAN31	p.R222Q	nonsynonymous	c.G665A	NM_001135215	chr6:28326722
ADAM8	p.E219K	nonsynonymous	c.G655A	NM_001109	chr10:133272848
ADGRF3	p.V900I	nonsynonymous	c.G2698A	NM_001145168	chr2:26311030
ALG1L2	p.H71H	synonymous	c.C213T	NM_001136152	chr3:130092182
ANKDD1B	p.L321L	synonymous	c.T961C	NM_001276713	chr5:75656092
ANKRD17	p.L17F	nonsynonymous	c.C49T	NM_001286771	chr4:73222979
ARFGEF3	p.A2161T	nonsynonymous	c.G6481A	NM_020340	chr6:138336433
C1R	p.P9P	synonymous	c.G27A	NM_001733	chr12:7091656
CFAP43	p.P297L	nonsynonymous	c.C890T	NM_025145	chr10:104207670
CFAP61	p.H555H	synonymous	c.C1665T	NM_015585	chr20:20196644
CHD9	p.D1676Y	nonsynonymous	c.G5026T	NM_001308319	chr16:53285654
HEBP2	p.P9S	nonsynonymous	c.C25T	NM_014320	chr6:138404520
MCRIP1	p.G11G	synonymous	c.C33T	NM_001288798	chr17:81824537
MICA	p.E148K	nonsynonymous	c.G442A	NM_000247	chr6:31411188
MUC2	p.L3217L	synonymous	c.G9651C	NM_002457	chr11:1099991
MUC5AC	p.R4023R	synonymous	c.G12069C	NM_001304359	chr11:1190214
MXRA5	p.G77V	nonsynonymous	c.G230T	NM_015419	chrX:3330732
MYO19	p.Y416C	nonsynonymous	c.A1247G	NM_001163735	chr17:36507909
NIM1K	p.P292P	synonymous	c.G876A	NM_153361	chr5:43280294
OR4C45	p.S69C	nonsynonymous	c.C206G	NM_001005513	chr11:50033079
PRR35	p.R106W	nonsynonymous	c.C316T	NM_145270	chr16:563610
PTPRQ	p.A1563A	synonymous	c.T4689C	NM_001145026	chr12:80605138
RECQL4	p.M996T	nonsynonymous	c.T2987C	NM_004260	chr8:144512460
RTP5	p.R3W	nonsynonymous	c.C7T	NM_173821	chr2:241869763
TMEM178B	p.V293V	synonymous	c.G879T	NM_001195278	chr7:141470780
ZNF564	p.W47Mfs6*	frameshift	Ins_T	NM_144976	chr19:12528356-12528357
CNOT1	p.Q471Lfs12*	frameshift	Del_GTGTTTGATAGGGAAGCTGAAGAGCT	NM_016284	chr16:58578845-58578872
DCAKD	p.T7Tfs22*	frameshift	Del_CT	NM_001288654	chr17:45034863-45034866
ERLIN2	p.S18Sfs41*	frameshift	Del_TC	NM_007175	chr8:37737973-37737976
FLT4	p.L881Lfs12*	frameshift	Del_C	NM_182925	chr5:180619668-180619670
C11orf54	p.L264Lfs2*	frameshift	Del(+CAAAT)_G	NM_001286067	chr11:93761531-93761533
DCHS2	p.Y2009Vfs14*	frameshift	Ins_C	NM_017639	chr4:154239272-154239273
DSP	p.K1030Kfs22*	frameshift	Del_AA	NM_004415	chr6:7579277-7579280
GJD4	p.G107Gfs145*	frameshift	Ins_C	NM_153368	chr10:35607833-35607834
HS6ST1	p.P222Rfs35*	frameshift	Del_G	NM_004807	chr2:128268732-128268734
MTMR11	p.G5Gfs23*	frameshift	Ins_C	NM_001145862	chr1:149936633-149936634
RGS12	p.L7Ffs8*	frameshift	Ins_T	NM_198227	chr4:3370285-3370286
SAGE1	p.P406Pfs22*	frameshift	Del_T	NM_018666	chrX:135908146-135908148
SSNA1	p.K17Sfs2*	frameshift	Del_A	NM_003731	chr9:137188774-137188776

## Sheet: C75.tsv
gene_name	AAchange	var_effect	Nchange	accession	coord
TP53	p.R249S	nonsynonymous	c.G747T	NM_000546	chr17:7674216
SMAD2	p.S464*	stopgain	c.C1391G	NM_001003652	chr18:47841840
PRB1	p.P245Q	nonsynonymous	c.C734A	NM_005039	chr12:11353369
PDZRN4	p.R754H	nonsynonymous	c.G2261A	NM_001164595	chr12:41573040
TENM4	p.N2078N	synonymous	c.C6234T	NM_001098816	chr11:78670111
MSH6	p.P1082P	synonymous	c.G3246T	NM_000179	chr2:47803493
SCIN	p.E630D	nonsynonymous	c.G1890C	NM_001112706	chr7:12649475
ZDBF2	p.R2040W	nonsynonymous	c.C6118T	NM_020923	chr2:206310646
ATP2C2	p.E636K	nonsynonymous	c.G1906A	NM_001286527	chr16:84453212
CORIN	p.K371T	nonsynonymous	c.A1112C	NM_006587	chr4:47680161
EIF2AK4	p.E734D	nonsynonymous	c.G2202C	NM_001013703	chr15:39976797
FAM81B	p.A156T	nonsynonymous	c.G466A	NM_152548	chr5:95414119
IRS1	p.P1203P	synonymous	c.A3609C	NM_005544	chr2:226795130
MARK3	p.R486C	nonsynonymous	c.C1456T	NM_001128918	chr14:103475184
OBSCN	p.T1103M	nonsynonymous	c.C3308T	NM_001271223	chr1:228243285
PCLO	p.A1914D	nonsynonymous	c.C5741A	NM_033026	chr7:82955212
PREX2	p.R155Q	nonsynonymous	c.G464A	NM_024870	chr8:68027244
PRPH2	p.N169N	synonymous	c.C507T	NM_000322	chr6:42721828
TNFRSF10C	p.P202P	synonymous	c.G606A	NM_003841	chr8:23116857
USP54	p.T247T	synonymous	c.G741A	NM_152586	chr10:73541459
AQP8	p.T166M	nonsynonymous	c.C497T	NM_001169	chr16:25224471
ARHGAP25	p.D213D	synonymous	c.C639T	NM_001007231	chr2:68807445
CA10	p.G51G	synonymous	c.A153T	NM_001082533	chr17:51931116
CEL	p.G691G	synonymous	c.C2073G	NM_001807	chr9:133071566
CLSTN2	p.P439P	synonymous	c.C1317G	NM_022131	chr3:140466704
EXD3	p.A478T	nonsynonymous	c.G1432A	NM_017820	chr9:137351100
FMN2	p.P973P	synonymous	c.T2919A	NM_001305424	chr1:240207719
MAP2	p.E410D	nonsynonymous	c.A1230C	NM_002374	chr2:209693400
MDH1B	p.E122Q	nonsynonymous	c.G364C	NM_001039845	chr2:206756947
OR8B8	p.F8F	synonymous	c.C24T	NM_012378	chr11:124441062
RAD23A	p.R179Q	nonsynonymous	c.G536A	NM_005053	chr19:12948749
SETX	p.D1077N	nonsynonymous	c.G3229A	NM_015046	chr9:132328369
SIPA1L3	p.G1345G	synonymous	c.C4035T	NM_015073	chr19:38164733
SMAD3	p.P124P	synonymous	c.C372G	NM_005902	chr15:67165060
SPECC1	p.T144M	nonsynonymous	c.C431T	NM_001243439	chr17:20204480
STAB1	p.H168H	synonymous	c.C504T	NM_015136	chr3:52502648
YTHDF2	p.V284I	nonsynonymous	c.G850A	NM_016258	chr1:28743120
ABCB5	p.R134R	synonymous	c.C400A	NM_001163941	chr7:20643269
ADAMTSL3	p.R370H	nonsynonymous	c.G1109A	NM_207517	chr15:83890145
ALDH1L2	p.S269L	nonsynonymous	c.C806T	NM_001034173	chr12:105063003
APC	p.Q1204*	stopgain	c.C3610T	NM_001127510	chr5:112839204
ATP13A5	p.N507N	synonymous	c.C1521T	NM_198505	chr3:193326998
BAP1	p.L334L	synonymous	c.A1002G	NM_004656	chr3:52405224
BCL9	p.Q399*	stopgain	c.C1195T	NM_004326	chr1:147619350
C9orf139	p.S17L	nonsynonymous	c.C50T	NM_207511	chr9:137033113
CDH8	p.R666H	nonsynonymous	c.G1997A	NM_001796	chr16:61654011
CDSN	p.G149G	synonymous	c.A447C	NM_001264	chr6:31117168
CEL	p.A692P	nonsynonymous	c.G2074C	NM_001807	chr9:133071567
CEP55	p.V127I	nonsynonymous	c.G379A	NM_018131	chr10:93503308
CHMP5	p.K117T	nonsynonymous	c.A350C	NM_016410	chr9:33271186
COG1	p.T350M	nonsynonymous	c.C1049T	NM_018714	chr17:73200000
COQ4	p.P46R	nonsynonymous	c.C137G	NM_016035	chr9:128323082
CSPG4	p.T429T	synonymous	c.C1287A	NM_001897	chr15:75689778
DBX1	p.G269G	synonymous	c.C807T	NM_001029865	chr11:20156439
DRD2	p.V159I	nonsynonymous	c.G475A	NM_000795	chr11:113416920
FAM118A	p.R159Q	nonsynonymous	c.G476A	NM_001104595	chr22:45328017
FBXL13	p.L146F	nonsynonymous	c.C436T	NM_145032	chr7:103025122
GPR32	p.R21H	nonsynonymous	c.G62A	NM_001506	chr19:50770662
GUCY2D	p.E754K	nonsynonymous	c.G2260A	NM_000180	chr17:8013249
HAO2	p.F93Y	nonsynonymous	c.T278A	NM_001005783	chr1:119383022
HEXDC	p.G184S	nonsynonymous	c.G550A	NM_173620	chr17:82435791
HLA-DQB1	p.E194K	nonsynonymous	c.G580A	NM_001243961	chr6:32662048
KATNAL2	p.L48I	nonsynonymous	c.C142A	NM_031303	chr18:47058260
KIF27	p.F1087F	synonymous	c.C3261T	NM_017576	chr9:83853725
KIR2DL3	p.N307D	nonsynonymous	c.A919G	NM_015868	chr19:54752412
KLK7	p.S147S	synonymous	c.C441T	NM_005046	chr19:50980268
KRT3	p.R84Q	nonsynonymous	c.G251A	NM_057088	chr12:52795792
LRBA	p.L263V	nonsynonymous	c.C787G	NM_006726	chr4:150916508
LZTR1	p.F403F	synonymous	c.C1209T	NM_006767	chr22:20992853
MAP9	p.A264T	nonsynonymous	c.G790A	NM_001039580	chr4:155362060
MCC	p.S24G	nonsynonymous	c.A70G	NM_001085377	chr5:113488345
MROH2B	p.V1381M	nonsynonymous	c.G4141A	NM_173489	chr5:41004399
NUP188	p.R1325H	nonsynonymous	c.G3974A	NM_015354	chr9:129001659
OR10A7	p.A173A	synonymous	c.C519T	NM_001005280	chr12:55221543
OR2L8	p.T248T	synonymous	c.T744G	NM_001001963	chr1:247949601
PCDH7	p.R1060H	nonsynonymous	c.G3179A	NM_002589	chr4:30730757
PCGF5	p.V83F	nonsynonymous	c.G247T	NM_032373	chr10:91248542
PDE4DIP	p.R401Q	nonsynonymous	c.G1202A	NM_001198834	chr1:148965491
PDZD2	p.V1014I	nonsynonymous	c.G3040A	NM_178140	chr5:32074146
PIEZO1	p.Q749E	nonsynonymous	c.G2245C	NM_001142864	chr16:88733990
PLA2R1	p.R387C	nonsynonymous	c.C1159T	NM_007366	chr2:160022800
PRB1	p.G84G	synonymous	c.G252A	NM_005039	chr12:11353851
PUS1	p.D324D	synonymous	c.C972T	NM_025215	chr12:131941719
QRICH2	p.R1403C	nonsynonymous	c.C4207T	NM_032134	chr17:76280076
RECK	p.V760I	nonsynonymous	c.G2278A	NM_021111	chr9:36118781
RYR2	p.N1502K	nonsynonymous	c.T4506G	NM_001035	chr1:237595567
SACS	p.A2558V	nonsynonymous	c.C7673T	NM_014363	chr13:23336203
SALL1	p.G217G	synonymous	c.C651T	NM_002968	chr16:51141571
SDHB	p.S8S	synonymous	c.C24T	NM_003000	chr1:17053996
SFMBT2	p.S715L	nonsynonymous	c.C2144T	NM_001029880	chr10:7172502
SIRT1	p.P207Q	nonsynonymous	c.C620A	NM_012238	chr10:67888954
SOCS1	p.A114A	synonymous	c.C342G	NM_003745	chr16:11255137
SOGA3	p.D756D	synonymous	c.C2268T	NM_001012279	chr6:127475758
SPAG9	p.G979D	nonsynonymous	c.G2936A	NM_001130528	chr17:50987115
STC1	p.E41K	nonsynonymous	c.G121A	NM_003155	chr8:23852382
SULF1	p.Q809K	nonsynonymous	c.C2425A	NM_001128205	chr8:69638642
SYTL3	p.R429C	nonsynonymous	c.C1285T	NM_001242394	chr6:158757358
TEKT4	p.P11H	nonsynonymous	c.C32A	NM_144705	chr2:94871611
TLR9	p.R863Q	nonsynonymous	c.G2588A	NM_017442	chr3:52221728
TLR9	p.S509S	synonymous	c.G1527A	NM_017442	chr3:52222789
TMPRSS2	p.G8R	nonsynonymous	c.G22C	NM_001135099	chr21:41507983
TNC	p.T675T	synonymous	c.G2025A	NM_002160	chr9:115084315
TOMM20L	p.G58S	nonsynonymous	c.G172A	NM_207377	chr14:58396333
TRIM71	p.S780L	nonsynonymous	c.C2339T	NM_001039111	chr3:32891543
TTN	p.K8325E	nonsynonymous	c.A24973G	NM_001267550	chr2:178718033
TTYH2	p.L298L	synonymous	c.G894T	NM_032646	chr17:74249363
UHRF1BP1L	p.V747A	nonsynonymous	c.T2240C	NM_015054	chr12:100059037
WDR64	p.R131Q	nonsynonymous	c.G392A	NM_144625	chr1:241674656
ZFHX4	p.P3212P	synonymous	c.C9636T	NM_024721	chr8:76863350
ZNF536	p.R346H	nonsynonymous	c.G1037A	NM_014717	chr19:30444599
ABCC12	p.D13D	synonymous	c.C39T	NM_033226	chr16:48146386
ABCC8	p.R519H	nonsynonymous	c.G1556A	NM_001287174	chr11:17442794
ABHD8	p.E25G	nonsynonymous	c.A74G	NM_024527	chr19:17301543
ABI2	p.M221V	nonsynonymous	c.A661G	NM_001282925	chr2:203394782
ABL2	p.A445G	nonsynonymous	c.C1334G	NM_007314	chr1:179117406
ACOT11	p.S382T	nonsynonymous	c.G1145C	NM_015547	chr1:54603930
ACRV1	p.E224Q	nonsynonymous	c.G670C	NM_001612	chr11:125676362
ADA	p.H214H	synonymous	c.C642T	NM_000022	chr20:44623043
ADAMTS2	p.T817T	synonymous	c.C2451T	NM_014244	chr5:179129938
ADAMTS8	p.V270V	synonymous	c.G810A	NM_007037	chr11:130419203
ADAT2	p.D78D	synonymous	c.T234C	NM_182503	chr6:143433949
ADCY1	p.V111V	synonymous	c.C333G	NM_021116	chr7:45574876
AFAP1L1	p.R696H	nonsynonymous	c.G2087A	NM_152406	chr5:149332806
AGAP3	p.A626A	synonymous	c.G1878A	NM_031946	chr7:151141971
AGAP6	p.S508T	nonsynonymous	c.G1523C	NM_001077665	chr10:50009648
AGBL2	p.S626G	nonsynonymous	c.A1876G	NM_024783	chr11:47682008
AGBL3	p.T552M	nonsynonymous	c.C1655T	NM_178563	chr7:135045501
AGRN	p.E1547K	nonsynonymous	c.G4639A	NM_198576	chr1:1049690
AHNAK2	p.A3425V	nonsynonymous	c.C10274T	NM_138420	chr14:104945177
AHNAK2	p.P2456L	nonsynonymous	c.C7367T	NM_138420	chr14:104948084
AHRR	p.H499Y	nonsynonymous	c.C1495T	NM_020731	chr5:434169
AKAP9	p.S2186P	nonsynonymous	c.T6556C	NM_005751	chr7:92070953
ALAS1	p.R30Q	nonsynonymous	c.G89A	NM_001304444	chr3:52199279
AMY1A	p.L328V	nonsynonymous	c.C982G	NM_004038	chr1:103754602
ANAPC5	p.A548V	nonsynonymous	c.C1643T	NM_016237	chr12:121318603
ANKRD12	p.A1596A	synonymous	c.C4788T	NM_015208	chr18:9258055
ANKRD12	p.L873L	synonymous	c.A2619G	NM_015208	chr18:9255886
ANKRD13B	p.Q599R	nonsynonymous	c.A1796G	NM_152345	chr17:29613497
ANKRD36	p.D1604V	nonsynonymous	c.A4811T	NM_001164315	chr2:97245398
ANKRD39	p.A2V	nonsynonymous	c.C5T	NM_016466	chr2:96857983
ANKRD50	p.A521A	synonymous	c.C1563T	NM_020337	chr4:124671714
ANKS6	p.N522S	nonsynonymous	c.A1565G	NM_173551	chr9:98778228
ANXA1	p.D187E	nonsynonymous	c.C561G	NM_000700	chr9:73163481
APOB	p.R778C	nonsynonymous	c.C2332T	NM_000384	chr2:21025037
APOBR	p.I339T	nonsynonymous	c.T1016C	NM_018690	chr16:28496057
ARHGAP24	p.W40*	stopgain	c.G120A	NM_001025616	chr4:85570661
ARHGAP40	p.E391K	nonsynonymous	c.G1171A	NM_001164431	chr20:38639281
ARHGEF33	p.P683P	synonymous	c.G2049C	NM_001145451	chr2:38960354
ARHGEF39	p.H291Y	nonsynonymous	c.C871T	NM_032818	chr9:35662544
ARID1A	p.V1526M	nonsynonymous	c.G4576A	NM_006015	chr1:26774803
ASIC1	p.A55A	synonymous	c.C165A	NM_001256830	chr12:50073749
ASTN1	p.S1137S	synonymous	c.C3411T	NM_004319	chr1:176876589
ASXL3	p.L372L	synonymous	c.C1116T	NM_030632	chr18:33738520
ATAD1	p.H256L	nonsynonymous	c.A767T	NM_032810	chr10:87770965
ATM	p.Q2942E	nonsynonymous	c.G8824C	NM_000051	chr11:108354848
ATP10D	p.S1141Y	nonsynonymous	c.C3422A	NM_020453	chr4:47576828
ATP6V1H	p.I78V	nonsynonymous	c.A232G	NM_015941	chr8:53829518
ATP8A2	p.S23W	nonsynonymous	c.C68G	NM_016529	chr13:25372280
B3GNT9	p.A395S	nonsynonymous	c.G1183T	NM_033309	chr16:67149303
B3GNTL1	p.V192M	nonsynonymous	c.G574A	NM_001009905	chr17:82965677
BANK1	p.C288R	nonsynonymous	c.T862C	NM_017935	chr4:101870603
BCL9L	p.H1358Q	nonsynonymous	c.T4074G	NM_182557	chr11:118898841
BLOC1S1	p.R6P	nonsynonymous	c.G17C	NM_001487	chr12:55716068
BNC2	p.I974V	nonsynonymous	c.A2920G	NM_017637	chr9:16419369
BNC2	p.L414V	nonsynonymous	c.C1240G	NM_017637	chr9:16436954
BOD1L1	p.G2005R	nonsynonymous	c.G6013A	NM_148894	chr4:13600887
BPI	p.S119S	synonymous	c.C357T	NM_001725	chr20:38309029
C11orf49	p.L252L	synonymous	c.C756T	NM_001003677	chr11:47157921
C17orf47	p.S308F	nonsynonymous	c.C923T	NM_001038704	chr17:58543264
C17orf80	p.G499G	synonymous	c.G1497A	NM_017941	chr17:73236979
C1orf100	p.V29I	nonsynonymous	c.G85A	NM_001012970	chr1:244375400
C1orf228	p.R150*	stopgain	c.C448T	NM_001145636	chr1:44700928
C9orf163	p.L187R	nonsynonymous	c.T560G	NM_152571	chr9:136485008
CA2	p.F130L	nonsynonymous	c.T390G	NM_000067	chr8:85474362
CADPS	p.S377S	synonymous	c.C1131A	NM_003716	chr3:62650919
CADPS2	p.S1097I	nonsynonymous	c.G3290T	NM_001167940	chr7:122387060
CADPS2	p.Y663C	nonsynonymous	c.A1988G	NM_001167940	chr7:122474391
CALCOCO1	p.P589P	synonymous	c.A1767G	NM_020898	chr12:53713725
CALCRL	p.L87P	nonsynonymous	c.T260C	NM_005795	chr2:187380712
CAMSAP1	p.G568G	synonymous	c.C1704T	NM_015447	chr9:135822957
CAMSAP1	p.L569F	nonsynonymous	c.C1705T	NM_015447	chr9:135822956
CARD9	p.M350V	nonsynonymous	c.A1048G	NM_052813	chr9:136369779
CASP8AP2	p.E1596E	synonymous	c.G4788A	NM_012115	chr6:89868078
CCDC122	p.L169P	nonsynonymous	c.T506C	NM_144974	chr13:43859721
CCDC27	p.R104K	nonsynonymous	c.G311A	NM_152492	chr1:3752792
CDCA5	p.K47K	synonymous	c.G141A	NM_080668	chr11:65083629
CDH16	p.L667I	nonsynonymous	c.C1999A	NM_004062	chr16:66910428
CDH16	p.V437I	nonsynonymous	c.G1309A	NM_004062	chr16:66912554
CDH23	p.D990D	synonymous	c.C2970T	NM_022124	chr10:71706913
CDH23	p.H1704H	synonymous	c.C5112T	NM_022124	chr10:71778233
CDH5	p.N145N	synonymous	c.C435T	NM_001795	chr16:66387033
CDHR3	p.A798S	nonsynonymous	c.G2392T	NM_152750	chr7:106032431
CDK6	p.D110N	nonsynonymous	c.G328A	NM_001145306	chr7:92774737
CEL	p.S690A	nonsynonymous	c.T2068G	NM_001807	chr9:133071561
CELSR1	p.A2634T	nonsynonymous	c.G7900A	NM_014246	chr22:46369231
CENPJ	p.V845L	nonsynonymous	c.G2533C	NM_018451	chr13:24905505
CEP104	p.R91W	nonsynonymous	c.C271T	NM_014704	chr1:3848624
CFHR5	p.N244N	synonymous	c.C732T	NM_030787	chr1:196995841
CHAF1B	p.V16A	nonsynonymous	c.T47C	NM_005441	chr21:36386183
CHGB	p.E184E	synonymous	c.A552G	NM_001819	chr20:5922696
CHRD	p.T632A	nonsynonymous	c.A1894G	NM_003741	chr3:184386121
CHRNA6	p.V76V	synonymous	c.A228G	NM_004198	chr8:42759105
CHTF18	p.R323G	nonsynonymous	c.C967G	NM_022092	chr16:791233
CIC	p.A1683V	nonsynonymous	c.C5048T	NM_001304815	chr19:42291089
CKAP4	p.A449T	nonsynonymous	c.G1345A	NM_006825	chr12:106239488
CLDN1	p.L131R	nonsynonymous	c.T392G	NM_021101	chr3:190310250
CLDN14	p.Y62C	nonsynonymous	c.A185G	NM_144492	chr21:36461511
CLEC4E	p.P157H	nonsynonymous	c.C470A	NM_014358	chr12:8536108
CLN5	p.N242K	nonsynonymous	c.C726A	NM_006493	chr13:77000471
CLTC	p.P894P	synonymous	c.G2682A	NM_001288653	chr17:59677062
CNOT1	p.Y1842D	nonsynonymous	c.T5524G	NM_016284	chr16:58537111
CNTN3	p.T657M	nonsynonymous	c.C1970T	NM_020872	chr3:74301523
CNTNAP5	p.A35P	nonsynonymous	c.G103C	NM_130773	chr2:124221725
CNTRL	p.H2254P	nonsynonymous	c.A6761C	NM_007018	chr9:121175031
COG7	p.H393R	nonsynonymous	c.A1178G	NM_153603	chr16:23417081
COL15A1	p.S218S	synonymous	c.C654T	NM_001855	chr9:98987299
COL16A1	p.P1062P	synonymous	c.C3186T	NM_001856	chr1:31670611
COL4A1	p.K463R	nonsynonymous	c.A1388G	NM_001845	chr13:110192907
COL4A5	p.R1635K	nonsynonymous	c.G4904A	NM_000495	chrX:108695367
COL4A5	p.R1635S	nonsynonymous	c.G4905T	NM_000495	chrX:108695368
COL5A3	p.F738L	nonsynonymous	c.T2212C	NM_015719	chr19:9986585
COL6A3	p.E1386K	nonsynonymous	c.G4156A	NM_004369	chr2:237371861
CPA6	p.A325A	synonymous	c.A975G	NM_020361	chr8:67434104
CPB1	p.R195H	nonsynonymous	c.G584A	NM_001871	chr3:148844485
CPD	p.S211G	nonsynonymous	c.A631G	NM_001304	chr17:30379611
CPE	p.A423V	nonsynonymous	c.C1268T	NM_001873	chr4:165495613
CR1L	p.K88N	nonsynonymous	c.G264C	NM_175710	chr1:207677555
CRIP2	p.R26Q	nonsynonymous	c.G77A	NM_001270837	chr14:105473324
CRYZL1	p.I220V	nonsynonymous	c.A658G	NM_145858	chr21:33599168
CSAD	p.N511S	nonsynonymous	c.A1532G	NM_015989	chr12:53158542
CSMD3	p.G3382A	nonsynonymous	c.G10145C	NM_198123	chr8:112247097
CSPG4	p.P548P	synonymous	c.T1644C	NM_001897	chr15:75689421
CUBN	p.T1175M	nonsynonymous	c.C3524T	NM_001081	chr10:17045155
CUL7	p.K939E	nonsynonymous	c.A2815G	NM_001168370	chr6:43046333
CUL7	p.L1572P	nonsynonymous	c.T4715C	NM_001168370	chr6:43038670
CWF19L2	p.L827L	synonymous	c.T2481G	NM_152434	chr11:107329978
CX3CR1	p.V40V	synonymous	c.G120A	NM_001171174	chr3:39266486
CXCR6	p.I168I	synonymous	c.C504T	NM_006564	chr3:45946985
CYBA	p.R127R	synonymous	c.T381C	NM_000101	chr16:88643560
CYP1A1	p.G100G	synonymous	c.C300T	NM_001319217	chr15:74722798
CYP3A5	p.T398N	nonsynonymous	c.C1193A	NM_000777	chr7:99652613
CYP8B1	p.V402I	nonsynonymous	c.G1204A	NM_004391	chr3:42874613
DACT3	p.R453Q	nonsynonymous	c.G1358A	NM_145056	chr19:46649014
DCHS2	p.S416S	synonymous	c.T1248C	NM_017639	chr4:154333463
DENND4B	p.Q903E	nonsynonymous	c.C2707G	NM_014856	chr1:153934826
DGKQ	p.R64Q	nonsynonymous	c.G191A	NM_001347	chr4:973292
DHX57	p.R27K	nonsynonymous	c.G80A	NM_198963	chr2:38868326
DIEXF	p.E635K	nonsynonymous	c.G1903A	NM_014388	chr1:209843572
DLGAP5	p.L682L	synonymous	c.T2044C	NM_014750	chr14:55154636
DMRT2	p.S536S	synonymous	c.G1608A	NM_181872	chr9:1057195
DNAAF2	p.V141V	synonymous	c.C423T	NM_018139	chr14:49634727
DNAH1	p.A1030A	synonymous	c.G3090A	NM_015512	chr3:52353165
DNAH1	p.I190T	nonsynonymous	c.T569C	NM_015512	chr3:52326302
DNAH1	p.K415R	nonsynonymous	c.A1244G	NM_015512	chr3:52332352
DNAH1	p.L3474L	synonymous	c.T10422C	NM_015512	chr3:52392973
DNAH1	p.N915S	nonsynonymous	c.A2744G	NM_015512	chr3:52351976
DNAH1	p.P1421P	synonymous	c.C4263T	NM_015512	chr3:52358734
DNAH1	p.T4125T	synonymous	c.A12375T	NM_015512	chr3:52399135
DNAH1	p.V2756M	nonsynonymous	c.G8266A	NM_015512	chr3:52383975
DNAH2	p.V1177M	nonsynonymous	c.G3529A	NM_020877	chr17:7766335
DNAJC1	p.D127N	nonsynonymous	c.G379A	NM_022365	chr10:21920956
DOCK1	p.R303R	synonymous	c.C909T	NM_001290223	chr10:127000231
DOCK6	p.P1827L	nonsynonymous	c.C5480T	NM_020812	chr19:11202097
DOPEY2	p.P212P	synonymous	c.C636T	NM_001320714	chr21:36208859
DPEP1	p.G382G	synonymous	c.C1146T	NM_004413	chr16:89638132
DPPA2	p.K32K	synonymous	c.A96G	NM_138815	chr3:109312630
DYNC2H1	p.F1743C	nonsynonymous	c.T5228G	NM_001080463	chr11:103170962
DYSF	p.Y666C	nonsynonymous	c.A1997G	NM_001130987	chr2:71553819
ECM1	p.D394V	nonsynonymous	c.A1181T	NM_001202858	chr1:150512368
EFCAB13	p.T33I	nonsynonymous	c.C98T	NM_152347	chr17:47335263
EFHB	p.K557Q	nonsynonymous	c.A1669C	NM_144715	chr3:19896743
EGFLAM	p.L8L	synonymous	c.T22C	NM_001205301	chr5:38258776
ELF1	p.P364P	synonymous	c.A1092T	NM_172373	chr13:40941085
ELP4	p.G202G	synonymous	c.A606T	NM_001288726	chr11:31603860
ENKD1	p.K141K	synonymous	c.G423A	NM_032140	chr16:67665026
EP400	p.P2033S	nonsynonymous	c.C6097T	NM_015409	chr12:132037986
EPG5	p.C893Y	nonsynonymous	c.G2678A	NM_020964	chr18:45925778
EPG5	p.P2174P	synonymous	c.G6522A	NM_020964	chr18:45866897
EPOR	p.N487S	nonsynonymous	c.A1460G	NM_000121	chr19:11378051
ESYT2	p.K546M	nonsynonymous	c.A1637T	NM_020728	chr7:158749650
EXOC3L1	p.N433N	synonymous	c.C1299T	NM_178516	chr16:67186643
FAAP20	p.A94A	synonymous	c.G282A	NM_001282670	chr1:2198096
FAM160A1	p.A744V	nonsynonymous	c.C2231T	NM_001109977	chr4:151650272
FAM20C	p.I384I	synonymous	c.C1152T	NM_020223	chr7:255928
FAM20C	p.K2K	synonymous	c.G6A	NM_020223	chr7:193205
FAM65A	p.D1162D	synonymous	c.C3486T	NM_001193523	chr16:67545987
FANCG	p.R513Q	nonsynonymous	c.G1538A	NM_004629	chr9:35075025
FARP1	p.R933C	nonsynonymous	c.C2797T	NM_001286839	chr13:98440744
FAT3	p.A956T	nonsynonymous	c.G2866A	NM_001008781	chr11:92354978
FGFR2	p.K176R	nonsynonymous	c.A527G	NM_022970	chr10:121551387
FLT4	p.D1049N	nonsynonymous	c.G3145A	NM_182925	chr5:180616441
FLYWCH1	p.D356D	synonymous	c.C1068T	NM_001308068	chr16:2933401
FMN2	p.G54G	synonymous	c.C162G	NM_001305424	chr1:240092271
FRY	p.S1967S	synonymous	c.C5901T	NM_023037	chr13:32237469
FSIP2	p.Y6788N	nonsynonymous	c.T20362A	NM_173651	chr2:185815407
FUT11	p.V8A	nonsynonymous	c.T23C	NM_173540	chr10:73772356
FUT5	p.I78L	nonsynonymous	c.A232C	NM_002034	chr19:5867494
GALNT11	p.V376A	nonsynonymous	c.T1127C	NM_022087	chr7:152113292
GAPVD1	p.P978L	nonsynonymous	c.C2933T	NM_015635	chr9:125337566
GBP5	p.L570L	synonymous	c.C1710T	NM_052942	chr1:89260755
GCNT4	p.Y374H	nonsynonymous	c.T1120C	NM_016591	chr5:75028918
GFOD1	p.P284P	synonymous	c.G852A	NM_018988	chr6:13365064
GFOD2	p.N122N	synonymous	c.C366T	NM_030819	chr16:67675947
GFRA1	p.A158A	synonymous	c.G474A	NM_005264	chr10:116125517
GIMAP4	p.L159F	nonsynonymous	c.A477C	NM_018326	chr7:150572547
GIT1	p.T66M	nonsynonymous	c.C197T	NM_001085454	chr17:29583027
GLYATL2	p.A30T	nonsynonymous	c.G88A	NM_145016	chr11:58838359
GNAS	p.P500Q	nonsynonymous	c.C1499A	NM_080425	chr20:58854764
GOLGA2	p.P450P	synonymous	c.G1350A	NM_004486	chr9:128260792
GRID1	p.A516A	synonymous	c.C1548T	NM_017551	chr10:85724662
GRM6	p.V145V	synonymous	c.C435T	NM_000843	chr5:178994510
H1FOO	p.A192V	nonsynonymous	c.C575T	NM_153833	chr3:129549197
HAO2	p.Q208Q	synonymous	c.G624A	NM_001005783	chr1:119386645
HECTD4	p.A3131A	synonymous	c.C9393T	NM_001109662	chr12:112185171
HECTD4	p.G908G	synonymous	c.A2724T	NM_001109662	chr12:112256491
HELZ2	p.R1977W	nonsynonymous	c.C5929T	NM_001037335	chr20:63562893
HERC2	p.L890L	synonymous	c.G2670T	NM_004667	chr15:28256165
HERC3	p.M933L	nonsynonymous	c.A2797T	NM_014606	chr4:88704237
HGS	p.A438A	synonymous	c.C1314T	NM_004712	chr17:81695920
HGSNAT	p.G565R	nonsynonymous	c.G1693C	NM_152419	chr8:43197919
HHATL	p.L119L	synonymous	c.G357C	NM_020707	chr3:42698834
HIGD1C	p.S2F	nonsynonymous	c.C5T	NM_001109619	chr12:50954003
HIVEP3	p.S2373P	nonsynonymous	c.T7117C	NM_024503	chr1:41510555
HK3	p.R876R	synonymous	c.C2628T	NM_002115	chr5:176881217
HMGCS1	p.E307E	synonymous	c.A921G	NM_001330663	chr5:43294846
HOOK1	p.M608I	nonsynonymous	c.G1824A	NM_015888	chr1:59865951
HOXD3	p.P355L	nonsynonymous	c.C1064T	NM_006898	chr2:176172039
HR	p.S453S	synonymous	c.G1359A	NM_005144	chr8:22127083
HSPG2	p.S2413N	nonsynonymous	c.G7238A	NM_001291860	chr1:21850422
HTR3A	p.G54C	nonsynonymous	c.G160T	NM_213621	chr11:113977845
IFNA4	p.F108L	nonsynonymous	c.T324G	NM_021068	chr9:21187208
IGFN1	p.A1063A	synonymous	c.A3189G	NM_001164586	chr1:201208082
IGSF22	p.H524H	synonymous	c.C1572T	NM_173588	chr11:18714584
IK	p.K543E	nonsynonymous	c.A1627G	NM_006083	chr5:140662194
IL1RAPL2	p.I472I	synonymous	c.C1416T	NM_017416	chrX:105767016
IL34	p.P154P	synonymous	c.A462G	NM_152456	chr16:70659677
IMPG1	p.N215N	synonymous	c.C645T	NM_001563	chr6:76022137
INPP4A	p.G227S	nonsynonymous	c.G679A	NM_001134224	chr2:98539536
INPPL1	p.H203H	synonymous	c.C609T	NM_001567	chr11:72229180
INTS1	p.T699I	nonsynonymous	c.C2096T	NM_001080453	chr7:1493079
IQCJ-SCHIP1	p.E520E	synonymous	c.G1560A	NM_001197113	chr3:159892110
IQGAP3	p.S177S	synonymous	c.C531A	NM_178229	chr1:156563641
ITIH4	p.G893S	nonsynonymous	c.G2677A	NM_002218	chr3:52814021
ITPR2	p.G295S	nonsynonymous	c.G883A	NM_002223	chr12:26711241
KANK2	p.R134H	nonsynonymous	c.G401A	NM_015493	chr19:11193679
KANK3	p.P298S	nonsynonymous	c.C892T	NM_198471	chr19:8334935
KBTBD4	p.S394F	nonsynonymous	c.C1181T	NM_001318716	chr11:47573453
KCNC2	p.L384M	nonsynonymous	c.C1150A	NM_139137	chr12:75050855
KCNC4	p.G414S	nonsynonymous	c.G1240A	NM_004978	chr1:110223525
KCNIP3	p.G125E	nonsynonymous	c.G374A	NM_013434	chr2:95374915
KCNJ12	p.R429W	nonsynonymous	c.C1285T	NM_021012	chr17:21416627
KCNJ8	p.E150A	nonsynonymous	c.A449C	NM_004982	chr12:21766549
KCTD3	p.R539T	nonsynonymous	c.G1616C	NM_016121	chr1:215618939
KDM4A	p.V752V	synonymous	c.C2256T	NM_014663	chr1:43691509
KIAA0408	p.S418S	synonymous	c.C1254T	NM_014702	chr6:127447065
KIAA1107	p.D462G	nonsynonymous	c.A1385G	NM_015237	chr1:92180607
KIAA1468	p.C1174Y	nonsynonymous	c.G3521A	NM_001346229	chr18:62291591
KLHL26	p.G544G	synonymous	c.C1632T	NM_001345981	chr19:18668942
KLHL28	p.T160T	synonymous	c.A480G	NM_001308112	chr14:44945491
KLHL30	p.G275G	synonymous	c.C825T	NM_198582	chr2:238142849
KPRP	p.P402L	nonsynonymous	c.C1205T	NM_001025231	chr1:152760793
KRT25	p.K222N	nonsynonymous	c.A666T	NM_181534	chr17:40753863
KRT40	p.R51R	synonymous	c.G153A	NM_182497	chr17:40984121
KRT75	p.E337K	nonsynonymous	c.G1009A	NM_004693	chr12:52430567
KRT78	p.K386K	synonymous	c.G1158A	NM_173352	chr12:52839874
KRTAP20-2	p.S61P	nonsynonymous	c.T181C	NM_181616	chr21:30635444
LAMA5	p.G3388A	nonsynonymous	c.G10163C	NM_005560	chr20:62311020
LAMA5	p.G655S	nonsynonymous	c.G1963A	NM_005560	chr20:62337867
LAMC1	p.V304M	nonsynonymous	c.G910A	NM_002293	chr1:183110543
LARP1	p.S753S	synonymous	c.C2259T	NM_015315	chr5:154804251
LARP7	p.E224D	nonsynonymous	c.G672C	NM_001267039	chr4:112647203
LARS2	p.D518N	nonsynonymous	c.C1552T	NM_015340	chr3:45496303
LARS2	p.T480P	nonsynonymous	c.T1438G	NM_015340	chr3:45491715
LDHD	p.T269T	synonymous	c.A807G	NM_153486	chr16:75114057
LHX6	p.L112P	nonsynonymous	c.T335C	NM_014368	chr9:122226852
LIG4	p.R884R	synonymous	c.A2650C	NM_002312	chr13:108208619
LIN28B	p.E79E	synonymous	c.A237G	NM_001004317	chr6:105026336
LRFN5	p.V298V	synonymous	c.C894T	NM_152447	chr14:41887519
LRIG1	p.T503T	synonymous	c.C1509A	NM_015541	chr3:66386261
LRP1B	p.N3003T	nonsynonymous	c.A9008C	NM_018557	chr2:140495591
LRRC29	p.R212H	nonsynonymous	c.G635A	NM_012163	chr16:67207642
LRRC36	p.E101A	nonsynonymous	c.A302C	NM_018296	chr16:67346359
LRRC46	p.L112L	synonymous	c.C336G	NM_033413	chr17:47835729
LRRN1	p.V549V	synonymous	c.C1647T	NM_001324188	chr3:3846288
LRRTM4	p.E315K	nonsynonymous	c.G943A	NM_001330370	chr2:77518929
LZTR1	p.R471P	nonsynonymous	c.G1412C	NM_006767	chr22:20993982
LZTS1	p.H30N	nonsynonymous	c.C88A	NM_021020	chr8:20255094
MACROD2	p.E56D	nonsynonymous	c.A168C	NM_080676	chr20:14085625
MAGEL2	p.W965L	nonsynonymous	c.G2894T	NM_019066	chr15:23644849
MAMSTR	p.G386A	nonsynonymous	c.G1157C	NM_001130915	chr19:48713358
MAP1A	p.P1960A	nonsynonymous	c.C5878G	NM_002373	chr15:43527351
MAP1LC3B	p.E25Q	nonsynonymous	c.G73C	NM_022818	chr16:87398847
MAP3K15	p.Q1251E	nonsynonymous	c.C3751G	NM_001001671	chrX:19361522
MAPKBP1	p.R583C	nonsynonymous	c.C1747T	NM_001128608	chr15:41817405
MASP2	p.C156Y	nonsynonymous	c.G467A	NM_006610	chr1:11045485
MAST4	p.I1173I	synonymous	c.C3519T	NM_001164664	chr5:67152860
MC2R	p.P27R	nonsynonymous	c.C80G	NM_001291911	chr18:13885439
MED16	p.R701C	nonsynonymous	c.C2101T	NM_005481	chr19:871251
MGAT4C	p.P450P	synonymous	c.A1350T	NM_013244	chr12:85979376
MMP1	p.D96N	nonsynonymous	c.G286A	NM_002421	chr11:102797320
MMP21	p.E349G	nonsynonymous	c.A1046G	NM_147191	chr10:125770525
MNDA	p.I300V	nonsynonymous	c.A898G	NM_002432	chr1:158845914
MNX1	p.R346H	nonsynonymous	c.G1037A	NM_005515	chr7:157005689
MOCOS	p.G577E	nonsynonymous	c.G1730A	NM_017947	chr18:36215910
MON1A	p.A526V	nonsynonymous	c.C1577T	NM_032355	chr3:49910212
MOXD1	p.V599V	synonymous	c.T1797C	NM_015529	chr6:132297198
MPEG1	p.C439C	synonymous	c.C1317T	NM_001039396	chr11:59211549
MPO	p.R302H	nonsynonymous	c.G905A	NM_000250	chr17:58278126
MRPS10	p.F7L	nonsynonymous	c.C21A	NM_018141	chr6:42217829
MTMR6	p.V69L	nonsynonymous	c.G205C	NM_004685	chr13:25267878
MTUS1	p.E1105Q	nonsynonymous	c.G3313C	NM_001001924	chr8:17653257
MTUS1	p.K911T	nonsynonymous	c.A2732C	NM_001001924	chr8:17684434
MUC16	p.A7319E	nonsynonymous	c.C21956A	NM_024690	chr19:8954814
MUC16	p.G2794G	synonymous	c.T8382C	NM_024690	chr19:8972757
MUC16	p.N11919N	synonymous	c.C35757T	NM_024690	chr19:8935198
MUC16	p.S6330T	nonsynonymous	c.T18988A	NM_024690	chr19:8957782
MUC20	p.D181N	nonsynonymous	c.G541A	NM_001282506	chr3:195725144
MUC3A	p.S2378S	synonymous	c.A7134G	NM_005960	chr7:100958913
MUC3A	p.T2031T	synonymous	c.A6093C	NM_005960	chr7:100957872
MUC3A	p.T2364S	nonsynonymous	c.C7091G	NM_005960	chr7:100958870
MUC4	p.R884T	nonsynonymous	c.G2651C	NM_018406	chr3:195788929
MUC4	p.S423F	nonsynonymous	c.C1268T	NM_018406	chr3:195790312
MUC6	p.P2049P	synonymous	c.A6147G	NM_005961	chr11:1016654
MYH4	p.V409D	nonsynonymous	c.T1226A	NM_017533	chr17:10460243
MYO18A	p.R1179W	nonsynonymous	c.C3535T	NM_078471	chr17:29099735
MYO1C	p.E866K	nonsynonymous	c.G2596A	NM_001080779	chr17:1469545
MYO7A	p.W1834*	stopgain	c.G5501A	NM_000260	chr11:77205482
NCOR2	p.T1820M	nonsynonymous	c.C5459T	NM_006312	chr12:124340323
NF1	p.P481P	synonymous	c.T1443G	NM_001042492	chr17:31214501
NF1	p.V1643V	synonymous	c.G4929A	NM_001042492	chr17:31325913
NFATC1	p.N51N	synonymous	c.C153T	NM_001278669	chr18:79410428
NFATC4	p.H790H	synonymous	c.T2370C	NM_001320043	chr14:24376418
NFKBIB	p.R153C	nonsynonymous	c.C457T	NM_002503	chr19:38905373
NHLRC2	p.L14L	synonymous	c.G42C	NM_198514	chr10:113854914
NHLRC3	p.T256A	nonsynonymous	c.A766G	NM_001012754	chr13:39047127
NICN1	p.S175Y	nonsynonymous	c.C524A	NM_032316	chr3:49425025
NISCH	p.A1028V	nonsynonymous	c.C3083T	NM_007184	chr3:52488575
NISCH	p.F1240F	synonymous	c.C3720T	NM_007184	chr3:52490811
NLRP12	p.A929A	synonymous	c.C2787T	NM_001277126	chr19:53798386
NLRP12	p.D142N	nonsynonymous	c.G424A	NM_001277126	chr19:53811235
NLRP12	p.P319R	nonsynonymous	c.C956G	NM_001277126	chr19:53810703
NLRP4	p.C796C	synonymous	c.C2388T	NM_134444	chr19:55870860
NOD2	p.Q1005Q	synonymous	c.G3015A	NM_022162	chr16:50729866
NOS1AP	p.A325V	nonsynonymous	c.C974T	NM_014697	chr1:162365438
NOTCH1	p.Q1691Q	synonymous	c.G5073A	NM_017617	chr9:136503276
NPAS4	p.Q500K	nonsynonymous	c.C1498A	NM_178864	chr11:66424388
NRDE2	p.S30N	nonsynonymous	c.G89A	NM_017970	chr14:90318089
NRG1	p.P56S	nonsynonymous	c.C166T	NM_013962	chr8:31640150
NRXN1	p.P38L	nonsynonymous	c.C113T	NM_001330092	chr2:50346837
NSD1	p.N38S	nonsynonymous	c.A113G	NM_022455	chr5:177135216
NSUN6	p.N69S	nonsynonymous	c.A206G	NM_182543	chr10:18648515
NT5E	p.L346L	synonymous	c.G1038A	NM_002526	chr6:85487423
NUP205	p.G262G	synonymous	c.C786T	NM_015135	chr7:135577933
NXPE2	p.W529*	stopgain	c.G1587A	NM_182495	chr11:114706837
OAS2	p.L143L	synonymous	c.G429A	NM_016817	chr12:112987289
OBFC1	p.I120I	synonymous	c.T360A	NM_024928	chr10:103900159
OPA1	p.V140V	synonymous	c.G420T	NM_130837	chr3:193615742
OR10A2	p.C156R	nonsynonymous	c.T466C	NM_001004460	chr11:6870220
OR4K17	p.I166I	synonymous	c.C498A	NM_001004715	chr14:20117904
OR52E6	p.G97G	synonymous	c.A291G	NM_001005167	chr11:5841607
OR52I2	p.N202S	nonsynonymous	c.A605G	NM_001005170	chr11:4587417
OR5D13	p.A244A	synonymous	c.C732T	NM_001001967	chr11:55774169
OR8B8	p.H176L	nonsynonymous	c.A527T	NM_012378	chr11:124440559
OSBPL3	p.P607P	synonymous	c.G1821A	NM_015550	chr7:24830831
P3H3	p.R717L	nonsynonymous	c.G2150T	NM_014262	chr12:6839400
PALM2-AKAP2	p.R1051H	nonsynonymous	c.G3152A	NM_007203	chr9:110156475
PAMR1	p.R190C	nonsynonymous	c.C568T	NM_015430	chr11:35470745
PAPD7	p.S125S	synonymous	c.A375T	NM_006999	chr5:6743720
PAPOLG	p.P301L	nonsynonymous	c.C902T	NM_022894	chr2:60780775
PARD3	p.E1255E	synonymous	c.G3765A	NM_019619	chr10:34111475
PCDH7	p.I57I	synonymous	c.C171T	NM_001173523	chr4:30721593
PCDHA6	p.G572G	synonymous	c.T1716C	NM_018909	chr5:140829807
PCDHGA3	p.D478N	nonsynonymous	c.G1432A	NM_018916	chr5:141345465
PCNT	p.L769L	synonymous	c.T2305C	NM_006031	chr21:46363630
PCSK5	p.D1049N	nonsynonymous	c.G3145A	NM_001190482	chr9:76292235
PCSK5	p.S534C	nonsynonymous	c.C1601G	NM_001190482	chr9:76159153
PDCD1	p.S255S	synonymous	c.C765T	NM_005018	chr2:241851160
PDCD11	p.Y1330Y	synonymous	c.T3990C	NM_014976	chr10:103438773
PDCD1LG2	p.R124R	synonymous	c.G372A	NM_025239	chr9:5549345
PDGFRL	p.A136A	synonymous	c.A408G	NM_006207	chr8:17621105
PDGFRL	p.I327N	nonsynonymous	c.T980A	NM_006207	chr8:17642653
PDIA4	p.V117A	nonsynonymous	c.T350C	NM_004911	chr7:149019117
PDILT	p.P415S	nonsynonymous	c.C1243T	NM_174924	chr16:20362577
PGLYRP2	p.A366T	nonsynonymous	c.G1096A	NM_052890	chr19:15475574
PGLYRP2	p.Y408Y	synonymous	c.C1224T	NM_052890	chr19:15472009
PHF7	p.C285C	synonymous	c.C855T	NM_001321127	chr3:52422817
PHF7	p.S365S	synonymous	c.C1095T	NM_001321127	chr3:52423266
PHLDB2	p.C349R	nonsynonymous	c.T1045C	NM_001134438	chr3:111885122
PLEKHH3	p.D532G	nonsynonymous	c.A1595G	NM_024927	chr17:42670336
PLXND1	p.D1607E	nonsynonymous	c.C4821A	NM_015103	chr3:129562791
PODN	p.N588S	nonsynonymous	c.A1763G	NM_153703	chr1:53080834
POLR1D	p.K84R	nonsynonymous	c.A251G	NM_152705	chr13:27665835
POU4F2	p.G64S	nonsynonymous	c.G190A	NM_004575	chr4:146639330
POU6F1	p.V409I	nonsynonymous	c.G1225A	NM_001330422	chr12:51192426
PPP1R16B	p.I521I	synonymous	c.C1563T	NM_015568	chr20:38918525
PRAME	p.M155L	nonsynonymous	c.A463C	NM_206953	chr22:22550216
PRB1	p.Q168Q	synonymous	c.A504G	NM_005039	chr12:11353599
PRB4	p.P141P	synonymous	c.A423T	NM_002723	chr12:11308560
PRDM10	p.E135E	synonymous	c.A405G	NM_020228	chr11:129947260
PRR18	p.P186P	synonymous	c.G558T	NM_175922	chr6:166307585
PSME4	p.K1216*	stopgain	c.A3646T	NM_014614	chr2:53896846
PTCHD3	p.A227G	nonsynonymous	c.C680G	NM_001034842	chr10:27413571
PTPRU	p.P1188L	nonsynonymous	c.C3563T	NM_005704	chr1:29317767
PUF60	p.Q500Q	synonymous	c.A1500G	NM_078480	chr8:143816700
PYCRL	p.A52T	nonsynonymous	c.G154A	NM_023078	chr8:143608100
RABL6	p.P558P	synonymous	c.C1674T	NM_001173988	chr9:136839399
RAD51C	p.T287A	nonsynonymous	c.A859G	NM_058216	chr17:58720767
RAD54L	p.D725Y	nonsynonymous	c.G2173T	NM_003579	chr1:46278211
RADIL	p.P583P	synonymous	c.G1749A	NM_018059	chr7:4816445
RAG1	p.T862S	nonsynonymous	c.A2584T	NM_000448	chr11:36575888
RANBP10	p.M280V	nonsynonymous	c.A838G	NM_020850	chr16:67731523
RANBP3	p.T564T	synonymous	c.C1692T	NM_007322	chr19:5917622
RBM10	p.D820N	nonsynonymous	c.G2458A	NM_001204468	chrX:47185538
RBM25	p.V159I	nonsynonymous	c.G475A	NM_021239	chr14:73088093
RBM6	p.G797G	synonymous	c.C2391G	NM_005777	chr3:50061499
RC3H1	p.P706S	nonsynonymous	c.C2116T	NM_001300850	chr1:173961811
RELN	p.T645T	synonymous	c.C1935T	NM_005045	chr7:103650341
RFX6	p.Y146H	nonsynonymous	c.T436C	NM_173560	chr6:116880599
RGS1	p.V79V	synonymous	c.A237G	NM_002922	chr1:192576792
RGS2	p.L101F	nonsynonymous	c.A303T	NM_002923	chr1:192811009
RHOBTB2	p.Y168Y	synonymous	c.C504T	NM_001160036	chr8:23006101
RIMS2	p.M1062V	nonsynonymous	c.A3184G	NM_001100117	chr8:104013581
RNASE2	p.F70F	synonymous	c.C210T	NM_002934	chr14:20955981
RNF10	p.C240G	nonsynonymous	c.T718G	NM_001330474	chr12:120557354
RNF130	p.A347S	nonsynonymous	c.G1039T	NM_018434	chr5:179966917
RNF4	p.R4T	nonsynonymous	c.G11C	NM_001185009	chr4:2497008
ROBO2	p.K1355E	nonsynonymous	c.A4063G	NM_001290040	chr3:77634977
RPL3L	p.P291P	synonymous	c.G873A	NM_005061	chr16:1946703
RPRD2	p.R834R	synonymous	c.C2500A	NM_015203	chr1:150471448
RPS7	p.V80V	synonymous	c.A240T	NM_001011	chr2:3576579
RTTN	p.T1398M	nonsynonymous	c.C4193T	NM_173630	chr18:70088098
RUNX1T1	p.N339D	nonsynonymous	c.A1015G	NM_001198679	chr8:91991792
RYR2	p.L4188P	nonsynonymous	c.T12563C	NM_001035	chr1:237784275
RYR2	p.P1578A	nonsynonymous	c.C4732G	NM_001035	chr1:237610810
S1PR4	p.S106S	synonymous	c.G318A	NM_003775	chr19:3179110
SAMD9L	p.P636P	synonymous	c.C1908T	NM_152703	chr7:93134064
SASH1	p.P11P	synonymous	c.G33T	NM_015278	chr6:148343100
SASH1	p.P13P	synonymous	c.T39C	NM_015278	chr6:148343106
SCAF8	p.L1314L	synonymous	c.T3942G	NM_001286188	chr6:154833287
SCN2A	p.K60Q	nonsynonymous	c.A178C	NM_021007	chr2:165296001
SCN3A	p.V1084I	nonsynonymous	c.G3250A	NM_006922	chr2:165127774
SEC14L3	p.P97P	synonymous	c.C291T	NM_174975	chr22:30468640
SEC23IP	p.P157T	nonsynonymous	c.C469A	NM_007190	chr10:119898732
SEC24C	p.M387T	nonsynonymous	c.T1160C	NM_004922	chr10:73763916
SEMA3G	p.V352V	synonymous	c.T1056C	NM_020163	chr3:52440464
SFXN5	p.Q186H	nonsynonymous	c.G558C	NM_001330400	chr2:72988325
SGTA	p.G23R	nonsynonymous	c.G67C	NM_003021	chr19:2769002
SH3PXD2A	p.A287A	synonymous	c.G861A	NM_014631	chr10:103613166
SHROOM3	p.R336*	stopgain	c.C1006T	NM_020859	chr4:76739179
SIRT2	p.L44F	nonsynonymous	c.A132T	NM_012237	chr19:38893508
SIRT4	p.R213W	nonsynonymous	c.C637T	NM_012240	chr12:120312595
SKIDA1	p.A628E	nonsynonymous	c.C1883A	NM_207371	chr10:21515940
SLC12A2	p.S774S	synonymous	c.A2322C	NM_001046	chr5:128152764
SLC15A5	p.A515E	nonsynonymous	c.C1544A	NM_001170798	chr12:16194393
SLC1A4	p.G439E	nonsynonymous	c.G1316A	NM_003038	chr2:65018631
SLC1A6	p.Y430Y	synonymous	c.C1290T	NM_005071	chr19:14954209
SLC25A29	p.L97L	synonymous	c.C289T	NM_001039355	chr14:100292906
SLC38A6	p.T478S	nonsynonymous	c.C1433G	NM_001172702	chr14:61083579
SLC43A3	p.F430F	synonymous	c.C1290T	NM_001278206	chr11:57409295
SLC45A3	p.L492V	nonsynonymous	c.C1474G	NM_033102	chr1:205659422
SLC6A1	p.L415I	nonsynonymous	c.C1243A	NM_003042	chr3:11029272
SLC6A18	p.T445T	synonymous	c.T1335C	NM_182632	chr5:1243758
SLC8A1	p.S392S	synonymous	c.C1176T	NM_021097	chr2:40429105
SLC9B1	p.T460R	nonsynonymous	c.C1379G	NM_001100874	chr4:102885282
SNAPC4	p.R980S	nonsynonymous	c.A2940C	NM_003086	chr9:136378887
SNED1	p.T1095T	synonymous	c.C3285T	NM_001080437	chr2:241069001
SNRK	p.M501L	nonsynonymous	c.T1501A	NM_017719	chr3:43347760
SOAT1	p.K285K	synonymous	c.A855G	NM_003101	chr1:179342188
SOAT1	p.M395V	nonsynonymous	c.A1183G	NM_003101	chr1:179347665
SOBP	p.H545H	synonymous	c.C1635T	NM_018013	chr6:107634479
SOWAHB	p.A623V	nonsynonymous	c.C1868T	NM_001029870	chr4:76895982
SOX18	p.G209D	nonsynonymous	c.G626A	NM_018419	chr20:64048695
SPAG17	p.T195P	nonsynonymous	c.A583C	NM_206996	chr1:118101791
SPEF2	p.S1204I	nonsynonymous	c.G3611T	NM_024867	chr5:35759710
SPHKAP	p.S1665S	synonymous	c.C4995T	NM_001142644	chr2:227981825
SREK1	p.N580S	nonsynonymous	c.A1739G	NM_001077199	chr5:66178732
SRSF12	p.H243R	nonsynonymous	c.A728G	NM_080743	chr6:89098636
STAB1	p.P644P	synonymous	c.G1932A	NM_015136	chr3:52506793
STAB1	p.R1019H	nonsynonymous	c.G3056A	NM_015136	chr3:52512856
STAB1	p.R1844L	nonsynonymous	c.G5531T	NM_015136	chr3:52520431
STAM2	p.K271K	synonymous	c.A813G	NM_005843	chr2:152133471
STARD9	p.R4276G	nonsynonymous	c.C12826G	NM_020759	chr15:42694589
STIL	p.T1200A	nonsynonymous	c.A3598G	NM_001048166	chr1:47251405
STON1-GTF2A1L	p.S643*	stopgain	c.C1928G	NM_172311	chr2:48582561
STRAP	p.G24D	nonsynonymous	c.G71A	NM_007178	chr12:15882778
STX8	p.I20V	nonsynonymous	c.A58G	NM_004853	chr17:9568430
SULT1A2	p.A164A	synonymous	c.T492C	NM_177528	chr16:28593449
SULT1A2	p.A164V	nonsynonymous	c.C491T	NM_177528	chr16:28593450
TAAR6	p.Y99C	nonsynonymous	c.A296G	NM_175067	chr6:132570617
TANC1	p.C1785C	synonymous	c.T5355C	NM_033394	chr2:159230781
TATDN2	p.V589V	synonymous	c.G1767A	NM_014760	chr3:10270949
TBC1D9	p.K128N	nonsynonymous	c.A384T	NM_015130	chr4:140679820
TBX15	p.Y506*	stopgain	c.C1518A	NM_001330677	chr1:118885023
TCF25	p.D68D	synonymous	c.C204T	NM_014972	chr16:89883362
TDRD7	p.R834C	nonsynonymous	c.C2500T	NM_014290	chr9:97482936
TECTA	p.N1557N	synonymous	c.C4671T	NM_005422	chr11:121158206
TEX14	p.L761L	synonymous	c.T2281C	NM_001201457	chr17:58599082
TEX29	p.S125S	synonymous	c.C375T	NM_001303133	chr13:111342822
TFCP2L1	p.E380E	synonymous	c.G1140A	NM_014553	chr2:121234149
TFEB	p.R18H	nonsynonymous	c.G53A	NM_001167827	chr6:41691203
TGIF1	p.R105H	nonsynonymous	c.G314A	NM_170695	chr18:3452293
THEM4	p.L9L	synonymous	c.C27T	NM_053055	chr1:151909432
THSD1	p.R694I	nonsynonymous	c.G2081T	NM_018676	chr13:52377889
TLE4	p.R340C	nonsynonymous	c.C1018T	NM_001282748	chr9:79707204
TLR9	p.T383T	synonymous	c.G1149A	NM_017442	chr3:52223167
TMED6	p.I46M	nonsynonymous	c.C138G	NM_144676	chr16:69351616
TMEM132C	p.R703W	nonsynonymous	c.C2107T	NM_001136103	chr12:128697401
TMEM245	p.D9G	nonsynonymous	c.A26G	NM_032012	chr9:109119888
TMEM64	p.S373F	nonsynonymous	c.C1118T	NM_001008495	chr8:90625696
TMPRSS12	p.R52W	nonsynonymous	c.C154T	NM_182559	chr12:50843118
TMTC4	p.A625A	synonymous	c.G1875A	NM_032813	chr13:100614392
TMTC4	p.H708R	nonsynonymous	c.A2123G	NM_032813	chr13:100606369
TNS1	p.K812K	synonymous	c.G2436A	NM_022648	chr2:217847706
TP53BP2	p.R90C	nonsynonymous	c.C268T	NM_001031685	chr1:223814261
TPTE	p.T8N	nonsynonymous	c.C23A	NM_199261	chr21:10541123
TRIM23	p.Q544Q	synonymous	c.G1632A	NM_001656	chr5:65591862
TRIM42	p.R657Q	nonsynonymous	c.G1970A	NM_152616	chr3:140691077
TRPM2	p.K405Q	nonsynonymous	c.A1213C	NM_001320350	chr21:44379195
TRPV6	p.L335F	nonsynonymous	c.C1003T	NM_018646	chr7:142875784
TSHZ3	p.G546D	nonsynonymous	c.G1637A	NM_020856	chr19:31278156
TSPEAR	p.R197*	stopgain	c.C589T	NM_144991	chr21:44531087
TTBK1	p.Y685Y	synonymous	c.C2055T	NM_032538	chr6:43282795
TTC28	p.N1031N	synonymous	c.C3093T	NM_001145418	chr22:28105493
TTC7B	p.L757V	nonsynonymous	c.T2269G	NM_001010854	chr14:90578147
TTN	p.E25078Q	nonsynonymous	c.G75232C	NM_001267550	chr2:178570900
TUBA3D	p.P89P	synonymous	c.G267A	NM_080386	chr2:131479348
TUBGCP2	p.M589I	nonsynonymous	c.G1767C	NM_001256617	chr10:133288168
TVP23C	p.I158I	synonymous	c.T474C	NM_001135036	chr17:15540550
TYR	p.H502Q	nonsynonymous	c.C1506A	NM_000372	chr11:89295282
UGT2B17	p.L189V	nonsynonymous	c.C565G	NM_001077	chr4:68567920
USP19	p.P1369T	nonsynonymous	c.C4105A	NM_001199161	chr3:49108462
USP21	p.P355L	nonsynonymous	c.C1064T	NM_001319847	chr1:161163002
USP42	p.H516Y	nonsynonymous	c.C1546T	NM_032172	chr7:6149742
VARS	p.R618Q	nonsynonymous	c.G1853A	NM_006295	chr6:31782755
VCL	p.V675V	synonymous	c.G2025A	NM_014000	chr10:74103822
VNN3	p.Y23Y	synonymous	c.C69T	NM_001291702	chr6:132724966
VPS13B	p.F1430V	nonsynonymous	c.T4288G	NM_017890	chr8:99507900
VWA2	p.C727C	synonymous	c.C2181T	NM_001272046	chr10:114290298
WARS	p.A54A	synonymous	c.G162A	NM_004184	chr14:100361859
WASF3	p.G411R	nonsynonymous	c.G1231A	NM_006646	chr13:26682854
WDR35	p.R470W	nonsynonymous	c.C1408T	NM_001006657	chr2:19953859
WDR66	p.M708T	nonsynonymous	c.T2123C	NM_144668	chr12:121959084
WFS1	p.A559T	nonsynonymous	c.G1675A	NM_006005	chr4:6301470
WNT10B	p.P301S	nonsynonymous	c.C901T	NM_003394	chr12:48966364
YIPF3	p.N238S	nonsynonymous	c.A713G	NM_015388	chr6:43512828
ZBTB38	p.S193S	synonymous	c.C579T	NM_001080412	chr3:141442967
ZBTB6	p.F276V	nonsynonymous	c.T826G	NM_006626	chr9:122911247
ZCWPW2	p.E310E	synonymous	c.A930G	NM_001040432	chr3:28524547
ZDBF2	p.L1793I	nonsynonymous	c.C5377A	NM_020923	chr2:206309905
ZDBF2	p.N463S	nonsynonymous	c.A1388G	NM_020923	chr2:206305916
ZDHHC14	p.C187C	synonymous	c.C561T	NM_024630	chr6:157593142
ZFPM1	p.P538P	synonymous	c.C1614G	NM_153813	chr16:88533572
ZFYVE9	p.R1310R	synonymous	c.A3930G	NM_004799	chr1:52340222
ZMYND10	p.R369W	nonsynonymous	c.C1105T	NM_015896	chr3:50341826
ZNF229	p.P599T	nonsynonymous	c.C1795A	NM_014518	chr19:44428986
ZNF235	p.P486R	nonsynonymous	c.C1457G	NM_004234	chr19:44287978
ZNF25	p.E406E	synonymous	c.A1218G	NM_001329647	chr10:37952292
ZNF284	p.H415Y	nonsynonymous	c.C1243T	NM_001037813	chr19:44086721
ZNF331	p.D10D	synonymous	c.C30T	NM_018555	chr19:53571624
ZNF354B	p.T15T	synonymous	c.A45G	NM_058230	chr5:178866255
ZNF394	p.E305E	synonymous	c.G915A	NM_032164	chr7:99494300
ZNF404	p.T248T	synonymous	c.G744A	NM_001033719	chr19:43873461
ZNF420	p.L545L	synonymous	c.A1635G	NM_001329515	chr19:37128626
ZNF423	p.L863R	nonsynonymous	c.T2588G	NM_015069	chr16:49636564
ZNF546	p.S577R	nonsynonymous	c.T1731G	NM_178544	chr19:40015001
ZNF549	p.L177L	synonymous	c.G531T	NM_001199295	chr19:57537535
ZNF552	p.S165*	stopgain	c.C494A	NM_024762	chr19:57808770
ZNF559	p.R2H	nonsynonymous	c.G5A	NM_001202406	chr19:9324183
ZNF566	p.A173T	nonsynonymous	c.G517A	NM_001145343	chr19:36449720
ZNF638	p.T1487R	nonsynonymous	c.C4460G	NM_001252612	chr2:71423974
ZNF660	p.D221Y	nonsynonymous	c.G661T	NM_173658	chr3:44594854
ZNF697	p.C191Y	nonsynonymous	c.G572A	NM_001080470	chr1:119623771
ZNF780A	p.A641P	nonsynonymous	c.G1921C	NM_001142577	chr19:40074524
ZNF780A	p.V89A	nonsynonymous	c.T266C	NM_001142577	chr19:40076179
ZNF780B	p.D413G	nonsynonymous	c.A1238G	NM_001005851	chr19:40035621
ZNF780B	p.E418Q	nonsynonymous	c.G1252C	NM_001005851	chr19:40035607
ZNF780B	p.F622F	synonymous	c.C1866T	NM_001005851	chr19:40034993
ZNF780B	p.T690I	nonsynonymous	c.C2069T	NM_001005851	chr19:40034790
ZNF780B	p.V681G	nonsynonymous	c.T2042G	NM_001005851	chr19:40034817
ZNF784	p.V167I	nonsynonymous	c.G499A	NM_203374	chr19:55622224
ZNF91	p.A338D	nonsynonymous	c.C1013A	NM_003430	chr19:23361966
ZNF91	p.P71T	nonsynonymous	c.C211A	NM_003430	chr19:23373784
ACSM6	p.C21*	stopgain	c.C63A	NM_207321	chr10:95194548
ADGRE2	p.G219G	synonymous	c.G657A	NM_013447	chr19:14765782
ADGRE5	p.Y97Y	synonymous	c.T291C	NM_078481	chr19:14391024
ADGRG4	p.T746T	synonymous	c.A2238G	NM_153834	chrX:136345944
ARHGAP23	p.P88R	nonsynonymous	c.C263G	NM_001199417	chr17:38462855
C1R	p.G588G	synonymous	c.C1764A	NM_001733	chr12:7080886
C2orf72	p.N267S	nonsynonymous	c.A800G	NM_001144994	chr2:231046933
CARMIL3	p.G1122G	synonymous	c.G3366A	NM_138360	chr14:24065243
CFAP57	p.Q1190Q	synonymous	c.A3570G	NM_001195831	chr1:43243292
DLGAP2	p.P11R	nonsynonymous	c.C32G	NM_004745	chr8:1548725
ERICH2	p.P122P	synonymous	c.C366G	NM_001290030	chr2:170771047
GDF10	p.A279A	synonymous	c.C837G	NM_004962	chr10:47310313
GDF10	p.P280T	nonsynonymous	c.C838A	NM_004962	chr10:47310314
IRX2	p.A89T	nonsynonymous	c.G265A	NM_033267	chr5:2749772
KHDC1L	p.T15A	nonsynonymous	c.A43G	NM_001126063	chr6:73225366
LEXM	p.R370R	synonymous	c.G1110C	NM_001110533	chr1:54817048
LOC100129697	p.P334L	nonsynonymous	c.C1001T	NM_001290330	chr16:88951119
LOC101929372	p.P120H	nonsynonymous	c.C359A	NM_001288707	chr22:17581464
MCIDAS	p.R247W	nonsynonymous	c.C739T	NM_001190787	chr5:55220785
MFSD13A	p.D151N	nonsynonymous	c.G451A	NM_024789	chr10:102470864
MLLT6	p.L667P	nonsynonymous	c.T2000C	NM_005937	chr17:38719574
MTERF3	p.A130A	synonymous	c.T390A	NM_015942	chr8:96257059
MYLK	p.G439R	nonsynonymous	c.G1315A	NM_053025	chr3:123733097
MYO9B	p.T2053M	nonsynonymous	c.C6158T	NM_004145	chr19:17211994
NEURL3	p.A117T	nonsynonymous	c.G349A	NM_001285485	chr2:96500604
NRDC	p.T1033S	nonsynonymous	c.A3097T	NM_002525	chr1:51791645
PARG	p.D194G	nonsynonymous	c.A581G	NM_003631	chr10:49933867
RBP3	p.G440R	nonsynonymous	c.G1318C	NM_002900	chr10:47349802
RPL36A-HNRNPH2	p.G83G	synonymous	c.C249T	NM_001199973	chrX:101391786
S1PR2	p.V286A	nonsynonymous	c.T857C	NM_004230	chr19:10224049
SLF1	p.N42N	synonymous	c.T126C	NM_032290	chr5:94629103
SRCIN1	p.A412A	synonymous	c.G1236A	NM_025248	chr17:38561927
SSPO	p.R5119C	nonsynonymous	c.C15355T	NM_198455	chr7:149832846
STAP2	p.M433I	nonsynonymous	c.G1299C	NM_017720	chr19:4324184
TMEM178B	p.Y32Y	synonymous	c.C96T	NM_001195278	chr7:141074406
TRMO	p.Q241*	stopgain	c.C721T	NM_016481	chr9:97910305
TSPOAP1	p.C1304Y	nonsynonymous	c.G3911A	NM_004758	chr17:58309361
UTP11	p.V162V	synonymous	c.C486T	NM_016037	chr1:38019302
ZNF516	p.E429K	nonsynonymous	c.G1285A	NM_014643	chr18:76441770
ZSCAN20	p.K696R	nonsynonymous	c.A2087G	NM_145238	chr1:33494431
ZBTB20	p.P692Pfs33*	frameshift	Ins_G	NM_001164342	chr3:114339155-114339156
APC	p.N942Nfs12*	frameshift	Del_T	NM_000038	chr5:112838419-112838421
CCDC60	p.K196Kfs4*	frameshift	Ins_A	NM_178499	chr12:119500105-119500106
FAM166A	p.L251Vfs1*	frameshift	Del_AG	NM_001001710	chr9:137244283-137244286
APC	p.D1486Dfs24*	frameshift	Del_TACTTTAT	NM_000038	chr5:112840051-112840060
BCL9	p.P514Pfs6*	frameshift	Del_C	NM_004326	chr1:147619694-147619696
FOXN1	p.N299Ifs2*	frameshift	Del_A	NM_003593	chr17:28530812-28530814
MCF2L	p.C548Cfs31*	frameshift	Del_C	NM_001320815	chr13:113077200-113077202
MROH6	p.G676Gfs45	frameshift	Ins_C	NM_001100878	chr8:143567371-143567372
NDUFA11	p.C75Afs13*	frameshift	Del_A	NM_001193375	chr19:5896542-5896544
PDZD7	p.A898Gfs62*	frameshift	Ins_C	NM_001195263	chr10:101009275-101009276
PPP1R12B	p.V499Vfs5*	frameshift	Ins_T	NM_001167857	chr1:202438061-202438062

## Sheet: C99.tsv
gene_name	AAchange	var_effect	Nchange	accession	coord
AK2	p.G205E	nonsynonymous	c.G614A	NM_001625	chr1:33013287
MLLT3	p.S168S	synonymous	c.C504T	NM_004529	chr9:20414342
SYNE1	p.V6898I	nonsynonymous	c.G20692A	NM_182961	chr6:152233801
CTNND1	p.R820*	stopgain	c.C2458T	NM_001085458	chr11:57810131
ZFHX4	p.R1983H	nonsynonymous	c.G5948A	NM_024721	chr8:76852869
HLA-A	p.T34T	synonymous	c.A102T	NM_002116	chr6:29942785
RYR2	p.A1490V	nonsynonymous	c.C4469T	NM_001035	chr1:237595530
RAF1	p.P261R	nonsynonymous	c.C782G	NM_002880	chr3:12604188
SLC22A16	p.S375L	nonsynonymous	c.C1124T	NM_033125	chr6:110442303
CCDC178	p.D183D	synonymous	c.C549T	NM_001105528	chr18:33346320
CEP97	p.S825A	nonsynonymous	c.T2473G	NM_024548	chr3:101765426
DZANK1	p.S283N	nonsynonymous	c.G848A	NM_001099407	chr20:18433665
FAM166A	p.P135P	synonymous	c.G405A	NM_001001710	chr9:137245424
FNBP1	p.R469*	stopgain	c.C1405T	NM_015033	chr9:129902892
PLEC	p.V1255M	nonsynonymous	c.G3763A	NM_201380	chr8:143927901
MESP2	p.G195G	synonymous	c.A585G	NM_001039958	chr15:89776942
PTPRD	p.L116L	synonymous	c.T346C	NM_002839	chr9:8633323
CEP350	p.D3090D	synonymous	c.C9270T	NM_014810	chr1:180111077
CRAMP1L	p.R140C	nonsynonymous	c.C418T	NM_020825	chr16:1626044
DCP1B	p.D170D	synonymous	c.C510T	NM_152640	chr12:1965570
DPP8	p.E886K	nonsynonymous	c.G2656A	NM_197960	chr15:65446925
KCNU1	p.R214*	stopgain	c.C640T	NM_001031836	chr8:36807434
KDM2B	p.G638G	synonymous	c.C1914A	NM_032590	chr12:121453165
MAP2K4	p.R292*	stopgain	c.C874T	NM_001281435	chr17:12125321
SPTBN1	p.V1463M	nonsynonymous	c.G4387A	NM_003128	chr2:54645346
TXNRD1	p.V402I	nonsynonymous	c.G1204A	NM_001093771	chr12:104321305
ADAMTS5	p.R614C	nonsynonymous	c.C1840T	NM_007038	chr21:26932894
ADCY8	p.R785Q	nonsynonymous	c.G2354A	NM_001115	chr8:130849660
BRE	p.V261V	synonymous	c.G783A	NM_004899	chr2:28241325
EIF2AK4	p.E734D	nonsynonymous	c.G2202C	NM_001013703	chr15:39976797
FMN2	p.P1064P	synonymous	c.T3192C	NM_020066	chr1:240208004
KCNC2	p.M478I	nonsynonymous	c.G1434T	NM_139137	chr12:75050571
KIAA0226	p.G144R	nonsynonymous	c.G430A	NM_014687	chr3:197704575
MLLT4	p.T229I	nonsynonymous	c.C686T	NM_001291964	chr6:167880429
OXR1	p.E344E	synonymous	c.A1032G	NM_001198532	chr8:106706550
PKM	p.G287G	synonymous	c.G861A	NM_001206796	chr15:72208818
PRG4	p.K480K	synonymous	c.A1440G	NM_005807	chr1:186307159
SLC1A2	p.T50M	nonsynonymous	c.C149T	NM_004171	chr11:35317385
SON	p.D159A	nonsynonymous	c.A476C	NM_138927	chr21:33549707
TAP2	p.P461S	nonsynonymous	c.C1381T	NM_000544	chr6:32830698
TRPV1	p.G769G	synonymous	c.C2307T	NM_080706	chr17:3571564
TTN	p.A21252E	nonsynonymous	c.C63755A	NM_001267550	chr2:178587554
TTN	p.T14204A	nonsynonymous	c.A42610G	NM_001267550	chr2:178633889
USP20	p.V570V	synonymous	c.G1710A	NM_006676	chr9:129873714
ZNF404	p.R503C	nonsynonymous	c.C1507T	NM_001033719	chr19:43872698
A4GALT	p.V316M	nonsynonymous	c.G946A	NM_017436	chr22:42693006
ABCC5	p.R92W	nonsynonymous	c.C274T	NM_005688	chr3:183989239
ANK1	p.D1699D	synonymous	c.C5097T	NM_001142446	chr8:41672476
APCDD1L	p.V330L	nonsynonymous	c.G988T	NM_153360	chr20:58461308
ASPSCR1	p.I94I	synonymous	c.C282T	NM_001251888	chr17:81985515
BICD2	p.Q350Q	synonymous	c.G1050A	NM_001003800	chr9:92720312
CACNA1D	p.F934F	synonymous	c.C2802T	NM_000720	chr3:53735494
CACTIN	p.Q87*	stopgain	c.C259T	NM_001080543	chr19:3624071
CAMKV	p.T438I	nonsynonymous	c.C1313T	NM_024046	chr3:49859511
CCDC62	p.E375Q	nonsynonymous	c.G1123C	NM_201435	chr12:122801269
CD72	p.T263I	nonsynonymous	c.C788T	NM_001782	chr9:35612894
CYB561A3	p.H156H	synonymous	c.C468T	NM_001300763	chr11:61353065
DENND2D	p.R149H	nonsynonymous	c.G446A	NM_024901	chr1:111197234
DLEC1	p.P1714L	nonsynonymous	c.C5141T	NM_007337	chr3:38122409
DNAH8	p.T3924M	nonsynonymous	c.G11771A	NM_001206927	chr6:38938181
FAM135B	p.S524C	nonsynonymous	c.C1571G	NM_015912	chr8:138152904
FANCD2	p.T1146A	nonsynonymous	c.T3436C	NM_033084	chr3:10087234
FDXACB1	p.P375R	nonsynonymous	c.C1124G	NM_138378	chr11:111875673
GJD3	p.Y194C	nonsynonymous	c.A581G	NM_152219	chr17:40363235
HSPA2	p.A192V	nonsynonymous	c.C575T	NM_021979	chr14:64541424
JMJD1C	p.H2530H	synonymous	c.C7590T	NM_032776	chr10:63168078
KCNA3	p.R136H	nonsynonymous	c.G407A	NM_002232	chr1:110674403
KCNN1	p.A359T	nonsynonymous	c.G1075A	NM_002248	chr19:17988430
KIAA0430	p.K1725K	synonymous	c.A5175G	NM_014647	chr16:15596747
KIAA0586	p.L434L	synonymous	c.A1302G	NM_001244189	chr14:58453363
KLHL33	p.S402T	nonsynonymous	c.G1205C	NM_001109997	chr14:20429246
KMT2C	p.V4703I	nonsynonymous	c.G14107A	NM_170606	chr7:152145220
KRT25	p.G388E	nonsynonymous	c.G1163A	NM_181534	chr17:40750392
LY9	p.P20L	nonsynonymous	c.C59T	NM_002348	chr1:160796246
MADD	p.G1076R	nonsynonymous	c.G3226C	NM_003682	chr11:47290681
MAGI3	p.G942D	nonsynonymous	c.G2825A	NM_001142782	chr1:113671743
MICAL2	p.R832S	nonsynonymous	c.G2496T	NM_014632	chr11:12242372
MUC16	p.T9929M	nonsynonymous	c.C29786T	NM_024690	chr19:8946984
MYBPC3	p.I1131T	nonsynonymous	c.T3392C	NM_000256	chr11:47332912
MYO7B	p.R1676W	nonsynonymous	c.C5026T	NM_001080527	chr2:127631608
NCAM1	p.G228S	nonsynonymous	c.G682A	NM_001242607	chr11:113207314
NDRG1	p.E206Q	nonsynonymous	c.G616C	NM_001135242	chr8:133250522
NEK1	p.M698I	nonsynonymous	c.G2094C	NM_001199397	chr4:169479448
NPR2	p.V740L	nonsynonymous	c.G2218T	NM_003995	chr9:35806079
OR51G1	p.R302C	nonsynonymous	c.C904T	NM_001005237	chr11:4923436
OR9Q1	p.H56Q	nonsynonymous	c.C168G	NM_001005212	chr11:58179612
PCDHB12	p.V108L	nonsynonymous	c.G322T	NM_018932	chr5:141209229
PDZD2	p.T1186T	synonymous	c.C3558A	NM_178140	chr5:32077482
PLCG2	p.Q201Q	synonymous	c.G603A	NM_002661	chr16:81870890
PLCG2	p.S338S	synonymous	c.C1014T	NM_002661	chr16:81893736
PRPF31	p.R115R	synonymous	c.G345T	NM_015629	chr19:54122519
PRRC2B	p.A2204A	synonymous	c.C6612A	NM_013318	chr9:131495796
RGPD4	p.K994Q	nonsynonymous	c.A2980C	NM_182588	chr2:107870984
ROBO3	p.P126L	nonsynonymous	c.C377T	NM_022370	chr11:124869018
SEMA3C	p.P352P	synonymous	c.T1056A	NM_006379	chr7:80798167
SEZ6L2	p.R386H	nonsynonymous	c.G1157A	NM_001243332	chr16:29887700
SLA	p.S64S	synonymous	c.C192T	NM_006748	chr8:133050905
SLC20A2	p.G418G	synonymous	c.C1254T	NM_001257180	chr8:42437258
SLC24A4	p.V613I	nonsynonymous	c.G1837A	NM_153646	chr14:92493596
SLC26A10	p.D112D	synonymous	c.C336T	NM_133489	chr12:57621038
SLC39A4	p.E284K	nonsynonymous	c.G850A	NM_130849	chr8:144414851
SLCO3A1	p.A632T	nonsynonymous	c.G1894A	NM_013272	chr15:92162896
STK11IP	p.S951S	synonymous	c.A2853G	NM_052902	chr2:219614497
STK24	p.R288H	nonsynonymous	c.G863A	NM_003576	chr13:98463793
SVEP1	p.N1001Y	nonsynonymous	c.A3001T	NM_153366	chr9:110469099
SYT3	p.R536H	nonsynonymous	c.G1607A	NM_032298	chr19:50625262
TMED8	p.P10Q	nonsynonymous	c.C29A	NM_213601	chr14:77377025
TOPAZ1	p.E587G	nonsynonymous	c.A1760G	NM_001145030	chr3:44244266
WDR60	p.R42P	nonsynonymous	c.G125C	NM_018051	chr7:158871197
WDR87	p.L2276L	synonymous	c.C6826T	NM_001291088	chr19:37886845
ZBTB46	p.A148T	nonsynonymous	c.G442A	NM_025224	chr20:63790316
ZMYND8	p.R1022Q	nonsynonymous	c.G3065A	NM_001281775	chr20:47224508
ZNF606	p.N299N	synonymous	c.T897C	NM_025027	chr19:57979783
ZSCAN5A	p.D37D	synonymous	c.C111T	NM_024303	chr19:56224936
ZXDC	p.A274A	synonymous	c.C822G	NM_025112	chr3:126475044
A2M	p.D82Y	nonsynonymous	c.G244T	NM_000014	chr12:9113386
ABCA13	p.T2454M	nonsynonymous	c.C7361T	NM_152701	chr7:48278555
ACAP2	p.N719I	nonsynonymous	c.A2156T	NM_012287	chr3:195289139
ALK	p.Y1604H	nonsynonymous	c.T4810C	NM_004304	chr2:29193277
ANKDD1A	p.Q32P	nonsynonymous	c.A95C	NM_182703	chr15:64915857
ANXA4	p.S259L	nonsynonymous	c.C776T	NM_001153	chr2:69819331
APOB	p.A345S	nonsynonymous	c.G1033T	NM_000384	chr2:21033390
ARHGEF18	p.R110W	nonsynonymous	c.C328T	NM_001130955	chr19:7440268
ASAP1	p.T116T	synonymous	c.C348T	NM_018482	chr8:130214613
ASB2	p.V420V	synonymous	c.C1260G	NM_001202429	chr14:93939465
ASB6	p.P311S	nonsynonymous	c.C931T	NM_017873	chr9:129638125
ASH1L	p.K988R	nonsynonymous	c.A2963G	NM_018489	chr1:155479907
BAZ2B	p.S421I	nonsynonymous	c.G1262T	NM_013450	chr2:159438334
C20orf195	p.R162Q	nonsynonymous	c.G485A	NM_024059	chr20:63556148
C2orf71	p.S287L	nonsynonymous	c.C860T	NM_001029883	chr2:29073402
C8orf82	p.D121D	synonymous	c.C363T	NM_001001795	chr8:144527630
C9orf57	p.C100C	synonymous	c.C300T	NM_001128618	chr9:72056120
CAMK1	p.A208A	synonymous	c.C624T	NM_003656	chr3:9761469
CCDC132	p.T663T	synonymous	c.T1989C	NM_017667	chr7:93334128
CCDC42	p.N100N	synonymous	c.C300T	NM_144681	chr17:8741666
CCL22	p.R42H	nonsynonymous	c.G125A	NM_002990	chr16:57360488
CD274	p.T210S	nonsynonymous	c.C629G	NM_014143	chr9:5463068
CEL	p.E713G	nonsynonymous	c.A2138G	NM_001807	chr9:133071631
CEL	p.P718P	synonymous	c.G2154C	NM_001807	chr9:133071647
CHRNA10	p.P162Q	nonsynonymous	c.C485A	NM_020402	chr11:3667642
CLMN	p.S635S	synonymous	c.C1905T	NM_024734	chr14:95203444
CNBD2	p.L530S	nonsynonymous	c.T1589C	NM_080834	chr20:36030518
COG2	p.L397S	nonsynonymous	c.T1190C	NM_007357	chr1:230683597
COL6A3	p.T2417T	synonymous	c.T7251A	NM_004369	chr2:237344767
CPXM2	p.R744P	nonsynonymous	c.G2231C	NM_198148	chr10:123746804
CRMP1	p.L18L	synonymous	c.G54T	NM_001014809	chr4:5892916
CSMD1	p.I2359S	nonsynonymous	c.T7076G	NM_033225	chr8:3096911
CUL1	p.R506R	synonymous	c.C1518T	NM_003592	chr7:148788595
CXCR2	p.R153C	nonsynonymous	c.C457T	NM_001557	chr2:218135258
DCTN1	p.R292H	nonsynonymous	c.G875A	NM_004082	chr2:74370794
DHRS13	p.V290V	synonymous	c.G870T	NM_144683	chr17:28898705
DNAH11	p.T3893M	nonsynonymous	c.C11678T	NM_001277115	chr7:21866651
DNAH5	p.P4368P	synonymous	c.C13104T	NM_001369	chr5:13714426
DNAH8	p.L4498M	nonsynonymous	c.T13492A	NM_001206927	chr6:39012335
DOLK	p.R211C	nonsynonymous	c.C631T	NM_014908	chr9:128946673
DPT	p.L84L	synonymous	c.C252T	NM_001937	chr1:168728923
DUSP27	p.A759V	nonsynonymous	c.C2276T	NM_001080426	chr1:167127407
EFCAB6	p.S298P	nonsynonymous	c.T892C	NM_022785	chr22:43711614
FAM118A	p.R159Q	nonsynonymous	c.G476A	NM_001104595	chr22:45328017
FAM198A	p.G51G	synonymous	c.G153A	NM_001129908	chr3:43032416
FAM83H	p.R1020Q	nonsynonymous	c.G3059A	NM_198488	chr8:143726402
FDCSP	p.I8M	nonsynonymous	c.C24G	NM_152997	chr4:70231218
FGF14	p.N41N	synonymous	c.C123T	NM_004115	chr13:101916523
FLG	p.R971H	nonsynonymous	c.G2912A	NM_002016	chr1:152311974
FLNC	p.R1159W	nonsynonymous	c.C3475T	NM_001458	chr7:128844940
FLNC	p.R1241C	nonsynonymous	c.C3721T	NM_001458	chr7:128845186
FMN2	p.P1020P	synonymous	c.T3060C	NM_020066	chr1:240207872
FRYL	p.D555N	nonsynonymous	c.G1663A	NM_015030	chr4:48586706
FUS	p.R522R	synonymous	c.G1566A	NM_004960	chr16:31191423
GBP2	p.K582E	nonsynonymous	c.A1744G	NM_004120	chr1:89108207
GIMAP2	p.S102P	nonsynonymous	c.T304C	NM_015660	chr7:150692590
GMIP	p.A209A	synonymous	c.G627A	NM_016573	chr19:19638321
GPR98	p.L1741L	synonymous	c.T5221C	NM_032119	chr5:90675353
GPR98	p.T4090N	nonsynonymous	c.C12269A	NM_032119	chr5:90763453
GRB7	p.R375H	nonsynonymous	c.G1124A	NM_001242442	chr17:39745286
GSAP	p.L83L	synonymous	c.A249G	NM_017439	chr7:77397410
GSTA3	p.Y82Y	synonymous	c.C246T	NM_000847	chr6:52902372
HR	p.S329S	synonymous	c.C987T	NM_005144	chr8:22127455
HRNR	p.G700S	nonsynonymous	c.G2098A	NM_001009931	chr1:152219531
INTS1	p.V904L	nonsynonymous	c.G2710T	NM_001080453	chr7:1487038
IPO4	p.R527Q	nonsynonymous	c.G1580A	NM_024658	chr14:24184706
JARID2	p.E1187Q	nonsynonymous	c.G3559C	NM_004973	chr6:15520069
KCNA1	p.Q20H	nonsynonymous	c.G60C	NM_000217	chr12:4911438
KCTD19	p.E675K	nonsynonymous	c.G2023A	NM_001100915	chr16:67293739
KIR2DL3	p.N307D	nonsynonymous	c.A919G	NM_015868	chr19:54752412
KRTAP10-10	p.T166T	synonymous	c.T498A	NM_181688	chr21:44637915
LAMA5	p.G795S	nonsynonymous	c.G2383A	NM_005560	chr20:62335120
LAMA5	p.P2074L	nonsynonymous	c.C6221T	NM_005560	chr20:62322394
LMNA	p.R8R	synonymous	c.C24T	NM_170707	chr1:156114942
LSAMP	p.S242L	nonsynonymous	c.C725T	NM_002338	chr3:115842503
LTF	p.A174A	synonymous	c.C522T	NM_002343	chr3:46455420
LTF	p.D244D	synonymous	c.C732T	NM_002343	chr3:46450645
MC1R	p.D294H	nonsynonymous	c.G880C	NM_002386	chr16:89920138
MCMDC2	p.G673G	synonymous	c.G2019A	NM_173518	chr8:66919142
MESP2	p.Q186E	nonsynonymous	c.C556G	NM_001039958	chr15:89776913
MMP17	p.A260A	synonymous	c.C780T	NM_016155	chr12:131841697
MOS	p.N144N	synonymous	c.C432T	NM_005372	chr8:56113551
MROH1	p.V436M	nonsynonymous	c.G1306A	NM_032450	chr8:144223198
MUC16	p.T9009N	nonsynonymous	c.C27026A	NM_024690	chr19:8949744
MUC4	p.T90T	synonymous	c.C270T	NM_018406	chr3:195791310
MYLK2	p.K34K	synonymous	c.A102G	NM_033118	chr20:31820175
MYO3A	p.P1556R	nonsynonymous	c.C4667G	NM_017433	chr10:26203044
NCOR2	p.R952Q	nonsynonymous	c.G2855A	NM_006312	chr12:124363752
NTN5	p.L416R	nonsynonymous	c.T1247G	NM_145807	chr19:48661900
NUP205	p.L202L	synonymous	c.A606G	NM_015135	chr7:135577086
NUPL2	p.Q36R	nonsynonymous	c.A107G	NM_007342	chr7:23182192
OR4C6	p.A305G	nonsynonymous	c.C914G	NM_001004704	chr11:55666080
OSER1	p.S25S	synonymous	c.A75C	NM_016470	chr20:44206883
PALD1	p.P717P	synonymous	c.C2151T	NM_014431	chr10:70547335
PALM3	p.P188L	nonsynonymous	c.C563T	NM_001145028	chr19:14055064
PCDHB6	p.G592G	synonymous	c.C1776T	NM_018939	chr5:141152033
PCDHGB7	p.I442M	nonsynonymous	c.T1326G	NM_018927	chr5:141419185
PKD1	p.R4249R	synonymous	c.C12747T	NM_001009944	chr16:2089892
PPFIA1	p.F1090F	synonymous	c.C3270T	NM_003626	chr11:70375048
PPP1R12C	p.K424K	synonymous	c.G1272A	NM_017607	chr19:55095559
PRKDC	p.R1987C	nonsynonymous	c.C5959T	NM_006904	chr8:47862088
PRR12	p.P1475T	nonsynonymous	c.C4423A	NM_020719	chr19:49601568
PSD4	p.G108G	synonymous	c.C324T	NM_012455	chr2:113182780
PSME4	p.P1543P	synonymous	c.T4629A	NM_014614	chr2:53887359
PXDN	p.T919T	synonymous	c.G2757A	NM_012293	chr2:1649023
PXDNL	p.M320V	nonsynonymous	c.A958G	NM_144651	chr8:51457522
RAD18	p.R8Q	nonsynonymous	c.G23A	NM_020165	chr3:8963363
REV3L	p.Q2529Q	synonymous	c.A7587G	NM_002912	chr6:111335562
RGS19	p.P152P	synonymous	c.C456A	NM_005873	chr20:64074150
RHOBTB2	p.V506I	nonsynonymous	c.G1516A	NM_001160036	chr8:23007695
RNF219	p.S401G	nonsynonymous	c.A1201G	NM_024546	chr13:78616560
RNF25	p.I137V	nonsynonymous	c.A409G	NM_022453	chr2:218666179
SAC3D1	p.R260C	nonsynonymous	c.C778T	NM_013299	chr11:65044428
SASH1	p.P19P	synonymous	c.G57C	NM_015278	chr6:148343124
SGSM3	p.N523N	synonymous	c.C1569T	NM_015705	chr22:40407833
SLC10A2	p.A236V	nonsynonymous	c.C707T	NM_000452	chr13:103051311
SLC22A12	p.L220V	nonsynonymous	c.C658G	NM_144585	chr11:64593556
SLC22A23	p.D122N	nonsynonymous	c.G364A	NM_015482	chr6:3456196
SLC25A18	p.A216T	nonsynonymous	c.C646T	NM_031481	chr22:17587995
SLC52A1	p.A425T	nonsynonymous	c.G1273A	NM_001104577	chr17:5033031
SLITRK1	p.P351R	nonsynonymous	c.C1052G	NM_052910	chr13:83880456
SMCR8	p.R640Q	nonsynonymous	c.G1919A	NM_144775	chr17:18317708
SORT1	p.I124V	nonsynonymous	c.A370G	NM_002959	chr1:109367478
SOX1	p.G272G	synonymous	c.C816A	NM_005986	chr13:112068474
SUPT6H	p.N1542S	nonsynonymous	c.A4625G	NM_003170	chr17:28700236
SYT9	p.G151G	synonymous	c.C453T	NM_175733	chr11:7303346
TANC2	p.R867Q	nonsynonymous	c.G2600A	NM_025185	chr17:63389315
TFAP2B	p.R145C	nonsynonymous	c.C433T	NM_003221	chr6:50823758
TGFBRAP1	p.A745T	nonsynonymous	c.G2233A	NM_004257	chr2:105269445
TMCC2	p.R95Q	nonsynonymous	c.G284A	NM_014858	chr1:205241581
TMCC3	p.L99P	nonsynonymous	c.T296C	NM_020698	chr12:94582321
TMEM184C	p.V354A	nonsynonymous	c.T1061C	NM_018241	chr4:147634178
TNNT2	p.R288H	nonsynonymous	c.G863A	NM_001276345	chr1:201359244
TNRC6A	p.H1244R	nonsynonymous	c.A3731G	NM_014494	chr16:24804213
TRIM35	p.E190G	nonsynonymous	c.A569G	NM_171982	chr8:27294273
TSPAN11	p.R191C	nonsynonymous	c.C571T	NM_001080509	chr12:30982646
TTC38	p.L143L	synonymous	c.T427C	NM_017931	chr22:46275309
TXK	p.S433S	synonymous	c.C1299T	NM_003328	chr4:48073993
UGGT2	p.M1249L	nonsynonymous	c.A3745T	NM_020121	chr13:95859671
USP48	p.L55F	nonsynonymous	c.G165T	NM_032236	chr1:21757753
VAV3	p.R379C	nonsynonymous	c.C1135T	NM_006113	chr1:107755465
VAV3	p.R379P	nonsynonymous	c.G1136C	NM_006113	chr1:107755464
VSIG10	p.Q519L	nonsynonymous	c.A1556T	NM_019086	chr12:118068388
WWOX	p.L182V	nonsynonymous	c.C544G	NM_016373	chr16:78386887
XCR1	p.S173L	nonsynonymous	c.C518T	NM_005283	chr3:46021430
XYLT1	p.A115S	nonsynonymous	c.G343T	NM_022166	chr16:17470454
ZAN	p.G390R	nonsynonymous	c.G1168C	NM_003386	chr7:100748389
ZAN	p.V1137M	nonsynonymous	c.G3409A	NM_003386	chr7:100758301
ZC3H14	p.H228Y	nonsynonymous	c.C682T	NM_024824	chr14:88572828
ZFPM1	p.V188M	nonsynonymous	c.G562A	NM_153813	chr16:88528088
ZNF587	p.C329Y	nonsynonymous	c.G986A	NM_032828	chr19:57859398
ZNF616	p.T184T	synonymous	c.G552A	NM_178523	chr19:52116612
ZNF747	p.G108R	nonsynonymous	c.G322A	NM_023931	chr16:30534358
ZNF772	p.W41*	stopgain	c.G123A	NM_001024596	chr19:57475736
ZNF804A	p.T449T	synonymous	c.G1347A	NM_194250	chr2:184936743
ZNF831	p.C313C	synonymous	c.C939T	NM_178457	chr20:59191958
ZSWIM6	p.Q288*	stopgain	c.C862T	NM_020928	chr5:61472866
AACS	p.D541D	synonymous	c.C1623T	NM_023928	chr12:125134797
AADACL4	p.V7V	synonymous	c.G21A	NM_001013630	chr1:12644567
ABI1	p.K139K	synonymous	c.A417G	NM_005470	chr10:26777110
ACE	p.V984V	synonymous	c.G2952A	NM_000789	chr17:63493475
ACPP	p.L300L	synonymous	c.A900G	NM_001134194	chr3:132352755
ACSM1	p.L428L	synonymous	c.C1284A	NM_052956	chr16:20636754
ADAM18	p.T497T	synonymous	c.T1491C	NM_014237	chr8:39668162
ADAMTS17	p.S1095S	synonymous	c.G3285A	NM_139057	chr15:99974405
ADCY8	p.M208V	nonsynonymous	c.A622G	NM_001115	chr8:131039712
AFF3	p.A608V	nonsynonymous	c.C1823T	NM_001025108	chr2:99593913
AGO3	p.R403R	synonymous	c.G1209A	NM_024852	chr1:36013689
AGT	p.T137M	nonsynonymous	c.C410T	NM_000029	chr1:230710441
AKAP12	p.R1296L	nonsynonymous	c.G3887T	NM_005100	chr6:151352278
AKAP12	p.T423T	synonymous	c.C1269T	NM_005100	chr6:151349660
AKAP9	p.F2083F	synonymous	c.C6249T	NM_005751	chr7:92066465
ALG2	p.R409Q	nonsynonymous	c.G1226A	NM_033087	chr9:99217959
ALX3	p.T225T	synonymous	c.G675A	NM_006492	chr1:110061483
ANK3	p.T1861M	nonsynonymous	c.C5582T	NM_020987	chr10:60075299
ANKLE1	p.C640F	nonsynonymous	c.G1919T	NM_001278444	chr19:17286678
ANKLE1	p.C642F	nonsynonymous	c.G1925T	NM_001278444	chr19:17286684
ANKRD12	p.A1596A	synonymous	c.C4788T	NM_015208	chr18:9258055
ANKRD12	p.L873L	synonymous	c.A2619G	NM_015208	chr18:9255886
ARHGAP32	p.P2072P	synonymous	c.C6216T	NM_001142685	chr11:128968955
ARL8B	p.L25L	synonymous	c.C75A	NM_018184	chr3:5122540
ASAH2	p.Q83*	stopgain	c.C247T	NM_019893	chr10:50245335
ASB12	p.D103N	nonsynonymous	c.G307A	NM_130388	chrX:64225344
ASTN2	p.T1083P	nonsynonymous	c.A3247C	NM_014010	chr9:116487456
ASXL2	p.Q1371K	nonsynonymous	c.C4111A	NM_018263	chr2:25742226
ATG4D	p.A421T	nonsynonymous	c.G1261A	NM_032885	chr19:10552903
ATP11A	p.T1003T	synonymous	c.G3009A	NM_032189	chr13:112871752
ATP6V1B2	p.V10V	synonymous	c.C30T	NM_001693	chr8:20197436
AVL9	p.L126L	synonymous	c.G378C	NM_015060	chr7:32551339
BACE2	p.A430A	synonymous	c.G1290A	NM_012105	chr21:41257313
BCORL1	p.S940S	synonymous	c.C2820T	NM_021946	chrX:130015592
BEND3	p.L480L	synonymous	c.C1440T	NM_001080450	chr6:107069751
BIRC6	p.T608A	nonsynonymous	c.A1822G	NM_016252	chr2:32415113
BRI3	p.V74V	synonymous	c.C222G	NM_015379	chr7:98282430
BTBD6	p.A258A	synonymous	c.G774A	NM_033271	chr14:105249988
BTNL9	p.A271V	nonsynonymous	c.C812T	NM_152547	chr5:181053275
C14orf80	p.R311W	nonsynonymous	c.C931T	NM_001134875	chr14:105497957
C17orf70	p.A264V	nonsynonymous	c.C791T	NM_025161	chr17:81550703
C17orf89	p.A24A	synonymous	c.C72T	NM_001086521	chr17:81239435
C19orf68	p.L271L	synonymous	c.C811T	NM_199341	chr19:48194875
C1orf112	p.R762R	synonymous	c.T2286A	NM_018186	chr1:169851858
C5orf45	p.E121K	nonsynonymous	c.G361A	NM_016175	chr5:179841995
C5orf60	p.E272G	nonsynonymous	c.A815G	NM_001142306	chr5:179642358
CAB39	p.G234S	nonsynonymous	c.G700A	NM_001130849	chr2:230817760
CAPRIN2	p.T845T	synonymous	c.G2535A	NM_001002259	chr12:30715074
CBX2	p.G223G	synonymous	c.C669T	NM_005189	chr17:79784112
CCDC168	p.V4761V	synonymous	c.A14283G	NM_001146197	chr13:102736414
CCDC34	p.A105T	nonsynonymous	c.G313A	NM_030771	chr11:27362882
CCDC38	p.R299C	nonsynonymous	c.C895T	NM_182496	chr12:95888483
CCNA1	p.N345D	nonsynonymous	c.A1033G	NM_003914	chr13:36440118
CCZ1B	p.T308P	nonsynonymous	c.A922C	NM_198097	chr7:6811984
CDHR5	p.D157D	synonymous	c.C471T	NM_021924	chr11:621598
CDKN1B	p.T142T	synonymous	c.G426A	NM_004064	chr12:12718265
CDKN2A	p.G63R	nonsynonymous	c.G187C	NM_058197	chr9:21974641
CELSR2	p.G2488G	synonymous	c.C7464T	NM_001408	chr1:109270581
CELSR3	p.M2I	nonsynonymous	c.G6T	NM_001407	chr3:48662629
CFH	p.P92S	nonsynonymous	c.C274T	NM_000186	chr1:196673886
CGNL1	p.G396G	synonymous	c.C1188A	NM_001252335	chr15:57439187
CHAT	p.E363K	nonsynonymous	c.G1087A	NM_020549	chr10:49627761
CHRNB4	p.R136Q	nonsynonymous	c.G407A	NM_000750	chr15:78629898
CLTB	p.S183S	synonymous	c.C549T	NM_007097	chr5:176392915
CLTCL1	p.A105T	nonsynonymous	c.G313A	NM_007098	chr22:19254165
CMC4	p.G45G	synonymous	c.A135C	NM_001018024	chrX:155061915
CNGA3	p.T153M	nonsynonymous	c.C458T	NM_001298	chr2:98389666
COL4A1	p.E131E	synonymous	c.G393A	NM_001845	chr13:110211917
COL4A1	p.L1633L	synonymous	c.C4899T	NM_001845	chr13:110152363
COL6A6	p.G1075A	nonsynonymous	c.G3224C	NM_001102608	chr3:130574202
COMMD8	p.A17A	synonymous	c.C51G	NM_017845	chr4:47463601
CPED1	p.P225S	nonsynonymous	c.C673T	NM_024913	chr7:121097755
CREB3L1	p.D200V	nonsynonymous	c.A599T	NM_052854	chr11:46311035
CSF3R	p.R440Q	nonsynonymous	c.G1319A	NM_156039	chr1:36469807
CSMD3	p.G1073G	synonymous	c.G3219T	NM_198123	chr8:112645200
CUBN	p.F1742F	synonymous	c.C5226T	NM_001081	chr10:16947351
CUZD1	p.R231H	nonsynonymous	c.G692A	NM_022034	chr10:122836956
DCAF8L2	p.E131E	synonymous	c.G393A	NM_001136533	chrX:27747288
DENND1B	p.A394S	nonsynonymous	c.G1180T	NM_001195215	chr1:197553082
DISC1	p.P574L	nonsynonymous	c.G1721A	NM_001164545	chr1:231818360
DNAH3	p.I1653M	nonsynonymous	c.A4959G	NM_017539	chr16:21036840
DNAH6	p.P3411P	synonymous	c.C10233G	NM_001370	chr2:84733470
DNAH7	p.Y3978*	stopgain	c.T11934A	NM_018897	chr2:195738062
DNASE1L3	p.T173T	synonymous	c.G519C	NM_004944	chr3:58201024
DOPEY2	p.P1509P	synonymous	c.C4527T	NM_005128	chr21:36246507
DRD2	p.P247P	synonymous	c.C741T	NM_000795	chr11:113414444
DUSP4	p.A28T	nonsynonymous	c.G82A	NM_001394	chr8:29350197
DUSP9	p.A174V	nonsynonymous	c.C521T	NM_001395	chrX:153649379
EFCAB13	p.T33I	nonsynonymous	c.C98T	NM_152347	chr17:47335263
EFR3A	p.G537D	nonsynonymous	c.G1610A	NM_015137	chr8:131984173
ELP4	p.G43G	synonymous	c.C129T	NM_001288726	chr11:31509913
EMR1	p.D325D	synonymous	c.T975C	NM_001974	chr19:6906458
EP400	p.Y1284H	nonsynonymous	c.T3850C	NM_015409	chr12:132013840
ERBB2IP	p.R1130Q	nonsynonymous	c.G3389A	NM_001253699	chr5:66054707
ESRP2	p.R43R	synonymous	c.G129A	NM_024939	chr16:68235917
FAM167A	p.G200G	synonymous	c.C600T	NM_053279	chr8:11424418
FAM47C	p.S416L	nonsynonymous	c.C1247T	NM_001013736	chrX:37009657
FAM83F	p.G364S	nonsynonymous	c.G1090A	NM_138435	chr22:40021600
FANCB	p.P697L	nonsynonymous	c.C2090T	NM_001018113	chrX:14844578
FBP2	p.A163T	nonsynonymous	c.G487A	NM_003837	chr9:94571542
FCHSD1	p.D585D	synonymous	c.C1755T	NM_033449	chr5:141644326
FGD4	p.L222P	nonsynonymous	c.T665C	NM_001304480	chr12:32582196
FGFBP3	p.H141Q	nonsynonymous	c.C423A	NM_152429	chr10:91908547
FGL2	p.G220R	nonsynonymous	c.G658C	NM_006682	chr7:77196941
FKTN	p.T433A	nonsynonymous	c.A1297G	NM_001079802	chr9:105635175
FLG	p.H2982Q	nonsynonymous	c.C8946G	NM_002016	chr1:152305940
FMN2	p.G54G	synonymous	c.C162G	NM_020066	chr1:240092271
FMN2	p.S1712S	synonymous	c.T5136G	NM_020066	chr1:240472447
FOCAD	p.A1683T	nonsynonymous	c.G5047A	NM_017794	chr9:20990165
FOXRED2	p.G665A	nonsynonymous	c.G1994C	NM_024955	chr22:36490069
FPR2	p.F74L	nonsynonymous	c.T220C	NM_001462	chr19:51768878
FREM2	p.P465P	synonymous	c.G1395A	NM_207361	chr13:38688739
FRMPD3	p.S1550S	synonymous	c.C4650T	NM_032428	chrX:107602590
FRYL	p.T2956T	synonymous	c.G8868A	NM_015030	chr4:48499596
FSIP2	p.N401N	synonymous	c.C1203T	NM_173651	chr2:185753787
FTMT	p.R47H	nonsynonymous	c.G140A	NM_177478	chr5:121852103
FUK	p.N275S	nonsynonymous	c.A824G	NM_145059	chr16:70469192
FZD8	p.S682S	synonymous	c.C2046T	NM_031866	chr10:35639384
G6PC	p.Q347*	stopgain	c.C1039T	NM_000151	chr17:42911391
GALNT16	p.R234H	nonsynonymous	c.G701A	NM_001168368	chr14:69331474
GBP6	p.A302V	nonsynonymous	c.C905T	NM_198460	chr1:89381727
GFAP	p.P47L	nonsynonymous	c.C140T	NM_001242376	chr17:44915347
GJD4	p.T288M	nonsynonymous	c.C863T	NM_153368	chr10:35608376
GLIS2	p.R332H	nonsynonymous	c.G995A	NM_032575	chr16:4336944
GOLGB1	p.Q1638P	nonsynonymous	c.A4913C	NM_001256486	chr3:121695610
GPRASP1	p.L791P	nonsynonymous	c.T2372C	NM_001184727	chrX:102656285
GRIK3	p.P715P	synonymous	c.A2145G	NM_000831	chr1:36806273
GRIN3B	p.A971A	synonymous	c.C2913T	NM_138690	chr19:1009383
GSTA1	p.D101E	nonsynonymous	c.T303A	NM_145740	chr6:52794236
HAUS5	p.K57E	nonsynonymous	c.A169G	NM_015302	chr19:35613875
HECW1	p.E282E	synonymous	c.G846A	NM_015052	chr7:43438047
HIC1	p.D491D	synonymous	c.C1473T	NM_001098202	chr17:2058106
HNRNPH1	p.E373E	synonymous	c.A1119G	NM_001257293	chr5:179616957
HTT	p.G696E	nonsynonymous	c.G2087A	NM_002111	chr4:3131386
IER3	p.A142V	nonsynonymous	c.C425T	NM_003897	chr6:30743982
IFNA17	p.N118D	nonsynonymous	c.A352G	NM_021268	chr9:21227822
IFNA21	p.A10A	synonymous	c.C30T	NM_002175	chr9:21166583
IL1RL1	p.R396H	nonsynonymous	c.G1187A	NM_016232	chr2:102349148
IP6K3	p.E347K	nonsynonymous	c.G1039A	NM_001142883	chr6:33722914
ISOC1	p.T25R	nonsynonymous	c.C74G	NM_016048	chr5:129094840
ITGAM	p.F318Y	nonsynonymous	c.T953A	NM_001145808	chr16:31275643
ITPKC	p.G301G	synonymous	c.C903T	NM_025194	chr19:40718038
ITPR2	p.A2668T	nonsynonymous	c.G8002A	NM_002223	chr12:26340184
KCNK4	p.A8A	synonymous	c.C24T	NM_033310	chr11:64293042
KCNQ4	p.A402A	synonymous	c.G1206A	NM_004700	chr1:40824172
KIAA0100	p.R951H	nonsynonymous	c.G2852A	NM_014680	chr17:28634735
KIF22	p.D594N	nonsynonymous	c.G1780A	NM_007317	chr16:29804916
KLK13	p.M1L	nonsynonymous	c.A1T	NM_015596	chr19:51065067
KLK5	p.I172V	nonsynonymous	c.A514G	NM_012427	chr19:50948937
KRT78	p.P80P	synonymous	c.G240A	NM_173352	chr12:52848691
LEMD2	p.A103T	nonsynonymous	c.G307A	NM_181336	chr6:33788810
LGALS9	p.R296Q	nonsynonymous	c.G887A	NM_009587	chr17:27647398
LONRF2	p.A24T	nonsynonymous	c.G70A	NM_198461	chr2:100322024
LRRIQ1	p.M1337V	nonsynonymous	c.A4009G	NM_001079910	chr12:85127833
LZTS1	p.E495K	nonsynonymous	c.G1483A	NM_021020	chr8:20250030
MACF1	p.R2175Q	nonsynonymous	c.G6524A	NM_012090	chr1:39361616
MATN2	p.C51C	synonymous	c.T153C	NM_002380	chr8:97930963
MBD6	p.R953C	nonsynonymous	c.C2857T	NM_052897	chr12:57528702
MCF2L	p.I177I	synonymous	c.C531T	NM_001112732	chr13:113064345
MED16	p.S460S	synonymous	c.C1380T	NM_005481	chr19:877154
METTL14	p.G426G	synonymous	c.A1278T	NM_020961	chr4:118710209
MFI2	p.P436P	synonymous	c.C1308T	NM_005929	chr3:197010720
MFSD3	p.A309A	synonymous	c.C927T	NM_138431	chr8:144510694
MFSD3	p.R188W	nonsynonymous	c.C562T	NM_138431	chr8:144509895
MGAT4A	p.T236A	nonsynonymous	c.A706G	NM_012214	chr2:98655513
MIPEP	p.I212V	nonsynonymous	c.A634G	NM_005932	chr13:23870165
MMD2	p.T174K	nonsynonymous	c.C521A	NM_001100600	chr7:4909969
MOV10	p.A580A	synonymous	c.C1740T	NM_020963	chr1:112695535
MOV10	p.G193S	nonsynonymous	c.G577A	NM_020963	chr1:112689650
MROH1	p.F1488F	synonymous	c.C4464T	NM_032450	chr8:144260760
MROH9	p.L786P	nonsynonymous	c.T2357C	NM_001163629	chr1:171064111
MRPS22	p.K67K	synonymous	c.A201G	NM_020191	chr3:139346906
MTMR2	p.L462L	synonymous	c.A1386G	NM_016156	chr11:95844953
MTSS1	p.E646E	synonymous	c.G1938A	NM_001282971	chr8:124553334
MUC22	p.S380C	nonsynonymous	c.C1139G	NM_001198815	chr6:31026570
MUC3A	p.I2131I	synonymous	c.C6393T	NM_005960	chr7:100958172
MUC3A	p.R3153H	nonsynonymous	c.G9458A	NM_005960	chr7:100965713
MUC3A	p.S2096S	synonymous	c.A6288G	NM_005960	chr7:100958067
MUC3A	p.S2259S	synonymous	c.G6777A	NM_005960	chr7:100958556
MUC3A	p.S2378S	synonymous	c.A7134G	NM_005960	chr7:100958913
MUC3A	p.T2031T	synonymous	c.A6093C	NM_005960	chr7:100957872
MUC3A	p.T2107P	nonsynonymous	c.A6319C	NM_005960	chr7:100958098
MUC4	p.T3486T	synonymous	c.C10458T	NM_018406	chr3:195781122
MUC5B	p.Q3811E	nonsynonymous	c.C11431G	NM_002458	chr11:1248311
MUC5B	p.S3123F	nonsynonymous	c.C9368T	NM_002458	chr11:1246248
MUC5B	p.T2458N	nonsynonymous	c.C7373A	NM_002458	chr11:1244253
MUC6	p.P2049P	synonymous	c.A6147G	NM_005961	chr11:1016654
MUT	p.S543S	synonymous	c.C1629T	NM_000255	chr6:49444686
MYH2	p.T61T	synonymous	c.G183A	NM_017534	chr17:10547738
MYOF	p.S98T	nonsynonymous	c.T292A	NM_013451	chr10:93431461
NAA35	p.L537L	synonymous	c.G1611A	NM_024635	chr9:86016581
NBAS	p.D365H	nonsynonymous	c.G1093C	NM_015909	chr2:15478280
NCKAP1L	p.T730M	nonsynonymous	c.C2189T	NM_005337	chr12:54526560
NLRC3	p.A829D	nonsynonymous	c.C2486A	NM_178844	chr16:3549730
NOS1AP	p.H21R	nonsynonymous	c.A62G	NM_014697	chr1:162070239
NPW	p.S30S	synonymous	c.C90T	NM_001099456	chr16:2019991
NRXN1	p.G35G	synonymous	c.C105A	NM_001135659	chr2:51028169
NSUN5	p.D148N	nonsynonymous	c.G442A	NM_001168347	chr7:73307452
NUP210	p.R1173C	nonsynonymous	c.C3517T	NM_024923	chr3:13337872
OPHN1	p.C11C	synonymous	c.C33T	NM_002547	chrX:68432988
OPRM1	p.S240C	nonsynonymous	c.C719G	NM_001145279	chr6:154089975
OR2Y1	p.R233C	nonsynonymous	c.C697T	NM_001001657	chr5:180739362
OR4C16	p.L66L	synonymous	c.A198G	NM_001004701	chr11:55572325
OR51A7	p.P283P	synonymous	c.G849A	NM_001004749	chr11:4908218
OR52I1	p.C65S	nonsynonymous	c.G194C	NM_001005169	chr11:4594232
OR52K1	p.R172Q	nonsynonymous	c.G515A	NM_001005171	chr11:4489415
OR7A17	p.P138P	synonymous	c.T414C	NM_030901	chr19:14880942
P2RY4	p.A152A	synonymous	c.A456T	NM_002565	chrX:70259169
PCDHA2	p.A503T	nonsynonymous	c.G1507A	NM_018905	chr5:140796471
PCDHA8	p.T169N	nonsynonymous	c.C506A	NM_018911	chr5:140841827
PCLO	p.Q1899K	nonsynonymous	c.C5695A	NM_033026	chr7:82955258
PDCD4	p.R189K	nonsynonymous	c.G566A	NM_014456	chr10:110887675
PDZD2	p.A1084T	nonsynonymous	c.G3250A	NM_178140	chr5:32074356
PFKFB1	p.R374H	nonsynonymous	c.G1121A	NM_002625	chrX:54937702
PHKA1	p.V1069A	nonsynonymous	c.T3206C	NM_002637	chrX:72593141
PIAS3	p.L346L	synonymous	c.C1036T	NM_006099	chr1:145853613
PIM3	p.R259R	synonymous	c.G777A	NM_001001852	chr22:49962849
PLEC	p.K2339R	nonsynonymous	c.A7016G	NM_201380	chr8:143923324
PLEC	p.R3086W	nonsynonymous	c.C9256T	NM_201380	chr8:143920976
PLEC	p.S1124S	synonymous	c.C3372T	NM_201380	chr8:143929534
PLG	p.I682N	nonsynonymous	c.T2045A	NM_000301	chr6:160741337
PMM1	p.V241M	nonsynonymous	c.G721A	NM_002676	chr22:41577386
PNPLA6	p.P495L	nonsynonymous	c.C1484T	NM_001166111	chr19:7542855
POTEG	p.S41G	nonsynonymous	c.A121G	NM_001005356	chr14:19434169
PRB1	p.Q168Q	synonymous	c.A504G	NM_005039	chr12:11353599
PRB2	p.Q314K	nonsynonymous	c.C940A	NM_006248	chr12:11393138
PRB2	p.Q314Q	synonymous	c.G942A	NM_006248	chr12:11393136
PRKAA2	p.E217V	nonsynonymous	c.A650T	NM_006252	chr1:56696021
PRKD1	p.N206N	synonymous	c.C618T	NM_002742	chr14:29663777
PROSER2	p.A283A	synonymous	c.C849T	NM_153256	chr10:11869947
PSMC6	p.P306P	synonymous	c.A918G	NM_002806	chr14:52720959
PVRL3	p.N529N	synonymous	c.C1587T	NM_015480	chr3:111134152
RALGAPB	p.I301V	nonsynonymous	c.A901G	NM_020336	chr20:38516220
RASA4	p.D113N	nonsynonymous	c.G337A	NM_006989	chr7:102605949
RASAL1	p.T58T	synonymous	c.G174A	NM_001193520	chr12:113128127
RASAL3	p.T923T	synonymous	c.G2769C	NM_022904	chr19:15452717
RFTN1	p.P522P	synonymous	c.T1566C	NM_015150	chr3:16316999
RGPD3	p.E9*	stopgain	c.G25T	NM_001144013	chr2:106468264
RGPD3	p.R1394H	nonsynonymous	c.G4181A	NM_001144013	chr2:106423786
RHPN2	p.T160T	synonymous	c.G480A	NM_033103	chr19:33011792
RNASE7	p.K140T	nonsynonymous	c.A419C	NM_032572	chr14:21043411
RNF157	p.P464L	nonsynonymous	c.C1391T	NM_052916	chr17:76158415
RP1L1	p.P364A	nonsynonymous	c.C1090G	NM_178857	chr8:10613008
S1PR5	p.S363S	synonymous	c.G1089A	NM_001166215	chr19:10513923
SAMD11	p.G278S	nonsynonymous	c.G832A	NM_152486	chr1:941269
SASH1	p.P13P	synonymous	c.T39C	NM_015278	chr6:148343106
SBF2	p.G775S	nonsynonymous	c.C2323T	NM_030962	chr11:9856498
SCAF11	p.D623G	nonsynonymous	c.A1868G	NM_004719	chr12:45927833
SCAPER	p.Y886F	nonsynonymous	c.A2657T	NM_020843	chr15:76621818
SCRIB	p.R492R	synonymous	c.G1476T	NM_182706	chr8:143810533
SEC61A1	p.S466S	synonymous	c.C1398T	NM_013336	chr3:128069629
SEMA3A	p.V461A	nonsynonymous	c.T1382C	NM_006080	chr7:84002025
SERPINA1	p.H39N	nonsynonymous	c.C115A	NM_001127701	chr14:94383123
SH3PXD2A	p.R994C	nonsynonymous	c.C2980T	NM_014631	chr10:103602154
SH3RF3	p.Y473Y	synonymous	c.C1419T	NM_001099289	chr2:109432516
SIRT3	p.F79L	nonsynonymous	c.T235C	NM_012239	chr11:236094
SLC20A2	p.T337T	synonymous	c.C1011A	NM_001257180	chr8:42437501
SLC22A2	p.I401I	synonymous	c.C1203T	NM_003058	chr6:160243648
SLC39A11	p.A105T	nonsynonymous	c.G313A	NM_001159770	chr17:72947869
SLC44A3	p.N460N	synonymous	c.C1380T	NM_001114106	chr1:94864884
SLC6A19	p.Y567Y	synonymous	c.C1701T	NM_001003841	chr5:1221313
SLC6A8	p.G512R	nonsynonymous	c.G1534A	NM_005629	chrX:153694571
SLIT3	p.A14S	nonsynonymous	c.G40T	NM_001271946	chr5:169300670
SMOX	p.R17R	synonymous	c.C51A	NM_001270691	chr20:4175106
SNRNP200	p.T976T	synonymous	c.G2928A	NM_014014	chr2:96289811
SOHLH1	p.P330P	synonymous	c.A990G	NM_001101677	chr9:135693771
SPATA31D1	p.H1448N	nonsynonymous	c.C4342A	NM_001001670	chr9:81994812
SPATA31D1	p.S1024S	synonymous	c.C3072T	NM_001001670	chr9:81993542
SPICE1	p.S467S	synonymous	c.C1401T	NM_144718	chr3:113460651
SPOPL	p.S236N	nonsynonymous	c.G707A	NM_001001664	chr2:138559330
SPTBN1	p.T1462T	synonymous	c.C4386T	NM_003128	chr2:54645345
SRRM4	p.R224H	nonsynonymous	c.G671A	NM_194286	chr12:119130734
ST6GAL2	p.W463R	nonsynonymous	c.T1387C	NM_001142352	chr2:106813156
STK17B	p.S320F	nonsynonymous	c.C959T	NM_004226	chr2:196137607
SYNE2	p.V4064I	nonsynonymous	c.G12190A	NM_182914	chr14:64098030
SYNPO	p.M728V	nonsynonymous	c.A2182G	NM_007286	chr5:150656557
SYPL2	p.N213S	nonsynonymous	c.A638G	NM_001040709	chr1:109477999
SYT8	p.P337P	synonymous	c.G1011A	NM_001290332	chr11:1837233
TAF4B	p.R331R	synonymous	c.C991A	NM_001293725	chr18:26285900
TAF9B	p.Q205R	nonsynonymous	c.A614G	NM_015975	chrX:78131752
TANC1	p.K1176R	nonsynonymous	c.A3527G	NM_033394	chr2:159219716
TANGO2	p.S53*	stopgain	c.C158G	NM_001283129	chr22:20037073
TARSL2	p.Q636Q	synonymous	c.A1908G	NM_152334	chr15:101671545
TBL3	p.S583S	synonymous	c.G1749A	NM_006453	chr16:1977520
TBX18	p.N368S	nonsynonymous	c.A1103G	NM_001080508	chr6:84737406
TCF24	p.R57W	nonsynonymous	c.C169T	NM_001193502	chr8:66961597
TCF3	p.P309P	synonymous	c.G927A	NM_003200	chr19:1621866
TCF7	p.N255N	synonymous	c.T765C	NM_001134851	chr5:134145775
TESK1	p.R5R	synonymous	c.G15A	NM_006285	chr9:35605634
TGFBR3	p.I376I	synonymous	c.C1128T	NM_003243	chr1:91720178
TGM1	p.T720T	synonymous	c.C2160T	NM_000359	chr14:24254217
THAP4	p.C519C	synonymous	c.C1557T	NM_015963	chr2:241601953
TLE2	p.G317R	nonsynonymous	c.G949A	NM_001300846	chr19:3011088
TLE6	p.H564H	synonymous	c.C1692T	NM_001143986	chr19:2994977
TMBIM1	p.P8R	nonsynonymous	c.C23G	NM_022152	chr2:218282119
TMEM168	p.A282A	synonymous	c.A846G	NM_001287497	chr7:112783980
TMEM222	p.P15P	synonymous	c.G45A	NM_032125	chr1:27322242
TOPAZ1	p.I1595V	nonsynonymous	c.A4783G	NM_001145030	chr3:44328357
TRAP1	p.Y444N	nonsynonymous	c.T1330A	NM_016292	chr16:3666024
TRIM55	p.S527S	synonymous	c.T1581C	NM_184085	chr8:66174527
TSSK1B	p.G288W	nonsynonymous	c.G862T	NM_032028	chr5:113433978
TXNDC16	p.A424T	nonsynonymous	c.G1270A	NM_020784	chr14:52482272
UCP3	p.R95H	nonsynonymous	c.G284A	NM_003356	chr11:74006222
UGT1A4	p.L48S	nonsynonymous	c.T143C	NM_007120	chr2:233718963
USP45	p.Y730*	stopgain	c.C2190A	NM_001080481	chr6:99437370
USP5	p.G422S	nonsynonymous	c.G1264A	NM_001098536	chr12:6860411
VAV1	p.P508P	synonymous	c.G1524A	NM_005428	chr19:6833199
VWF	p.R324G	nonsynonymous	c.C970G	NM_000552	chr12:6073646
WHAMM	p.P588L	nonsynonymous	c.C1763T	NM_001080435	chr15:82830720
WWC2	p.D748D	synonymous	c.T2244C	NM_024949	chr4:183269007
XPNPEP2	p.M125L	nonsynonymous	c.A373T	NM_003399	chrX:129746310
ZFHX4	p.P3165A	nonsynonymous	c.C9493G	NM_024721	chr8:76863207
ZNF135	p.H633Q	nonsynonymous	c.C1899A	NM_007134	chr19:58068311
ZNF281	p.P846P	synonymous	c.A2538G	NM_001281293	chr1:200407168
ZNF470	p.D27D	synonymous	c.T81C	NM_001001668	chr19:56574414
ZNF514	p.C117C	synonymous	c.C351T	NM_032788	chr2:95150134
ZNF572	p.V9I	nonsynonymous	c.G25A	NM_152412	chr8:124975665
ZNF584	p.A7A	synonymous	c.T21G	NM_173548	chr19:58409943
ZNF837	p.E444E	synonymous	c.G1332A	NM_138466	chr19:58368001
ZNFX1	p.I367V	nonsynonymous	c.A1099G	NM_021035	chr20:49270713
ZSWIM4	p.P558L	nonsynonymous	c.C1673T	NM_023072	chr19:13819456
ANKRD60	p.A293V	nonsynonymous	c.C878T	NM_001304369	chr20:58218655
CCDC169-SOHLH2	p.T378I	nonsynonymous	c.C1133T	NM_001198910	chr13:36173790
CCDC186	p.F149S	nonsynonymous	c.T446C	NM_018017	chr10:114162823
DPP9	p.A382A	synonymous	c.C1146T	NM_139159	chr19:4697580
EPPK1	p.T5013A	nonsynonymous	c.A15037G	NM_031308	chr8:143858217
HMGXB3	p.T299P	nonsynonymous	c.A895C	NM_014983	chr5:150012339
ICE1	p.D2038V	nonsynonymous	c.A6113T	NM_015325	chr5:5468879
KRT34	p.R117C	nonsynonymous	c.C349T	NM_021013	chr17:41382024
LOC100505478	p.L71P	nonsynonymous	c.T212C	NM_001199233	chr9:114668253
MGA	p.Y1453C	nonsynonymous	c.A4358G	NM_001164273	chr15:41736622
MXRA5	p.A2216A	synonymous	c.C6648T	NM_015419	chrX:3311555
NRBP2	p.R437R	synonymous	c.C1311A	NM_178564	chr8:143836133
P3H2	p.A157V	nonsynonymous	c.C470T	NM_018192	chr3:190120262
PINLYP	p.T5N	nonsynonymous	c.C14A	NM_001193621	chr19:43577133
PLXNB2	p.R1160W	nonsynonymous	c.C3478T	NM_012401	chr22:50281610
PROCR	p.R113C	nonsynonymous	c.C337T	NM_006404	chr20:35176182
PTPRQ	p.E302E	synonymous	c.A906G	NM_001145026	chr12:80460898
RBP3	p.P25P	synonymous	c.A75C	NM_002900	chr10:47348559
SCX	p.A152A	synonymous	c.G456A	NM_001080514	chr8:144267069
TREML2	p.P134S	nonsynonymous	c.C400T	NM_024807	chr6:41194810
TSPAN10	p.V244V	synonymous	c.C732T	NM_001290212	chr17:81645573
U2SURP	p.R841Q	nonsynonymous	c.G2522A	NM_001080415	chr3:143043254
VPRBP	p.P747P	synonymous	c.C2241T	NM_014703	chr3:51420729
XKR5	p.T296N	nonsynonymous	c.C887A	NM_207411	chr8:6815839
ZNF865	p.E569G	nonsynonymous	c.A1706G	NM_001195605	chr19:55615324
ANKRD30B	p.R1196Rfs22*	frameshift	Ins_A	NM_001145029	chr18:14851888-14851889
BHLHE22	p.G72Gfs19*	frameshift	Del_GGCAGGGCTGCTGTTGCCGCCGCCTGGAGGAGGCGGCGGC	NM_152414	chr8:64581005-64581046
C18orf54	p.D126Gfs38*	frameshift	Del_AT	NM_001288980	chr18:54361735-54361738
CRIPAK	p.H99Hfs100*	frameshift	Ins_CACGTGCCCATGTGGAGTGCCCGCCTGCT	NM_175918	chr4:1394805-1394806
CWH43	p.T532Tfs1*	frameshift	Del_A	NM_025087	chr4:49032652-49032654
FAM205A	p.R1073Kfs72*	frameshift	Del_C	NM_001141917	chr9:34724021-34724023
FOLR3	p.C105Cfs2*	frameshift	Del_TC	NM_000804	chr11:72139106-72139109
GP6	p.P404Sfs60*	frameshift	Ins_CAGA	NM_001083899	chr19:55014735-55014736
KBTBD8	p.R417Rfs48*	frameshift	Ins_AG	NM_032505	chr3:67004215-67004216
MROH6	p.G676Gfs45	frameshift	Ins_C	NM_001100878	chr8:143567371-143567372
NOXA1	p.Q422Rfs8*	frameshift	Del_AG	NM_006647	chr9:137434049-137434052
OR2T29	p.T121Tfs20*	frameshift	Del(+CGTA)_TG	NM_001004694	chr1:248559127-248559130
OR2T5	p.T121Tfs20*	frameshift	Del(+TACG)_CA	NM_001004697	chr1:248488950-248488953
PCF11	p.E350Efs8*	frameshift	Ins_A	NM_015885	chr11:83165945-83165946
PPP1R35	p.L229Pfs23	frameshift	Del_AAGTCGGA	NM_145030	chr7:100435428-100435437
RBM25	p.R413Rfs23*	frameshift	Del_GA	NM_021239	chr14:73105941-73105944
SLC27A6	p.I139Ifs6*	frameshift	Del_T	NM_001017372	chr5:128966552-128966554
SLC43A1	p.Q494Hfs11*	frameshift	Del_C	NM_003627	chr11:57487145-57487147
TMEM255B	p.L165Lfs6*	frameshift	Ins_TCTATGCCTGCGGGAGGTGAGGGGCACCGGGGACCCCCATA	NM_182614	chr13:113800896-113800897
TRIM77	p.K149Kfs33*	frameshift	Ins_A	NM_001146162	chr11:89711442-89711443
VWA7	p.V352Afs85*	frameshift	Ins_CAGGCTCCATGGGG	NM_025258	chr6:31772986-31772987
ZNF717	p.S321Kfs2*	frameshift	Ins_T	NM_001290208	chr3:75738661-75738662
ZNF793	p.K118Vfs9*	frameshift	Del_AA	NM_001013659	chr19:37537009-37537012

## Sheet: CACO2.tsv
gene_name	AAchange	var_effect	Nchange	accession	coord
TP53	p.E204*	stopgain	c.G610T	NM_000546	chr17:7674921
APC	p.Q1367*	stopgain	c.C4099T	NM_001127510	chr5:112839693
HLA-C	p.S123F	nonsynonymous	c.C368T	NM_002117	chr6:31271324
SMAD4	p.D351H	nonsynonymous	c.G1051C	NM_005359	chr18:51065518
PLEC	p.A2007A	synonymous	c.G6021A	NM_201380	chr8:143924319
IL17RD	p.R660W	nonsynonymous	c.C1978T	NM_017563	chr3:57097725
NRXN1	p.A219E	nonsynonymous	c.C656A	NM_001135659	chr2:51027618
DLGAP1	p.R403Q	nonsynonymous	c.G1208A	NM_004746	chr18:3742477
NRXN1	p.A1461E	nonsynonymous	c.C4382A	NM_001135659	chr2:49922206
ZFHX3	p.G3519G	synonymous	c.T10557C	NM_006885	chr16:72787719
CTNNB1	p.G245A	nonsynonymous	c.G734C	NM_001904	chr3:41225572
MYT1L	p.D198N	nonsynonymous	c.G592A	NM_001329844	chr2:1923177
TRAT1	p.E76K	nonsynonymous	c.G226A	NM_016388	chr3:108849177
HRH2	p.A253V	nonsynonymous	c.C758T	NM_001131055	chr5:175683991
MUC16	p.R13599Q	nonsynonymous	c.G40796A	NM_024690	chr19:8888372
NFATC4	p.S280L	nonsynonymous	c.C839T	NM_001320043	chr14:24370048
MCF2L	p.L253F	nonsynonymous	c.G759C	NM_001320815	chr13:113066054
ABCC3	p.A86A	synonymous	c.G258A	NM_003786	chr17:50656737
AMBRA1	p.P214A	nonsynonymous	c.C640G	NM_001267782	chr11:46543377
ANKMY1	p.T698T	synonymous	c.C2094T	NM_001282771	chr2:240512853
COL6A5	p.D1310D	synonymous	c.C3930T	NM_001278298	chr3:130398050
F11	p.T179T	synonymous	c.G537A	NM_000128	chr4:186275838
GLI4	p.F360F	synonymous	c.C1080T	NM_138465	chr8:143276753
LPA	p.R1283R	synonymous	c.C3847A	NM_005577	chr6:160589653
MUC12	p.P5018S	nonsynonymous	c.C15052T	NM_001164462	chr7:101006566
MUC6	p.K1491T	nonsynonymous	c.A4472C	NM_005961	chr11:1018329
OR11H6	p.R311L	nonsynonymous	c.G932T	NM_001004480	chr14:20224641
PLTP	p.F4L	nonsynonymous	c.C12A	NM_006227	chr20:45911441
SLC44A5	p.K157K	synonymous	c.G471A	NM_152697	chr1:75242886
ZDBF2	p.R1213Q	nonsynonymous	c.G3638A	NM_020923	chr2:206308166
ACAN	p.E1409D	nonsynonymous	c.G4227C	NM_013227	chr15:88856812
ADAMTS20	p.R1126K	nonsynonymous	c.G3377A	NM_025003	chr12:43430356
CSMD2	p.S575F	nonsynonymous	c.C1724T	NM_001281956	chr1:33772691
DACT3	p.K606K	synonymous	c.A1818G	NM_145056	chr19:46648554
DIP2B	p.G442A	nonsynonymous	c.G1325C	NM_173602	chr12:50685840
DNMBP	p.S773C	nonsynonymous	c.C2318G	NM_015221	chr10:99909089
FBXO24	p.R371R	synonymous	c.C1113T	NM_012172	chr7:100595148
GON4L	p.S1093C	nonsynonymous	c.C3278G	NM_001282860	chr1:155766195
GRIP1	p.R817Q	nonsynonymous	c.G2450A	NM_021150	chr12:66379295
GSTM5	p.R187C	nonsynonymous	c.C559T	NM_000851	chr1:109715232
KIRREL	p.V302V	synonymous	c.A906G	NM_018240	chr1:158088144
LAMC3	p.A1137P	nonsynonymous	c.G3409C	NM_006059	chr9:131072827
MARS2	p.R592W	nonsynonymous	c.C1774T	NM_138395	chr2:197707179
OAS1	p.R295S	nonsynonymous	c.G885T	NM_001032409	chr12:112917547
OR52H1	p.D129H	nonsynonymous	c.G385C	NM_001005289	chr11:5545139
POM121	p.F799S	nonsynonymous	c.T2396C	NM_001257190	chr7:72943184
SLC4A10	p.E908*	stopgain	c.G2722T	NM_001178015	chr2:161957169
SNX29	p.R631Q	nonsynonymous	c.G1892A	NM_032167	chr16:12356272
SPHKAP	p.R1066Q	nonsynonymous	c.G3197A	NM_001142644	chr2:228017657
TNFRSF10C	p.P202P	synonymous	c.G606A	NM_003841	chr8:23116857
TRPV1	p.T709M	nonsynonymous	c.C2126T	NM_080706	chr17:3572227
TTN	p.A21147T	nonsynonymous	c.G63439A	NM_001267550	chr2:178587968
TTN	p.E23170D	nonsynonymous	c.A69510C	NM_001267550	chr2:178576734
TTN	p.P26474A	nonsynonymous	c.C79420G	NM_001267550	chr2:178566712
TTN	p.W28102*	stopgain	c.G84306A	NM_001267550	chr2:178561826
USP20	p.T258T	synonymous	c.G774A	NM_006676	chr9:129868088
ZNF469	p.R2589Q	nonsynonymous	c.G7766A	NM_001127464	chr16:88435320
ZNF709	p.R464Q	nonsynonymous	c.G1391A	NM_152601	chr19:12464531
ZNF740	p.R146C	nonsynonymous	c.C436T	NM_001004304	chr12:53186453
ABCA13	p.R3589I	nonsynonymous	c.G10766T	NM_152701	chr7:48367871
ABCG2	p.S261L	nonsynonymous	c.C782T	NM_004827	chr4:88118168
ADAM11	p.L305F	nonsynonymous	c.C913T	NM_002390	chr17:44773348
ADAMTS20	p.F1887F	synonymous	c.C5661T	NM_025003	chr12:43354281
AKAP12	p.G67S	nonsynonymous	c.G199A	NM_005100	chr6:151305783
AMBP	p.E187E	synonymous	c.A561G	NM_001633	chr9:114069741
APCDD1	p.E393K	nonsynonymous	c.G1177A	NM_153000	chr18:10487670
ARHGAP25	p.S534I	nonsynonymous	c.G1601T	NM_001007231	chr2:68822740
ASCC2	p.Q646E	nonsynonymous	c.C1936G	NM_032204	chr22:29792519
BCAT1	p.T25T	synonymous	c.C75T	NM_001178093	chr12:24901853
C11orf54	p.R314*	stopgain	c.C940T	NM_001286067	chr11:93761680
C3orf67	p.G104G	synonymous	c.T312C	NM_198463	chr3:58884573
CACNA1B	p.R903R	synonymous	c.G2709C	NM_000718	chr9:138023452
CCDC141	p.D641H	nonsynonymous	c.G1921C	NM_173648	chr2:178872291
CCM2L	p.A387V	nonsynonymous	c.C1160T	NM_080625	chr20:32029085
CENPT	p.S121A	nonsynonymous	c.T361G	NM_025082	chr16:67832037
CEP63	p.Q422E	nonsynonymous	c.C1264G	NM_025180	chr3:134550144
CES1	p.P86L	nonsynonymous	c.C257T	NM_001025195	chr16:55828770
CHD6	p.P2693P	synonymous	c.C8079T	NM_032221	chr20:41404662
CHD6	p.R2035T	nonsynonymous	c.G6104C	NM_032221	chr20:41420531
COL4A1	p.P96L	nonsynonymous	c.C287T	NM_001845	chr13:110212611
COL6A3	p.A1790A	synonymous	c.G5370A	NM_004369	chr2:237366817
COPS2	p.S26C	nonsynonymous	c.C77G	NM_001143887	chr15:49145056
CRB2	p.S374R	nonsynonymous	c.T1122G	NM_173689	chr9:123370175
CRHR2	p.I271I	synonymous	c.C813T	NM_001202475	chr7:30662182
CRIPAK	p.P239P	synonymous	c.C717T	NM_175918	chr4:1395228
CSMD1	p.T2T	synonymous	c.T6A	NM_033225	chr8:4994411
DNMBP	p.E1097G	nonsynonymous	c.A3290G	NM_015221	chr10:99886628
DSC3	p.I577R	nonsynonymous	c.T1730G	NM_001941	chr18:31007065
DST	p.N4694S	nonsynonymous	c.A14081G	NM_001144769	chr6:56493046
EPHA3	p.L10F	nonsynonymous	c.C28T	NM_005233	chr3:89107776
ERBB3	p.D857N	nonsynonymous	c.G2569A	NM_001982	chr12:56097893
GHDC	p.T176T	synonymous	c.C528T	NM_032484	chr17:42192602
GRAMD1B	p.Y437C	nonsynonymous	c.A1310G	NM_001286563	chr11:123609855
GRIN2A	p.A1276G	nonsynonymous	c.C3827G	NM_001134407	chr16:9763717
HIPK2	p.A2A	synonymous	c.C6T	NM_022740	chr7:139777618
IGSF11	p.G129A	nonsynonymous	c.G386C	NM_001015887	chr3:118928547
ITGBL1	p.G377A	nonsynonymous	c.G1130C	NM_004791	chr13:101692699
KIF26A	p.W1199C	nonsynonymous	c.G3597C	NM_015656	chr14:104176385
KMT2C	p.S2472G	nonsynonymous	c.A7414G	NM_170606	chr7:152179862
MED12L	p.P635L	nonsynonymous	c.C1904T	NM_053002	chr3:151190867
MED26	p.V297M	nonsynonymous	c.G889A	NM_004831	chr19:16576941
MEGF8	p.H2811H	synonymous	c.C8433T	NM_001271938	chr19:42376670
METTL25	p.R495W	nonsynonymous	c.C1483T	NM_032230	chr12:82456731
MYO16	p.S409S	synonymous	c.C1227T	NM_001198950	chr13:108844472
MYOM2	p.P436P	synonymous	c.G1308C	NM_003970	chr8:2078779
MYOM2	p.V1376M	nonsynonymous	c.G4126A	NM_003970	chr8:2144709
NISCH	p.Q329Q	synonymous	c.G987A	NM_007184	chr3:52477642
OR10A7	p.R89W	nonsynonymous	c.A265T	NM_001005280	chr12:55221289
PARN	p.S280S	synonymous	c.G840A	NM_002582	chr16:14599904
PIEZO1	p.R2390Q	nonsynonymous	c.G7169A	NM_001142864	chr16:88716080
PLIN4	p.T460T	synonymous	c.C1380T	NM_001080400	chr19:4512538
PRAME	p.I196T	nonsynonymous	c.T587C	NM_206953	chr22:22550092
PRB2	p.R112Q	nonsynonymous	c.G335A	NM_006248	chr12:11393743
PRB3	p.P93P	synonymous	c.A279G	NM_006249	chr12:11267970
RAI1	p.S502R	nonsynonymous	c.C1506G	NM_030665	chr17:17794454
RBBP5	p.E523*	stopgain	c.G1567T	NM_005057	chr1:205094894
RHBDD2	p.D215N	nonsynonymous	c.G643A	NM_001040456	chr7:75883754
ROBO3	p.Q455L	nonsynonymous	c.A1364T	NM_022370	chr11:124872917
ROS1	p.L2190L	synonymous	c.C6568T	NM_002944	chr6:117308795
ROS1	p.Q1437K	nonsynonymous	c.C4309A	NM_002944	chr6:117353002
SARDH	p.V826V	synonymous	c.G2478A	NM_007101	chr9:133670601
SIPA1L3	p.A283V	nonsynonymous	c.C848T	NM_015073	chr19:38082413
SLC35E2B	p.I283V	nonsynonymous	c.A847G	NM_001290264	chr1:1668460
SNRNP48	p.S107S	synonymous	c.G321T	NM_152551	chr6:7594149
SNX15	p.L113L	synonymous	c.C339G	NM_013306	chr11:65034929
SPEF2	p.K442E	nonsynonymous	c.A1324G	NM_024867	chr5:35667228
STOX2	p.T839N	nonsynonymous	c.C2516A	NM_020225	chr4:184011354
TEX36	p.R16G	nonsynonymous	c.A46G	NM_001128202	chr10:125682944
ULK4	p.V963M	nonsynonymous	c.G2887A	NM_017886	chr3:41681599
UPF1	p.P47P	synonymous	c.C141T	NM_001297549	chr19:18832350
UPF1	p.P48S	nonsynonymous	c.C142T	NM_001297549	chr19:18832351
VDR	p.R171Q	nonsynonymous	c.G512A	NM_001017536	chr12:47857604
ZNF425	p.T732M	nonsynonymous	c.C2195T	NM_001001661	chr7:149103676
ZNF668	p.A395V	nonsynonymous	c.C1184T	NM_001172669	chr16:31061813
ZSCAN18	p.S405S	synonymous	c.G1215A	NM_001145542	chr19:58085171
AASS	p.A871T	nonsynonymous	c.G2611A	NM_005763	chr7:122077889
ABCA9	p.Y1066Y	synonymous	c.G3198A	NM_080283	chr17:69008185
ADAMTS17	p.G420A	nonsynonymous	c.G1259C	NM_139057	chr15:100155243
ALK	p.A96T	nonsynonymous	c.G286A	NM_004304	chr2:29920374
ANKLE2	p.V506I	nonsynonymous	c.G1516A	NM_015114	chr12:132736970
ANKRD35	p.K43K	synonymous	c.A129G	NM_144698	chr1:145879299
ANO4	p.G815W	nonsynonymous	c.G2443T	NM_001286615	chr12:101111703
APBA3	p.R323C	nonsynonymous	c.C967T	NM_004886	chr19:3753809
ASPM	p.A964A	synonymous	c.C2892T	NM_018136	chr1:197128534
ATF6	p.S222N	nonsynonymous	c.G665A	NM_007348	chr1:161792304
ATG2B	p.E232D	nonsynonymous	c.G696T	NM_018036	chr14:96343167
BOD1L1	p.R2385W	nonsynonymous	c.C7153T	NM_148894	chr4:13599747
C10orf120	p.C48F	nonsynonymous	c.G143T	NM_001010912	chr10:122699648
CAMKMT	p.I205V	nonsynonymous	c.A613G	NM_024766	chr2:44715343
CAPN2	p.E682K	nonsynonymous	c.G2044A	NM_001748	chr1:223772204
CAT	p.I109I	synonymous	c.C327T	NM_001752	chr11:34451076
CCDC42	p.E52Q	nonsynonymous	c.G154C	NM_144681	chr17:8744114
CCNL2	p.R234Q	nonsynonymous	c.G701A	NM_030937	chr1:1390824
CD47	p.A261A	synonymous	c.G783T	NM_001777	chr3:108058338
CDC20	p.V361I	nonsynonymous	c.G1081A	NM_001255	chr1:43361123
CDCA7	p.I201M	nonsynonymous	c.A603G	NM_031942	chr2:173363444
CDCP1	p.L659F	nonsynonymous	c.C1975T	NM_022842	chr3:45091191
CDHR2	p.E1115K	nonsynonymous	c.G3343A	NM_001171976	chr5:176590320
CDS2	p.R331Q	nonsynonymous	c.G992A	NM_003818	chr20:5189077
CERS5	p.D351N	nonsynonymous	c.G1051A	NM_147190	chr12:50130673
CLEC14A	p.P294P	synonymous	c.G882A	NM_175060	chr14:38255141
CMTR1	p.L389F	nonsynonymous	c.C1165T	NM_015050	chr6:37461618
CNTNAP5	p.A601A	synonymous	c.C1803T	NM_130773	chr2:124609850
COL1A2	p.R216H	nonsynonymous	c.G647A	NM_000089	chr7:94408190
CSTF2T	p.A450A	synonymous	c.A1350C	NM_015235	chr10:51698200
CUL1	p.Y228C	nonsynonymous	c.A683G	NM_003592	chr7:148760390
DBX2	p.P50S	nonsynonymous	c.C148T	NM_001004329	chr12:45050780
DCHS2	p.L984L	synonymous	c.A2952G	NM_017639	chr4:154321082
DDX10	p.R331Q	nonsynonymous	c.G992A	NM_004398	chr11:108691892
DDX18	p.T190S	nonsynonymous	c.A568T	NM_006773	chr2:117821214
DNAH10	p.P2884S	nonsynonymous	c.C8650T	NM_207437	chr12:123893241
DNAH7	p.D730G	nonsynonymous	c.A2189G	NM_018897	chr2:195969964
DOCK4	p.L150F	nonsynonymous	c.C448T	NM_014705	chr7:111989031
DPP4	p.I590I	synonymous	c.C1770T	NM_001935	chr2:162011855
DRG2	p.H317H	synonymous	c.C951T	NM_001388	chr17:18104678
DZIP1L	p.S651F	nonsynonymous	c.C1952T	NM_173543	chr3:138067581
EFCAB5	p.H1160H	synonymous	c.C3480T	NM_198529	chr17:30082944
EIF4G1	p.H589N	nonsynonymous	c.C1765A	NM_001194946	chr3:184322679
ENPP3	p.A403S	nonsynonymous	c.G1207T	NM_005021	chr6:131685450
EPM2AIP1	p.E328K	nonsynonymous	c.G982A	NM_014805	chr3:36992096
EPRS	p.T1211T	synonymous	c.G3633A	NM_004446	chr1:219980163
ERAL1	p.T251T	synonymous	c.G753A	NM_005702	chr17:28858617
ERCC8	p.Q326H	nonsynonymous	c.G978C	NM_000082	chr5:60890952
ESRRA	p.R188Q	nonsynonymous	c.G563A	NM_001282450	chr11:64314359
EXOC3L1	p.A514D	nonsynonymous	c.C1541A	NM_178516	chr16:67185446
FAM118A	p.R159Q	nonsynonymous	c.G476A	NM_001104595	chr22:45328017
FAM189A1	p.A503A	synonymous	c.C1509T	NM_015307	chr15:29123450
FAM84A	p.E190Q	nonsynonymous	c.G568C	NM_145175	chr2:14634547
FBXO34	p.A223P	nonsynonymous	c.G667C	NM_017943	chr14:55351057
FMNL3	p.E892K	nonsynonymous	c.G2674A	NM_175736	chr12:49648195
FYCO1	p.R731W	nonsynonymous	c.A2191T	NM_024513	chr3:45967143
FZD6	p.T661T	synonymous	c.T1983C	NM_003506	chr8:103331371
GATA2	p.S54W	nonsynonymous	c.C161G	NM_001145661	chr3:128486871
GDPD3	p.P193P	synonymous	c.C579T	NM_024307	chr16:30111516
GIPC3	p.Q277*	stopgain	c.C829T	NM_133261	chr19:3590080
GLG1	p.S453S	synonymous	c.C1359T	NM_012201	chr16:74491091
GLTSCR1	p.G382G	synonymous	c.C1146T	NM_015711	chr19:47680316
GOLGB1	p.A1300G	nonsynonymous	c.C3899G	NM_001256486	chr3:121696624
GPAM	p.G600G	synonymous	c.G1800A	NM_001244949	chr10:112160013
GPR83	p.T121T	synonymous	c.G363A	NM_016540	chr11:94400885
GRAMD1A	p.T669T	synonymous	c.C2007G	NM_001320036	chr19:35021860
HEG1	p.V493I	nonsynonymous	c.G1477A	NM_020733	chr3:125019373
HIST1H2BC	p.A8A	synonymous	c.T24C	NM_003526	chr6:26123881
HIVEP3	p.N1326N	synonymous	c.T3978C	NM_024503	chr1:41580820
HMCN1	p.V2976V	synonymous	c.C8928T	NM_031935	chr1:186086289
HOXD11	p.R318R	synonymous	c.G954A	NM_021192	chr2:176109079
IFNGR2	p.Q309H	nonsynonymous	c.C927G	NM_001329128	chr21:33432862
IMPG1	p.L214L	synonymous	c.C642T	NM_001563	chr6:76022140
INMT	p.L235L	synonymous	c.C705G	NM_006774	chr7:30755764
IPMK	p.R41R	synonymous	c.C123G	NM_152230	chr10:58267489
JAK1	p.I375V	nonsynonymous	c.A1123G	NM_001321853	chr1:64864840
KCMF1	p.T43A	nonsynonymous	c.A127G	NM_020122	chr2:85027999
KCTD19	p.R124K	nonsynonymous	c.G371A	NM_001100915	chr16:67304501
KIAA1161	p.D241D	synonymous	c.C723T	NM_020702	chr9:34372221
KIAA1551	p.K1349N	nonsynonymous	c.G4047T	NM_018169	chr12:31985002
KMT2E	p.T1383R	nonsynonymous	c.C4148G	NM_182931	chr7:105111904
KRT33A	p.V258M	nonsynonymous	c.G772A	NM_004138	chr17:41346948
KRT71	p.T160T	synonymous	c.C480G	NM_033448	chr12:52550205
KRT83	p.S54T	nonsynonymous	c.G161C	NM_002282	chr12:52321175
LGI4	p.*538*	synonymous	c.G1613A	NM_139284	chr19:35125194
LMO3	p.A101A	synonymous	c.C303T	NM_001243613	chr12:16560508
LNX2	p.A544A	synonymous	c.G1632A	NM_153371	chr13:27553354
LRP1	p.D1958D	synonymous	c.C5874T	NM_002332	chr12:57183854
LRP1B	p.S4007C	nonsynonymous	c.C12020G	NM_018557	chr2:140335711
LRRC8E	p.D484E	nonsynonymous	c.C1452A	NM_001268284	chr19:7899974
LRRTM3	p.E492D	nonsynonymous	c.G1476T	NM_178011	chr10:66928392
MAL	p.F117F	synonymous	c.C351T	NM_002371	chr2:95049670
MAP2	p.E255K	nonsynonymous	c.G763A	NM_002374	chr2:209692933
MAP2	p.L578F	nonsynonymous	c.G1734C	NM_002374	chr2:209693904
MARCO	p.D84Y	nonsynonymous	c.G250T	NM_006770	chr2:118970164
MKLN1	p.D493H	nonsynonymous	c.G1477C	NM_013255	chr7:131445855
MRPS9	p.V241M	nonsynonymous	c.G721A	NM_182640	chr2:105092470
MTOR	p.Y1151C	nonsynonymous	c.A3452G	NM_004958	chr1:11212421
MUT	p.R31*	stopgain	c.C91T	NM_000255	chr6:49459376
MYH6	p.A374A	synonymous	c.G1122A	NM_002471	chr14:23402483
MYOZ1	p.V67M	nonsynonymous	c.G199A	NM_021245	chr10:73637797
NABP2	p.I62I	synonymous	c.C186T	NM_024068	chr12:56225479
NELL1	p.A519V	nonsynonymous	c.C1556T	NM_001288713	chr11:21229377
NES	p.Q408K	nonsynonymous	c.C1222A	NM_006617	chr1:156672966
NFE2	p.G39A	nonsynonymous	c.G116C	NM_001261461	chr12:54293380
NLE1	p.Y261*	stopgain	c.C783G	NM_018096	chr17:35137046
NOP16	p.Y130C	nonsynonymous	c.A389G	NM_001256539	chr5:176385225
NPY2R	p.I194I	synonymous	c.C582A	NM_000910	chr4:155214521
NSA2	p.V224E	nonsynonymous	c.T671A	NM_014886	chr5:74774016
NUMA1	p.G1461G	synonymous	c.C4383T	NM_006185	chr11:72013120
OR52B6	p.S131C	nonsynonymous	c.C392G	NM_001005162	chr11:5581268
OR5D14	p.V111M	nonsynonymous	c.G331A	NM_001004735	chr11:55795886
OS9	p.E100Q	nonsynonymous	c.G298C	NM_006812	chr12:57694885
P2RY12	p.M47I	nonsynonymous	c.G141C	NM_022788	chr3:151338705
PARP12	p.R636H	nonsynonymous	c.G1907A	NM_022750	chr7:140024759
PCDH17	p.A31A	synonymous	c.C93T	NM_001040429	chr13:57632639
PCDHB15	p.V123V	synonymous	c.G369A	NM_018935	chr5:141245947
PCDHB6	p.R650C	nonsynonymous	c.C1948T	NM_018939	chr5:141152205
PDZD2	p.S421S	synonymous	c.C1263T	NM_178140	chr5:32010338
PELP1	p.P734P	synonymous	c.T2202C	NM_014389	chr17:4672939
PHC3	p.D791E	nonsynonymous	c.C2373A	NM_024947	chr3:170106927
PKD1L1	p.P1809P	synonymous	c.G5427A	NM_138295	chr7:47842980
PLA2G4E	p.L540M	nonsynonymous	c.C1618A	NM_001206670	chr15:41989520
PNPLA3	p.E467Q	nonsynonymous	c.G1399C	NM_025225	chr22:43946335
POU6F2	p.A245V	nonsynonymous	c.C734T	NM_007252	chr7:39339864
PPP1R16B	p.H284D	nonsynonymous	c.C850G	NM_015568	chr20:38907006
PPP1R18	p.R130W	nonsynonymous	c.C388T	NM_133471	chr6:30685631
PPP1R9A	p.A1072A	synonymous	c.G3216A	NM_001166160	chr7:95274088
PPRC1	p.N1224N	synonymous	c.C3672T	NM_015062	chr10:102145083
PRR11	p.R296W	nonsynonymous	c.C886T	NM_018304	chr17:59197572
PRSS50	p.I156I	synonymous	c.C468A	NM_013270	chr3:46715537
PTRF	p.N262K	nonsynonymous	c.C786A	NM_012232	chr17:42405074
RAD51AP2	p.P118S	nonsynonymous	c.C352T	NM_001099218	chr2:17518064
RBM34	p.R272C	nonsynonymous	c.C814T	NM_015014	chr1:235137912
RCBTB2	p.N156D	nonsynonymous	c.A466G	NM_001286830	chr13:48512794
RECQL5	p.D572N	nonsynonymous	c.G1714A	NM_004259	chr17:75630623
RPL14	p.A49A	synonymous	c.C147T	NM_001034996	chr3:40458683
RRNAD1	p.R251C	nonsynonymous	c.C751T	NM_015997	chr1:156734123
RUNDC1	p.R176H	nonsynonymous	c.G527A	NM_001321381	chr17:42987278
SARDH	p.A479P	nonsynonymous	c.G1435C	NM_007101	chr9:133708322
SCFD1	p.A131G	nonsynonymous	c.C392G	NM_016106	chr14:30638204
SENP7	p.D578H	nonsynonymous	c.G1732C	NM_020654	chr3:101347977
SIPA1L3	p.G435R	nonsynonymous	c.G1303A	NM_015073	chr19:38082868
SIRT6	p.L197P	nonsynonymous	c.T590C	NM_016539	chr19:4175704
SLC17A5	p.V459M	nonsynonymous	c.G1375A	NM_012434	chr6:73595190
SLC35E2	p.D200G	nonsynonymous	c.A599G	NM_182838	chr1:1734823
SLC6A18	p.M196I	nonsynonymous	c.G588A	NM_182632	chr5:1235629
SLC8A2	p.E332Q	nonsynonymous	c.G994C	NM_015063	chr19:47457276
SLC9A3R1	p.E139Q	nonsynonymous	c.G415C	NM_004252	chr17:74749261
SOX30	p.P340P	synonymous	c.C1020T	NM_178424	chr5:157648844
SPAG5	p.L497L	synonymous	c.C1489T	NM_006461	chr17:28586448
SPAG5	p.T466I	nonsynonymous	c.C1397T	NM_006461	chr17:28591738
SPARCL1	p.S156S	synonymous	c.T468C	NM_001128310	chr4:87494332
SPATA25	p.R173Q	nonsynonymous	c.G518A	NM_080608	chr20:45886683
SRCAP	p.R2314R	synonymous	c.C6942T	NM_006662	chr16:30736558
STEAP1	p.H47Q	nonsynonymous	c.C141G	NM_012449	chr7:90160861
STEAP4	p.D233H	nonsynonymous	c.G697C	NM_001205315	chr7:88282928
SUFU	p.T407T	synonymous	c.G1221A	NM_016169	chr10:102617353
SUPT4H1	p.T5K	nonsynonymous	c.C14A	NM_003168	chr17:58352122
TECTA	p.V683V	synonymous	c.C2049G	NM_005422	chr11:121128026
TGFB3	p.H117H	synonymous	c.C351T	NM_003239	chr14:75980543
TJP3	p.I474V	nonsynonymous	c.A1420G	NM_001267561	chr19:3738663
TLE4	p.L375F	nonsynonymous	c.G1125C	NM_001282748	chr9:79708210
TLR9	p.L610L	synonymous	c.G1830A	NM_017442	chr3:52222486
TMEM165	p.T220S	nonsynonymous	c.A658T	NM_018475	chr4:55417851
TNFRSF21	p.T291I	nonsynonymous	c.C872T	NM_014452	chr6:47284309
TNXB	p.M755I	nonsynonymous	c.G2265T	NM_019105	chr6:32095169
TPH2	p.K429R	nonsynonymous	c.A1286G	NM_173353	chr12:72031379
TRIM46	p.Q134H	nonsynonymous	c.A402C	NM_025058	chr1:155175964
TRPA1	p.E223*	stopgain	c.G667T	NM_007332	chr8:72062939
TRPM2	p.R1407W	nonsynonymous	c.C4219T	NM_001320350	chr21:44437069
TRPV4	p.S417L	nonsynonymous	c.C1250T	NM_021625	chr12:109796607
TSHZ3	p.H168N	nonsynonymous	c.C502A	NM_020856	chr19:31279291
TSPAN2	p.A213P	nonsynonymous	c.G637C	NM_005725	chr1:115050519
TTN	p.C7681S	nonsynonymous	c.G23042C	NM_001267550	chr2:178720977
UGT3A2	p.Q44Q	synonymous	c.G132A	NM_174914	chr5:36064313
USP34	p.S1873S	synonymous	c.C5619G	NM_014709	chr2:61265556
USP37	p.N256N	synonymous	c.T768C	NM_020935	chr2:218534619
WDFY4	p.L2974F	nonsynonymous	c.C8920T	NM_020945	chr10:48970281
WDR38	p.T86I	nonsynonymous	c.C257T	NM_001276374	chr9:124855700
WDR66	p.S692F	nonsynonymous	c.C2075T	NM_144668	chr12:121959036
XIRP2	p.T2573T	synonymous	c.T7719C	NM_152381	chr2:167249111
XKR6	p.A530V	nonsynonymous	c.C1589T	NM_173683	chr8:10898289
XYLT1	p.H702Q	nonsynonymous	c.T2106G	NM_022166	chr16:17127783
ZC3H10	p.G35R	nonsynonymous	c.G103A	NM_001303124	chr12:56120665
ZFHX3	p.G1925V	nonsynonymous	c.G5774T	NM_006885	chr16:72796908
ZFP62	p.I801V	nonsynonymous	c.A2401G	NM_001172638	chr5:180849094
ZNF223	p.R327G	nonsynonymous	c.C979G	NM_013361	chr19:44066807
ZNF503	p.S321F	nonsynonymous	c.C962T	NM_032772	chr10:75399728
ZNF568	p.V404L	nonsynonymous	c.G1210C	NM_198539	chr19:36950363
ZNF629	p.H684H	synonymous	c.C2052T	NM_001080417	chr16:30782276
ZNF74	p.Q238H	nonsynonymous	c.G714T	NM_003426	chr22:20405747
ZNF91	p.Y64Y	synonymous	c.T192C	NM_003430	chr19:23373803
ZSCAN4	p.Q51R	nonsynonymous	c.A152G	NM_152677	chr19:57676297
ZYG11A	p.A650A	synonymous	c.A1950G	NM_001004339	chr1:52885838
ABCC3	p.N1181D	nonsynonymous	c.A3541G	NM_003786	chr17:50677906
ABCC4	p.R879Q	nonsynonymous	c.G2636A	NM_005845	chr13:95083190
ACSL3	p.S45S	synonymous	c.C135G	NM_004457	chr2:222908907
ADAD2	p.T563I	nonsynonymous	c.C1688T	NM_139174	chr16:84196286
ADAMTS4	p.T91A	nonsynonymous	c.A271G	NM_001320336	chr1:161198357
ADCY9	p.A836A	synonymous	c.G2508A	NM_001116	chr16:3983243
AGBL1	p.N1096S	nonsynonymous	c.T3287C	NM_152336	chr15:86988052
AHCTF1	p.N1757N	synonymous	c.C5271T	NM_015446	chr1:246850762
AHNAK2	p.D3405E	nonsynonymous	c.C10215A	NM_138420	chr14:104945236
AIM1	p.A205T	nonsynonymous	c.G613A	NM_001624	chr6:106512954
AKAP3	p.R130H	nonsynonymous	c.G389A	NM_001278309	chr12:4628513
AKIRIN2	p.A53A	synonymous	c.T159A	NM_018064	chr6:87701526
ALOX5AP	p.E53G	nonsynonymous	c.A158G	NM_001204406	chr13:30735592
AMZ1	p.S104S	synonymous	c.C312T	NM_133463	chr7:2702729
ANAPC1	p.R40C	nonsynonymous	c.C118T	NM_022662	chr2:111880708
ANKRD26	p.D657H	nonsynonymous	c.G1969C	NM_014915	chr10:27046369
AP1B1	p.V589M	nonsynonymous	c.G1765A	NM_001127	chr22:29341532
AP3B1	p.V900V	synonymous	c.C2700T	NM_003664	chr5:78039152
APOBR	p.S1008F	nonsynonymous	c.C3023T	NM_018690	chr16:28498148
ARAP1	p.V1225I	nonsynonymous	c.G3673A	NM_001040118	chr11:72695001
ARHGEF17	p.G2050G	synonymous	c.T6150C	NM_014786	chr11:73367738
ARHGEF4	p.W242*	stopgain	c.G726A	NM_015320	chr2:131039011
ARVCF	p.R539Q	nonsynonymous	c.G1616A	NM_001670	chr22:19978040
ATG4A	p.V241A	nonsynonymous	c.T722C	NM_052936	chrX:108137978
ATP7B	p.R725R	synonymous	c.G2175A	NM_000053	chr13:51958491
ATP8B2	p.L600L	synonymous	c.G1800A	NM_020452	chr1:154343511
B3GAT1	p.H25Q	nonsynonymous	c.C75A	NM_054025	chr11:134387585
BACE1	p.D407G	nonsynonymous	c.A1220G	NM_012104	chr11:117290532
BAG4	p.G25S	nonsynonymous	c.G73A	NM_004874	chr8:38176942
BAIAP3	p.T194M	nonsynonymous	c.C581T	NM_003933	chr16:1341136
BCL11A	p.L519L	synonymous	c.C1555T	NM_022893	chr2:60461357
BNC2	p.I974V	nonsynonymous	c.A2920G	NM_017637	chr9:16419369
BNC2	p.L414V	nonsynonymous	c.C1240G	NM_017637	chr9:16436954
BPIFA2	p.G12G	synonymous	c.C36T	NM_080574	chr20:33169181
BRINP2	p.Y279Y	synonymous	c.C837T	NM_021165	chr1:177276259
BZW2	p.Y278Y	synonymous	c.T834C	NM_001159767	chr7:16696926
C11orf68	p.E194K	nonsynonymous	c.G580A	NM_001135635	chr11:65917761
C1QL4	p.R69R	synonymous	c.C205A	NM_001008223	chr12:49336273
C20orf144	p.R106R	synonymous	c.G318A	NM_080825	chr20:33663723
C2CD5	p.K8*	stopgain	c.A22T	NM_001286175	chr12:22544129
C2orf16	p.S1765R	nonsynonymous	c.C5295A	NM_032266	chr2:27581867
C6	p.N238H	nonsynonymous	c.A712C	NM_001115131	chr5:41186084
CABIN1	p.L816F	nonsynonymous	c.C2446T	NM_001199281	chr22:24071013
CACNA1E	p.A1516A	synonymous	c.C4548T	NM_001205293	chr1:181758811
CAPZA3	p.R188T	nonsynonymous	c.G563C	NM_033328	chr12:18738831
CARF	p.V406V	synonymous	c.T1218C	NM_001322427	chr2:202971625
CATSPERG	p.T985M	nonsynonymous	c.C2954T	NM_021185	chr19:38368071
CD244	p.I44M	nonsynonymous	c.A132G	NM_001166663	chr1:160841831
CDC42BPA	p.G1108E	nonsynonymous	c.G3323A	NM_003607	chr1:227034703
CDK14	p.G227G	synonymous	c.G681T	NM_001287135	chr7:90899332
CEP78	p.G717E	nonsynonymous	c.G2150A	NM_001098802	chr9:78266743
CHAT	p.S377S	synonymous	c.G1131A	NM_020549	chr10:49646524
CLIC2	p.M38R	nonsynonymous	c.T113G	NM_001289	chrX:155299090
CLOCK	p.L467L	synonymous	c.A1401G	NM_001267843	chr4:55449444
CLYBL	p.L72L	synonymous	c.G216A	NM_206808	chr13:99772977
CNNM3	p.G85V	nonsynonymous	c.G254T	NM_017623	chr2:96816531
COBL	p.G1009R	nonsynonymous	c.G3025C	NM_001287436	chr7:51028242
COG1	p.Q301H	nonsynonymous	c.G903C	NM_018714	chr17:73197386
COL6A5	p.G1698R	nonsynonymous	c.G5092A	NM_001278298	chr3:130422774
COL9A3	p.P476R	nonsynonymous	c.C1427G	NM_001853	chr20:62836212
CPLX2	p.E114K	nonsynonymous	c.G340A	NM_006650	chr5:175879980
CRHR2	p.V438M	nonsynonymous	c.G1312A	NM_001202475	chr7:30653465
CSNK2A1	p.H286H	synonymous	c.C858T	NM_177559	chr20:487542
CTDP1	p.P437P	synonymous	c.G1311A	NM_004715	chr18:79714771
CYB5R3	p.S132S	synonymous	c.C396T	NM_001171660	chr22:42630918
CYB5RL	p.E223Q	nonsynonymous	c.G667C	NM_001031672	chr1:54179226
CYP2B6	p.Q21L	nonsynonymous	c.A62T	NM_000767	chr19:40991367
CYP4F11	p.R275H	nonsynonymous	c.G824A	NM_021187	chr19:15923906
DCAF8L1	p.P296P	synonymous	c.A888T	NM_001017930	chrX:27980447
DENND4B	p.V10V	synonymous	c.G30A	NM_014856	chr1:153944345
DGCR2	p.R88W	nonsynonymous	c.C262T	NM_005137	chr22:19068166
DHRS3	p.R56C	nonsynonymous	c.C166T	NM_004753	chr1:12617183
DHRS4	p.G250C	nonsynonymous	c.G748T	NM_021004	chr14:23968782
DHRS4	p.G250V	nonsynonymous	c.G749T	NM_021004	chr14:23968783
DLG2	p.H438H	synonymous	c.C1314T	NM_001142699	chr11:83962911
DNAH17	p.D3205Y	nonsynonymous	c.G9613T	NM_173628	chr17:78459824
DNAH2	p.P1916P	synonymous	c.C5748T	NM_020877	chr17:7780182
DNAH3	p.S504F	nonsynonymous	c.C1511T	NM_017539	chr16:21122018
DNAH9	p.V3435V	synonymous	c.G10305T	NM_001372	chr17:11875011
DOCK10	p.C2164Y	nonsynonymous	c.G6491A	NM_014689	chr2:224765791
DOT1L	p.A353G	nonsynonymous	c.C1058G	NM_032482	chr19:2210452
DOT1L	p.S1450S	synonymous	c.C4350T	NM_032482	chr19:2226871
DPP10	p.V747G	nonsynonymous	c.T2240G	NM_001321905	chr2:115840756
DST	p.T1964T	synonymous	c.C5892T	NM_001723	chr6:56618142
DUSP4	p.A28T	nonsynonymous	c.G82A	NM_001394	chr8:29350197
DYNC1I1	p.P382L	nonsynonymous	c.C1145T	NM_004411	chr7:96028299
DYNC1I1	p.P382P	synonymous	c.C1146T	NM_004411	chr7:96028300
DZIP1L	p.A190V	nonsynonymous	c.C569T	NM_173543	chr3:138097780
EBF1	p.V437M	nonsynonymous	c.G1309A	NM_001324101	chr5:158713033
EDEM1	p.W3C	nonsynonymous	c.G9C	NM_014674	chr3:5187814
EIF2B5	p.S447S	synonymous	c.G1341A	NM_003907	chr3:184142275
EPS8	p.P626S	nonsynonymous	c.C1876T	NM_004447	chr12:15631610
ERCC1	p.F231L	nonsynonymous	c.C693G	NM_202001	chr19:45414870
ERG	p.G344R	nonsynonymous	c.G1030A	NM_001243428	chr21:38383834
EXOSC6	p.G10C	nonsynonymous	c.G28T	NM_058219	chr16:70251873
EXOSC8	p.G77E	nonsynonymous	c.G230A	NM_181503	chr13:37004553
FAM117B	p.G80G	synonymous	c.C240T	NM_173511	chr2:202635427
FAM200B	p.E551K	nonsynonymous	c.G1651A	NM_001145191	chr4:15688628
FAT4	p.D188E	nonsynonymous	c.C564A	NM_001291303	chr4:125316975
FBXL12	p.K35N	nonsynonymous	c.G105C	NM_017703	chr19:9818599
FBXO3	p.P397P	synonymous	c.C1191T	NM_012175	chr11:33747178
FBXO34	p.V332I	nonsynonymous	c.G994A	NM_017943	chr14:55351384
FCHO2	p.A516V	nonsynonymous	c.C1547T	NM_138782	chr5:73068747
FJX1	p.P316R	nonsynonymous	c.C947G	NM_014344	chr11:35619583
FMN2	p.G54G	synonymous	c.C162G	NM_001305424	chr1:240092271
FNDC8	p.T294T	synonymous	c.C882T	NM_017559	chr17:35130341
FOXK2	p.P320P	synonymous	c.G960A	NM_004514	chr17:82582791
FSIP2	p.R3245R	synonymous	c.A9733C	NM_173651	chr2:185796869
FTMT	p.I84M	nonsynonymous	c.C252G	NM_177478	chr5:121852215
GABPA	p.R336G	nonsynonymous	c.C1006G	NM_002040	chr21:25764657
GALP	p.G53V	nonsynonymous	c.G158T	NM_033106	chr19:56182193
GBA2	p.G316R	nonsynonymous	c.G946A	NM_020944	chr9:35740905
GDPD5	p.A503A	synonymous	c.C1509T	NM_030792	chr11:75439926
GEMIN4	p.A446T	nonsynonymous	c.G1336A	NM_015721	chr17:746707
GLTSCR1	p.L34L	synonymous	c.C102T	NM_015711	chr19:47675868
GPBP1	p.I386I	synonymous	c.C1158T	NM_001331037	chr5:57251079
GPBP1	p.T243A	nonsynonymous	c.A727G	NM_001331037	chr5:57247078
GSN	p.V606M	nonsynonymous	c.G1816A	NM_000177	chr9:121327383
GUK1	p.Y75*	stopgain	c.C225A	NM_001242840	chr1:228146849
HDAC9	p.E1066E	synonymous	c.G3198A	NM_178425	chr7:18996050
HDX	p.W98*	stopgain	c.G294A	NM_001177479	chrX:84469429
HFE2	p.E302Q	nonsynonymous	c.G904C	NM_213653	chr1:146018454
IFNL2	p.T6S	nonsynonymous	c.C17G	NM_172138	chr19:39268683
IFT57	p.S240N	nonsynonymous	c.G719A	NM_018010	chr3:108191579
IGSF3	p.E1038E	synonymous	c.G3114A	NM_001542	chr1:116579672
IL1R2	p.T84T	synonymous	c.A252G	NM_004633	chr2:102009746
INTS8	p.G437E	nonsynonymous	c.G1310A	NM_017864	chr8:94849511
IPO5	p.D189H	nonsynonymous	c.G565C	NM_002271	chr13:97990169
IQSEC1	p.A1023P	nonsynonymous	c.G3067C	NM_001134382	chr3:12901261
IQSEC1	p.V868I	nonsynonymous	c.G2602A	NM_001134382	chr3:12908502
ITIH5	p.V878L	nonsynonymous	c.G2632C	NM_030569	chr10:7563280
KARS	p.T84T	synonymous	c.C252G	NM_001130089	chr16:75641618
KIAA0895	p.N343N	synonymous	c.C1029T	NM_001100425	chr7:36334133
KIAA1429	p.V240G	nonsynonymous	c.T719G	NM_015496	chr8:94529231
KIAA1551	p.E1634Q	nonsynonymous	c.G4900C	NM_018169	chr12:31985855
KIR2DL1	p.S341S	synonymous	c.C1023T	NM_014218	chr19:54767344
KIR2DL1	p.T334T	synonymous	c.G1002A	NM_014218	chr19:54767323
KRT15	p.F93V	nonsynonymous	c.T277G	NM_002275	chr17:41518551
KRT74	p.G74R	nonsynonymous	c.G220C	NM_175053	chr12:52573558
KRTAP13-1	p.C56S	nonsynonymous	c.G167C	NM_181599	chr21:30396253
LAMA5	p.T481T	synonymous	c.C1443T	NM_005560	chr20:62345852
LAMB2	p.G891G	synonymous	c.C2673T	NM_002292	chr3:49125300
LHB	p.A105P	nonsynonymous	c.G313C	NM_000894	chr19:49016181
LHCGR	p.L204L	synonymous	c.C610T	NM_000233	chr2:48709018
LRCH3	p.K431N	nonsynonymous	c.A1293C	NM_032773	chr3:197839362
LRP1	p.P3232P	synonymous	c.G9696A	NM_002332	chr12:57199231
LRPPRC	p.L22V	nonsynonymous	c.C64G	NM_133259	chr2:43995884
LRRC24	p.L420V	nonsynonymous	c.C1258G	NM_001024678	chr8:144522759
LRRN1	p.V549V	synonymous	c.C1647T	NM_001324188	chr3:3846288
LRRN2	p.N151N	synonymous	c.C453T	NM_006338	chr1:204619540
LTBP4	p.A187S	nonsynonymous	c.G559T	NM_001042544	chr19:40605142
LYPD4	p.L28L	synonymous	c.T82C	NM_173506	chr19:41839010
LZTS1	p.K416K	synonymous	c.G1248A	NM_021020	chr8:20250265
MAGEC3	p.V159I	nonsynonymous	c.G475A	NM_138702	chrX:141879391
MAP2K1	p.L92M	nonsynonymous	c.C274A	NM_002755	chr15:66435220
MAP3K4	p.D825D	synonymous	c.C2475T	NM_005922	chr6:161086586
MAPK11	p.F129F	synonymous	c.C387T	NM_002751	chr22:50267401
MEGF6	p.C628C	synonymous	c.C1884T	NM_001409	chr1:3506142
MEIS3	p.E107K	nonsynonymous	c.G319A	NM_020160	chr19:47416830
MGAT2	p.K33N	nonsynonymous	c.G99T	NM_002408	chr14:49621367
MGME1	p.T280I	nonsynonymous	c.C839T	NM_001310338	chr20:17988228
MICU3	p.P111S	nonsynonymous	c.C331T	NM_181723	chr8:17027610
MID1IP1	p.G182D	nonsynonymous	c.G545A	NM_021242	chrX:38805491
MMP19	p.S500L	nonsynonymous	c.C1499T	NM_002429	chr12:55837064
MST1	p.P503P	synonymous	c.G1509A	NM_020998	chr3:49685297
MTHFD1L	p.E558E	synonymous	c.A1674G	NM_001242767	chr6:150949078
MUC3A	p.S2096S	synonymous	c.A6288G	NM_005960	chr7:100958067
MUC3A	p.S2259S	synonymous	c.G6777A	NM_005960	chr7:100958556
MUC3A	p.S2378S	synonymous	c.A7134G	NM_005960	chr7:100958913
MUC3A	p.T2031T	synonymous	c.A6093C	NM_005960	chr7:100957872
MUC3A	p.T2107P	nonsynonymous	c.A6319C	NM_005960	chr7:100958098
MUC6	p.P2049P	synonymous	c.A6147G	NM_005961	chr11:1016654
MYH11	p.E1899D	nonsynonymous	c.G5697C	NM_001040114	chr16:15715019
MYO18A	p.L1411L	synonymous	c.C4233T	NM_078471	chr17:29096913
MYOM2	p.A786A	synonymous	c.C2358T	NM_003970	chr8:2098901
NAALAD2	p.Y337Y	synonymous	c.T1011C	NM_005467	chr11:90162970
NAT16	p.C143C	synonymous	c.C429T	NM_198571	chr7:101173404
NCKAP5	p.Q1361Q	synonymous	c.G4083A	NM_207363	chr2:132782728
NDST3	p.H281R	nonsynonymous	c.A842G	NM_004784	chr4:118054752
NDUFA4L2	p.R12W	nonsynonymous	c.C34T	NM_020142	chr12:57237052
NEK11	p.S255S	synonymous	c.G765A	NM_001321221	chr3:131133948
NETO2	p.K386R	nonsynonymous	c.A1157G	NM_018092	chr16:47083642
NETO2	p.S402S	synonymous	c.A1206G	NM_018092	chr16:47083593
NFASC	p.E956K	nonsynonymous	c.G2866A	NM_001005388	chr1:204997253
NFASC	p.S684S	synonymous	c.C2052T	NM_001005388	chr1:204979435
NFKBIA	p.E6K	nonsynonymous	c.G16A	NM_020529	chr14:35404629
NISCH	p.E672K	nonsynonymous	c.G2014A	NM_007184	chr3:52487506
NKX2-4	p.P268L	nonsynonymous	c.C803T	NM_033176	chr20:21396173
NOS3	p.R1172C	nonsynonymous	c.G3514A	NM_000603	chr7:151014071
NOTUM	p.Q465R	nonsynonymous	c.A1394G	NM_178493	chr17:81953058
NR4A1	p.L80L	synonymous	c.G240T	NM_001202234	chr12:52054406
NUDT11	p.P42L	nonsynonymous	c.C125T	NM_018159	chrX:51496320
NUP58	p.G31A	nonsynonymous	c.G92C	NM_014089	chr13:25301865
NUTM1	p.P843S	nonsynonymous	c.C2527T	NM_001284292	chr15:34356535
OBSCN	p.N5342N	synonymous	c.C16026T	NM_001271223	chr1:228315989
OGFR	p.P646L	nonsynonymous	c.C1937T	NM_007346	chr20:62813552
OR2F1	p.L166L	synonymous	c.C496T	NM_012369	chr7:143960466
OR2S2	p.I215T	nonsynonymous	c.T644C	NM_019897	chr9:35957455
P2RX7	p.R578Q	nonsynonymous	c.G1733A	NM_002562	chr12:121184747
PADI3	p.D464N	nonsynonymous	c.G1390A	NM_016233	chr1:17276601
PAN3	p.R752R	synonymous	c.A2256T	NM_175854	chr13:28280478
PAPPA	p.E1202V	nonsynonymous	c.A3605T	NM_002581	chr9:116335068
PCDH15	p.L1632S	nonsynonymous	c.T4895C	NM_001142763	chr10:53822852
PCDHB15	p.L585P	nonsynonymous	c.T1754C	NM_018935	chr5:141247332
PCDHB3	p.P245L	nonsynonymous	c.C734T	NM_018937	chr5:141101383
PCDHGA1	p.V658I	nonsynonymous	c.G1972A	NM_018912	chr5:141332656
PCDHGA9	p.R627P	nonsynonymous	c.G1880C	NM_018921	chr5:141404832
PCLO	p.Q4186E	nonsynonymous	c.C12556G	NM_033026	chr7:82915430
PCM1	p.R1310R	synonymous	c.A3930G	NM_006197	chr8:17972674
PDE6G	p.D52D	synonymous	c.C156T	NM_002602	chr17:81651676
PDIA2	p.F456F	synonymous	c.C1368T	NM_006849	chr16:286681
PDILT	p.P415S	nonsynonymous	c.C1243T	NM_174924	chr16:20362577
PDPR	p.Q111K	nonsynonymous	c.C331A	NM_017990	chr16:70127363
PER1	p.S1053S	synonymous	c.C3159T	NM_002616	chr17:8142749
PIEZO1	p.G2217G	synonymous	c.C6651A	NM_001142864	chr16:88717032
PIEZO1	p.N2321N	synonymous	c.C6963T	NM_001142864	chr16:88716447
PIK3C2B	p.R751W	nonsynonymous	c.C2251T	NM_002646	chr1:204449280
PIKFYVE	p.N590N	synonymous	c.C1770T	NM_015040	chr2:208314367
PKD1	p.R3647W	nonsynonymous	c.G10939A	NM_001009944	chr16:2093621
PKD1	p.S2813S	synonymous	c.C8439T	NM_001009944	chr16:2103618
PKP4	p.I725I	synonymous	c.G2175A	NM_003628	chr2:158661414
PLA2G2A	p.R27K	nonsynonymous	c.G80A	NM_000300	chr1:19978485
PLEKHM1	p.R628G	nonsynonymous	c.C1882G	NM_014798	chr17:45453970
PLG	p.R490Q	nonsynonymous	c.G1469A	NM_000301	chr6:160731775
PLXNA2	p.V779M	nonsynonymous	c.G2335A	NM_025179	chr1:208082472
PLXNA3	p.T432T	synonymous	c.G1296A	NM_017514	chrX:154462289
PPFIA4	p.R130W	nonsynonymous	c.C388T	NM_001304331	chr1:203043982
PPFIBP1	p.E294K	nonsynonymous	c.G880A	NM_177444	chr12:27656706
PPP1R16A	p.F90F	synonymous	c.C270T	NM_032902	chr8:144498780
PPP1R26	p.L571L	synonymous	c.C1713A	NM_014811	chr9:135486223
PQLC2	p.L137S	nonsynonymous	c.T410C	NM_001040125	chr1:19326272
PRB1	p.*152*	synonymous	c.G455A	NM_005039	chr12:11353648
PRB1	p.Q168Q	synonymous	c.A504G	NM_005039	chr12:11353599
PRB4	p.P237H	nonsynonymous	c.C710A	NM_002723	chr12:11308273
PRKAR2B	p.T37S	nonsynonymous	c.C110G	NM_002736	chr7:107045017
PRKD1	p.K692N	nonsynonymous	c.G2076T	NM_001330069	chr14:29599671
PRMT7	p.I140I	synonymous	c.C420A	NM_001290018	chr16:68337487
PRR18	p.P186P	synonymous	c.G558T	NM_175922	chr6:166307585
PRRC2C	p.I2387I	synonymous	c.C7161T	NM_015172	chr1:171579361
PRRG4	p.P62P	synonymous	c.C186T	NM_024081	chr11:32836740
PRSS37	p.T13A	nonsynonymous	c.A37G	NM_001008270	chr7:141839477
PSAP	p.S112F	nonsynonymous	c.C335T	NM_001042465	chr10:71831166
PSD4	p.S267S	synonymous	c.C801T	NM_012455	chr2:113183257
PSG9	p.T100I	nonsynonymous	c.C299T	NM_002784	chr19:43267915
PTPRS	p.P548L	nonsynonymous	c.C1643T	NM_002850	chr19:5240260
PXDNL	p.N401N	synonymous	c.C1203T	NM_144651	chr8:51453565
R3HCC1L	p.S326R	nonsynonymous	c.T978G	NM_001256619	chr10:98209092
RAB40AL	p.G26R	nonsynonymous	c.G76C	NM_001031834	chrX:102937394
RBM19	p.R143Q	nonsynonymous	c.G428A	NM_001146699	chr12:113959355
RERE	p.D662Y	nonsynonymous	c.G1984T	NM_012102	chr1:8361795
RGPD3	p.E9*	stopgain	c.G25T	NM_001144013	chr2:106468264
RNF111	p.S267C	nonsynonymous	c.C800G	NM_001330331	chr15:59031622
RNF113A	p.P259S	nonsynonymous	c.C775T	NM_006978	chrX:119870839
RP1L1	p.R882W	nonsynonymous	c.C2644T	NM_178857	chr8:10611454
RPGRIP1	p.E489K	nonsynonymous	c.G1465A	NM_020366	chr14:21320175
RTL1	p.R1114W	nonsynonymous	c.C3340T	NM_001134888	chr14:100881449
RYR3	p.A1828A	synonymous	c.A5484G	NM_001036	chr15:33663602
SACS	p.P3282P	synonymous	c.A9846G	NM_014363	chr13:23334030
SCAF4	p.Q942E	nonsynonymous	c.C2824G	NM_020706	chr21:31672019
SCARA3	p.P110P	synonymous	c.G330A	NM_016240	chr8:27658500
SEC31B	p.R610C	nonsynonymous	c.C1828T	NM_015490	chr10:100498064
SERTAD4	p.H61Y	nonsynonymous	c.C181T	NM_019605	chr1:210239498
SFSWAP	p.V189I	nonsynonymous	c.G565A	NM_001261411	chr12:131719498
SH3GL1	p.F355F	synonymous	c.C1065T	NM_003025	chr19:4361642
SIPA1L3	p.D772D	synonymous	c.C2316T	NM_015073	chr19:38119330
SLC20A2	p.T297T	synonymous	c.C891T	NM_001257180	chr8:42439493
SLC22A10	p.S229S	synonymous	c.T687A	NM_001039752	chr11:63297584
SLC27A3	p.R667Q	nonsynonymous	c.G2000A	NM_024330	chr1:153779457
SLC39A13	p.T133M	nonsynonymous	c.C398T	NM_001128225	chr11:47412022
SLC6A11	p.A34V	nonsynonymous	c.C101T	NM_014229	chr3:10816366
SLC7A6	p.E26D	nonsynonymous	c.A78T	NM_001076785	chr16:68274804
SLC9A8	p.E9A	nonsynonymous	c.A26C	NM_001260491	chr20:49812948
SNTG1	p.L378L	synonymous	c.C1134T	NM_018967	chr8:50704695
SOX3	p.S380S	synonymous	c.G1140T	NM_005634	chrX:140503921
SPPL2C	p.S566I	nonsynonymous	c.G1697T	NM_175882	chr17:45846603
SRRM2	p.A1614A	synonymous	c.A4842G	NM_016333	chr16:2765370
STAT5A	p.R389H	nonsynonymous	c.G1166A	NM_001288718	chr17:42301451
STON2	p.A609T	nonsynonymous	c.G1825A	NM_001256430	chr14:81277486
STOX1	p.L582F	nonsynonymous	c.C1744T	NM_152709	chr10:68885540
SVEP1	p.P2320P	synonymous	c.T6960G	NM_153366	chr9:110408640
SYNM	p.V1171V	synonymous	c.G3513A	NM_145728	chr15:99131873
TAS2R14	p.L143L	synonymous	c.T427C	NM_023922	chr12:10938781
TBATA	p.S116S	synonymous	c.C348T	NM_001318241	chr10:70779672
TBC1D10B	p.R507C	nonsynonymous	c.C1519T	NM_015527	chr16:30359295
TCF3	p.R550R	synonymous	c.C1650T	NM_003200	chr19:1615457
TCTE1	p.E157A	nonsynonymous	c.A470C	NM_182539	chr6:44286340
THAP3	p.R167C	nonsynonymous	c.C499T	NM_138350	chr1:6634059
THUMPD2	p.R415P	nonsynonymous	c.G1244C	NM_025264	chr2:39737003
TIGD4	p.T477I	nonsynonymous	c.C1430T	NM_145720	chr4:152769575
TJP3	p.R162R	synonymous	c.C486G	NM_001267561	chr19:3730552
TLL2	p.L441F	nonsynonymous	c.C1321T	NM_012465	chr10:96397249
TMEM117	p.G61E	nonsynonymous	c.G182A	NM_032256	chr12:43844833
TMEM189-UBE2V1	p.L64L	synonymous	c.C192G	NM_199203	chr20:50143551
TMEM2	p.D164V	nonsynonymous	c.A491T	NM_013390	chr9:71745561
TMEM230	p.I109I	synonymous	c.C327T	NM_001009923	chr20:5106272
TMEM231	p.V350V	synonymous	c.G1050A	NM_001077416	chr16:75540054
TMPRSS6	p.D600D	synonymous	c.C1800T	NM_001289000	chr22:37070525
TOX4	p.L400L	synonymous	c.C1200T	NM_014828	chr14:21492816
TPTE	p.D551N	nonsynonymous	c.G1651A	NM_199261	chr21:10605547
TRPA1	p.V299M	nonsynonymous	c.G895A	NM_007332	chr8:72061674
TSSK1B	p.M66V	nonsynonymous	c.A196G	NM_032028	chr5:113434644
TTN	p.E12509K	nonsynonymous	c.G37525A	NM_001267550	chr2:178658723
TTN	p.M35859T	nonsynonymous	c.T107576C	NM_001267550	chr2:178527550
TTN	p.P14680A	nonsynonymous	c.C44038G	NM_001267550	chr2:178630920
TTN	p.S8335A	nonsynonymous	c.T25003G	NM_001267550	chr2:178718003
UBA7	p.V509M	nonsynonymous	c.G1525A	NM_003335	chr3:49810371
UBE2Z	p.G18G	synonymous	c.C54T	NM_023079	chr17:48908557
ULK4	p.V686I	nonsynonymous	c.G2056A	NM_017886	chr3:41789798
UNC119B	p.E212E	synonymous	c.G636A	NM_001080533	chr12:120717035
UPK3B	p.C113S	nonsynonymous	c.G338C	NM_030570	chr7:76510990
USH2A	p.P3590L	nonsynonymous	c.C10769T	NM_206933	chr1:215780013
USP35	p.G52G	synonymous	c.C156A	NM_020798	chr11:78196401
USP37	p.F946L	nonsynonymous	c.C2838A	NM_020935	chr2:218455594
VGF	p.R595L	nonsynonymous	c.G1784T	NM_003378	chr7:101163060
VWA3A	p.L646I	nonsynonymous	c.C1936A	NM_173615	chr16:22132963
WDR3	p.R930R	synonymous	c.C2790T	NM_006784	chr1:117959405
WFS1	p.K193Q	nonsynonymous	c.A577C	NM_006005	chr4:6291313
WNT10B	p.P301S	nonsynonymous	c.C901T	NM_003394	chr12:48966364
XBP1	p.P15S	nonsynonymous	c.C43T	NM_001079539	chr22:28800482
XPO4	p.S254S	synonymous	c.G762A	NM_022459	chr13:20827145
XRN1	p.G1506S	nonsynonymous	c.G4516A	NM_019001	chr3:142318694
ZAN	p.P783S	nonsynonymous	c.C2347T	NM_003386	chr7:100752452
ZC3H11A	p.V657V	synonymous	c.G1971C	NM_001319238	chr1:203850546
ZC3H18	p.S34S	synonymous	c.C102T	NM_001294340	chr16:88577225
ZDBF2	p.S1716C	nonsynonymous	c.C5147G	NM_020923	chr2:206309675
ZFAT	p.S470C	nonsynonymous	c.C1409G	NM_020863	chr8:134602310
ZFYVE26	p.T799T	synonymous	c.G2397A	NM_015346	chr14:67794175
ZNF182	p.E235A	nonsynonymous	c.A704C	NM_001178099	chrX:47977383
ZNF319	p.T11M	nonsynonymous	c.C32T	NM_020807	chr16:57998234
ZNF385B	p.S83I	nonsynonymous	c.G248T	NM_152520	chr2:179769508
ZNF600	p.R579K	nonsynonymous	c.G1736A	NM_001321866	chr19:52766227
ZNF641	p.R49L	nonsynonymous	c.G146T	NM_152320	chr12:48347987
ZNF785	p.E119K	nonsynonymous	c.G355A	NM_152458	chr16:30583423
ZNF785	p.V193G	nonsynonymous	c.T578G	NM_152458	chr16:30583200
ZNF845	p.L7L	synonymous	c.A21G	NM_001321522	chr19:53345511
ZXDA	p.P221P	synonymous	c.A663G	NM_007156	chrX:57909758
ADGRG1	p.G282R	nonsynonymous	c.G844C	NM_001145771	chr16:57655474
ADGRV1	p.E2897D	nonsynonymous	c.A8691C	NM_032119	chr5:90706355
AFDN	p.A1637A	synonymous	c.G4911C	NM_001291964	chr6:167965849
ALMS1	p.I485V	nonsynonymous	c.A1453G	NM_015120	chr2:73447980
ANKHD1-EIF4EBP3	p.T1954I	nonsynonymous	c.C5861T	NM_020690	chr5:140528807
C14orf169	p.A498A	synonymous	c.C1494T	NM_024644	chr14:73492511
C1R	p.Y131H	nonsynonymous	c.T391C	NM_001733	chr12:7090089
CEP295NL	p.H188Y	nonsynonymous	c.C562T	NM_001243540	chr17:78891942
CFAP46	p.R2676H	nonsynonymous	c.G8027A	NM_001200049	chr10:132808542
CFAP46	p.R484S	nonsynonymous	c.C1450A	NM_001200049	chr10:132922515
CNKSR3	p.N467N	synonymous	c.C1401T	NM_173515	chr6:154406621
FCMR	p.A357V	nonsynonymous	c.C1070T	NM_005449	chr1:206905122
FSTL3	p.A33V	nonsynonymous	c.C98T	NM_005860	chr19:676521
GRIP2	p.T254M	nonsynonymous	c.C761T	NM_001080423	chr3:14520489
KIR2DS2	p.R328L	nonsynonymous	c.G983T	NM_001291695	chr19:54848077
KRBA1	p.P690P	synonymous	c.G2070A	NM_001290187	chr7:149730304
KRTAP10-7	p.V111M	nonsynonymous	c.G331A	NM_198689	chr21:44600952
LRRC75B	p.G130A	nonsynonymous	c.G389C	NM_207644	chr22:24588247
MCM10	p.L320L	synonymous	c.G960C	NM_182751	chr10:13182959
MISP3	p.R164S	nonsynonymous	c.C490A	NM_001291291	chr19:14073799
NARF	p.T137T	synonymous	c.G411A	NM_031968	chr17:82472589
PARG	p.T164M	nonsynonymous	c.C491T	NM_003631	chr10:49933957
PCDHB9	p.P651P	synonymous	c.T1953G	NM_019119	chr5:141189271
PCDHB9	p.R652C	nonsynonymous	c.C1954T	NM_019119	chr5:141189272
PLXNB2	p.F1319F	synonymous	c.C3957T	NM_012401	chr22:50280780
RBP3	p.P308A	nonsynonymous	c.C922G	NM_002900	chr10:47349406
SELENOP	p.S394G	nonsynonymous	c.A1180G	NM_001093726	chr5:42800776
SSPO	p.L4996L	synonymous	c.G14988A	NM_198455	chr7:149827985
VPS50	p.Y910Y	synonymous	c.T2730C	NM_017667	chr7:93356035
WHRN	p.T383N	nonsynonymous	c.C1148A	NM_015404	chr9:114426229
XKR5	p.V78I	nonsynonymous	c.G232A	NM_207411	chr8:6832727
ZNF385C	p.A123A	synonymous	c.C369G	NM_001242704	chr17:42031689
ZNF385C	p.A207A	synonymous	c.C621T	NM_001242704	chr17:42028892
ZNF519	p.A300A	synonymous	c.C900G	NM_145287	chr18:14105640
ZNF735	p.A28V	nonsynonymous	c.C83T	NM_001159524	chr7:64213135
PPIP5K2	p.K1271Kfs9	frameshift	Ins_A	NM_001281471	chr5:103201607-103201608
CDH24	p.S134Sfs44*	frameshift	Ins_G	NM_022478	chr14:23055153-23055154
DPY19L1	p.M479Vfs65*	frameshift	Del_AT	NM_015283	chr7:34941798-34941801
MGA	p.D2557Yfs2*	frameshift	Del_GATCTTGGACAGATGTT	NM_001164273	chr15:41762286-41762304
OCSTAMP	p.F254*fs0*	frameshift	Del_AA	NM_080721	chr20:46545611-46545614
SRMS	p.V171Vfs32*	frameshift	Del_G	NM_080823	chr20:63543445-63543447
GBAS	p.L162Lfs35*	frameshift	Del_CTCCAGG	NM_001483	chr7:55983768-55983776
OR5M8	p.P262Pfs11*	frameshift	Del_G	NM_001005282	chr11:56490584-56490586
RAD17	p.K534Kfs15*	frameshift	Ins_A	NM_133339	chr5:69396540-69396541
TMEM255B	p.L165Lfs6*	frameshift	Ins_TCTATGCCTGCGGGAGGTGAGGGGCACCGGGGACCCCCATA	NM_182614	chr13:113800896-113800897
TTN	p.D8330Ifs32*	frameshift	Del_ACTCTCCCACATC	NM_001267550	chr2:178718005-178718019
ZNF813	p.K446Dfs11*	frameshift	Del_AA	NM_001004301	chr19:53491567-53491570

## Sheet: CAR1.tsv
gene_name	AAchange	var_effect	Nchange	accession	coord
TP53	p.V272M	nonsynonymous	c.G814A	NM_000546	chr17:7673806
HLA-C	p.S123C	nonsynonymous	c.C368G	NM_002117	chr6:31271324
HLA-C	p.D33V	nonsynonymous	c.A98T	NM_002117	chr6:31271844
NOTCH1	p.R365C	nonsynonymous	c.C1093T	NM_017617	chr9:136518597
HLA-C	p.R30K	nonsynonymous	c.G89A	NM_002117	chr6:31271853
XIRP2	p.V251V	synonymous	c.G753T	NM_152381	chr2:167218195
FMN2	p.G965G	synonymous	c.G2895A	NM_001305424	chr1:240207695
CYR61	p.A36V	nonsynonymous	c.C107T	NM_001554	chr1:85581408
PRB1	p.K250R	nonsynonymous	c.A749G	NM_005039	chr12:11353354
TTN	p.G18970G	synonymous	c.C56910T	NM_001267550	chr2:178598800
TTN	p.P27361A	nonsynonymous	c.C82081G	NM_001267550	chr2:178564051
XIRP2	p.P252S	nonsynonymous	c.C754T	NM_152381	chr2:167218196
ZNF559	p.R409Q	nonsynonymous	c.G1226A	NM_001202406	chr19:9342485
ZNF618	p.T36T	synonymous	c.C108G	NM_001318042	chr9:113988351
ZNF878	p.R467H	nonsynonymous	c.G1400A	NM_001080404	chr19:12044001
MESP2	p.G195G	synonymous	c.A585G	NM_001039958	chr15:89776942
OTOA	p.E787*	stopgain	c.G2359T	NM_144672	chr16:21736318
USH1C	p.R155P	nonsynonymous	c.G464C	NM_153676	chr11:17527255
ATN1	p.Q489Q	synonymous	c.G1467A	NM_001007026	chr12:6936734
CACNA1G	p.T207T	synonymous	c.G621T	NM_018896	chr17:50571912
FOXO1	p.S502S	synonymous	c.G1506A	NM_002015	chr13:40559985
HLA-C	p.P39P	synonymous	c.C117T	NM_002117	chr6:31271825
IFT43	p.A167A	synonymous	c.G501A	NM_052873	chr14:76083268
ITGB8	p.C481Y	nonsynonymous	c.G1442A	NM_002214	chr7:20401881
KIAA0586	p.G1088D	nonsynonymous	c.G3263A	NM_001244189	chr14:58482672
LOXHD1	p.R1572R	synonymous	c.C4714A	NM_144612	chr18:46524734
NEB	p.D4D	synonymous	c.C12T	NM_001271208	chr2:151733145
PRG4	p.T579T	synonymous	c.T1737C	NM_005807	chr1:186307456
S1PR3	p.G159W	nonsynonymous	c.G475T	NM_005226	chr9:89001675
SIPA1L2	p.P1084P	synonymous	c.C3252T	NM_020808	chr1:232445630
ADAT1	p.T242P	nonsynonymous	c.A724C	NM_001324445	chr16:75612562
C14orf80	p.R284C	nonsynonymous	c.C850T	NM_001134875	chr14:105497876
CAPN2	p.R318W	nonsynonymous	c.C952T	NM_001748	chr1:223752049
CHD5	p.Y1733Y	synonymous	c.C5199T	NM_015557	chr1:6111825
ELN	p.A71V	nonsynonymous	c.C212T	NM_001278939	chr7:74041231
FKBP15	p.L178L	synonymous	c.G534A	NM_015258	chr9:113199928
HLA-B	p.I76M	nonsynonymous	c.A228G	NM_005514	chr6:31356803
HLA-B	p.I76V	nonsynonymous	c.A226G	NM_005514	chr6:31356805
L3MBTL1	p.P706P	synonymous	c.C2118T	NM_032107	chr20:43540161
MUC17	p.D2383D	synonymous	c.C7149T	NM_001040105	chr7:101038565
NEB	p.K2833K	synonymous	c.G8499A	NM_001271208	chr2:151640541
OR5D18	p.V118M	nonsynonymous	c.G352A	NM_001001952	chr11:55819981
PRKAA2	p.A343S	nonsynonymous	c.G1027T	NM_006252	chr1:56704209
PRKG1	p.H509Y	nonsynonymous	c.C1525T	NM_006258	chr10:52280910
RYR1	p.D668D	synonymous	c.C2004T	NM_000540	chr19:38458129
SEL1L3	p.W1054C	nonsynonymous	c.G3162C	NM_015187	chr4:25757712
TMC6	p.F557F	synonymous	c.C1671T	NM_001127198	chr17:78120697
TRIM56	p.P173P	synonymous	c.C519T	NM_030961	chr7:101087831
WNK2	p.A1779A	synonymous	c.C5337G	NM_001282394	chr9:93292691
XIRP2	p.T3370T	synonymous	c.A10110G	NM_152381	chr2:167251502
AHNAK2	p.S2666F	nonsynonymous	c.C7997T	NM_138420	chr14:104947454
ANKS1A	p.S47G	nonsynonymous	c.A139G	NM_015245	chr6:34889541
AP3B1	p.A314A	synonymous	c.G942A	NM_003664	chr5:78181507
AP5B1	p.A875A	synonymous	c.G2625A	NM_138368	chr11:65777868
ARHGEF40	p.P81P	synonymous	c.G243A	NM_018071	chr14:21073973
ASXL3	p.E1310A	nonsynonymous	c.A3929C	NM_030632	chr18:33743777
BIRC6	p.A4796G	nonsynonymous	c.C14387G	NM_016252	chr2:32611575
BIRC6	p.V2850V	synonymous	c.C8550T	NM_016252	chr2:32499628
BRCA2	p.M784V	nonsynonymous	c.A2350G	NM_000059	chr13:32336705
CEL	p.G691G	synonymous	c.C2073G	NM_001807	chr9:133071566
CERS4	p.L194L	synonymous	c.C580T	NM_024552	chr19:8256678
COL22A1	p.V197F	nonsynonymous	c.G589T	NM_152888	chr8:138877819
COX16	p.M1T	nonsynonymous	c.T2C	NM_016468	chr14:70359586
CYP2A7	p.G121G	synonymous	c.G363A	NM_000764	chr19:40880609
DENND3	p.V989V	synonymous	c.C2967G	NM_014957	chr8:141189108
EGLN1	p.F40F	synonymous	c.C120T	NM_022051	chr1:231421769
EP400	p.S3078S	synonymous	c.G9234A	NM_015409	chr12:132077535
FCAMR	p.T395T	synonymous	c.G1185A	NM_001170631	chr1:206960691
FGFR1	p.S140L	nonsynonymous	c.C419T	NM_001174067	chr8:38429720
FPR3	p.T147T	synonymous	c.G441A	NM_002030	chr19:51824189
GALNT8	p.R294W	nonsynonymous	c.C880T	NM_017417	chr12:4745448
GPR132	p.S233S	synonymous	c.C699T	NM_001278694	chr14:105051438
HLA-DQB1	p.P88L	nonsynonymous	c.C263T	NM_001243961	chr6:32664914
HRNR	p.G1846S	nonsynonymous	c.G5536A	NM_001009931	chr1:152216093
IFIH1	p.R77W	nonsynonymous	c.C229T	NM_022168	chr2:162318079
KRT3	p.G133G	synonymous	c.G399T	NM_057088	chr12:52795644
LYPD2	p.E47K	nonsynonymous	c.G139A	NM_205545	chr8:142751090
MAP3K4	p.P27P	synonymous	c.A81G	NM_005922	chr6:160992012
MEF2A	p.Q424P	nonsynonymous	c.A1271C	NM_001319206	chr15:99712524
NCAPD3	p.I307M	nonsynonymous	c.A921G	NM_015261	chr11:134206694
NEB	p.G4965R	nonsynonymous	c.G14893A	NM_001271208	chr2:151591389
NELFA	p.V414V	synonymous	c.C1242T	NM_005663	chr4:1983941
NPHS1	p.E447K	nonsynonymous	c.G1339A	NM_004646	chr19:35848142
OR52D1	p.A206V	nonsynonymous	c.C617T	NM_001005163	chr11:5489323
OR5I1	p.A119T	nonsynonymous	c.G355A	NM_006637	chr11:55936046
PAF1	p.R271Q	nonsynonymous	c.G812A	NM_019088	chr19:39388605
PMPCA	p.P355P	synonymous	c.C1065T	NM_015160	chr9:136418629
ROBO2	p.E948Q	nonsynonymous	c.G2842C	NM_001290040	chr3:77596726
SF1	p.P589P	synonymous	c.G1767A	NM_004630	chr11:64765971
THNSL2	p.V283M	nonsynonymous	c.G847A	NM_018271	chr2:88182743
TMEM131	p.A1338A	synonymous	c.G4014A	NM_015348	chr2:97792516
TMEM154	p.T138I	nonsynonymous	c.C413T	NM_152680	chr4:152643153
TNXB	p.E1629K	nonsynonymous	c.G4885A	NM_019105	chr6:32072095
TNXB	p.E3213K	nonsynonymous	c.G9637A	NM_019105	chr6:32049384
TNXB	p.P2301H	nonsynonymous	c.C6902A	NM_019105	chr6:32062423
TNXB	p.T2116T	synonymous	c.C6348T	NM_019105	chr6:32067857
TTN	p.V5060I	nonsynonymous	c.G15178A	NM_001267550	chr2:178734746
ULK2	p.A117A	synonymous	c.T351C	NM_014683	chr17:19846855
WHRN	p.G451D	nonsynonymous	c.G1352A	NM_015404	chr9:114424398
WLS	p.G338R	nonsynonymous	c.G1012A	NM_001002292	chr1:68148615
XIRP2	p.Y3150C	nonsynonymous	c.A9449G	NM_152381	chr2:167250841
ZC3H12C	p.Q815Q	synonymous	c.A2445G	NM_033390	chr11:110165530
ZCCHC14	p.S366L	nonsynonymous	c.C1097T	NM_015144	chr16:87414509
ZFHX4	p.R579R	synonymous	c.G1737C	NM_024721	chr8:76705825
ZNF474	p.S78L	nonsynonymous	c.C233T	NM_207317	chr5:122152223
ZNF572	p.N94N	synonymous	c.T282C	NM_152412	chr8:124976550
ABCA13	p.E741A	nonsynonymous	c.A2222C	NM_152701	chr7:48271888
ABCA2	p.D703N	nonsynonymous	c.G2107A	NM_212533	chr9:137018052
ABCB6	p.Y599C	nonsynonymous	c.A1796G	NM_005689	chr2:219213250
ABCC2	p.T486I	nonsynonymous	c.C1457T	NM_000392	chr10:99804266
ADGRG6	p.T70M	nonsynonymous	c.C209T	NM_198569	chr6:142367674
AHNAK2	p.K1992K	synonymous	c.A5976G	NM_138420	chr14:104949475
AHNAK2	p.P747T	nonsynonymous	c.C2239A	NM_138420	chr14:104953212
AHNAK2	p.Q726H	nonsynonymous	c.G2178C	NM_138420	chr14:104953273
ALX3	p.R213H	nonsynonymous	c.G638A	NM_006492	chr1:110061520
AMPD1	p.R595*	stopgain	c.C1783T	NM_000036	chr1:114674868
AMZ1	p.H200H	synonymous	c.C600T	NM_133463	chr7:2708715
ANK2	p.A2423T	nonsynonymous	c.G7267A	NM_001148	chr4:113355885
ANKMY2	p.V391I	nonsynonymous	c.G1171A	NM_020319	chr7:16600916
APOA4	p.L109L	synonymous	c.C325T	NM_000482	chr11:116821733
ARID3B	p.A207A	synonymous	c.C621T	NM_001307939	chr15:74572930
ATP8B4	p.R176C	nonsynonymous	c.C526T	NM_024837	chr15:49996740
BMP7	p.R182W	nonsynonymous	c.C544T	NM_001719	chr20:57228296
BOC	p.P913S	nonsynonymous	c.C2737T	NM_001301861	chr3:113284415
C4B_2	p.G1095G	synonymous	c.C3285A	NM_001242823	chr6:31996009
C9orf50	p.R312Q	nonsynonymous	c.G935A	NM_199350	chr9:129613543
CCDC168	p.R6153C	nonsynonymous	c.C18457T	NM_001146197	chr13:102732240
CCP110	p.T560M	nonsynonymous	c.C1679T	NM_001323569	chr16:19537348
CD163	p.N892N	synonymous	c.T2676C	NM_004244	chr12:7485199
CD1C	p.F300S	nonsynonymous	c.T899C	NM_001765	chr1:158293221
CNTN6	p.D265D	synonymous	c.C795T	NM_014461	chr3:1321683
COL1A2	p.N723S	nonsynonymous	c.A2168G	NM_000089	chr7:94420425
CSGALNACT1	p.S126L	nonsynonymous	c.C377T	NM_001130518	chr8:19505458
CTBP2	p.Y270Y	synonymous	c.C810T	NM_022802	chr10:125026950
CUX1	p.T1296T	synonymous	c.C3888A	NM_001202543	chr7:102239552
CYP21A2	p.H393Q	nonsynonymous	c.C1179G	NM_000500	chr6:32040728
DENND2A	p.V250M	nonsynonymous	c.G748A	NM_015689	chr7:140601650
DGKD	p.R725Q	nonsynonymous	c.G2174A	NM_152879	chr2:233451970
DRD3	p.A38T	nonsynonymous	c.G112A	NM_000796	chr3:114171881
DTX2	p.T592M	nonsynonymous	c.C1775T	NM_020892	chr7:76505507
DUS4L	p.L53L	synonymous	c.G159A	NM_181581	chr7:107571187
E2F8	p.K460N	nonsynonymous	c.A1380C	NM_024680	chr11:19229967
ECEL1	p.R702Q	nonsynonymous	c.G2105A	NM_004826	chr2:232480764
EFCAB6	p.V1257M	nonsynonymous	c.G3769A	NM_022785	chr22:43540237
EFCAB9	p.Y13C	nonsynonymous	c.A38G	NM_001171183	chr5:172194210
ELAVL3	p.I264I	synonymous	c.C792T	NM_001420	chr19:11454838
EPM2A	p.P57P	synonymous	c.C171A	NM_005670	chr6:145735328
ERAP1	p.G539G	synonymous	c.G1617C	NM_016442	chr5:96788593
EXOC3	p.R204H	nonsynonymous	c.G611A	NM_007277	chr5:453616
FAM118A	p.R159Q	nonsynonymous	c.G476A	NM_001104595	chr22:45328017
FLG	p.R1623W	nonsynonymous	c.C4867T	NM_002016	chr1:152310019
FMN2	p.L970P	nonsynonymous	c.T2909C	NM_001305424	chr1:240207709
GNAS	p.E52K	nonsynonymous	c.G154A	NM_080425	chr20:58853419
GPALPP1	p.R167T	nonsynonymous	c.G500C	NM_001316951	chr13:45015043
GPR84	p.R54Q	nonsynonymous	c.G161A	NM_020370	chr12:54363691
GPRIN2	p.A43V	nonsynonymous	c.C128T	NM_014696	chr10:46550609
GRIA1	p.I824I	synonymous	c.C2472A	NM_001258022	chr5:153802412
GSTM5	p.K173N	nonsynonymous	c.G519C	NM_000851	chr1:109715192
HAO1	p.R70S	nonsynonymous	c.G210T	NM_017545	chr20:7934563
HIST1H2BB	p.P4S	nonsynonymous	c.C10T	NM_021062	chr6:26043648
HLA-DQB1	p.R55L	nonsynonymous	c.G164T	NM_001243961	chr6:32665013
HTR3C	p.F433F	synonymous	c.C1299T	NM_130770	chr3:184060307
IFNA13	p.A11A	synonymous	c.C33A	NM_006900	chr9:21367978
IGHMBP2	p.G495S	nonsynonymous	c.G1483A	NM_002180	chr11:68933859
IPO5	p.Y920Y	synonymous	c.C2760T	NM_002271	chr13:98018574
IQGAP2	p.R1052I	nonsynonymous	c.G3155T	NM_006633	chr5:76673535
KRT3	p.A134P	nonsynonymous	c.G400C	NM_057088	chr12:52795643
KRT3	p.G132G	synonymous	c.A396T	NM_057088	chr12:52795647
KRT33B	p.A215P	nonsynonymous	c.G643C	NM_002279	chr17:41365499
KRT38	p.C349C	synonymous	c.T1047C	NM_006771	chr17:41438287
LGI2	p.H368H	synonymous	c.C1104T	NM_018176	chr4:25003985
LMAN1L	p.A441A	synonymous	c.G1323A	NM_021819	chr15:74823682
LPCAT1	p.F311F	synonymous	c.C933T	NM_024830	chr5:1474652
LRRC7	p.L255L	synonymous	c.T765C	NM_020794	chr1:69986334
LRRC8C	p.M800I	nonsynonymous	c.G2400A	NM_032270	chr1:89714970
MAP1A	p.K1363N	nonsynonymous	c.G4089C	NM_002373	chr15:43525562
MYEF2	p.R30L	nonsynonymous	c.G89T	NM_016132	chr15:48178149
MYH13	p.Y1379Y	synonymous	c.C4137T	NM_003802	chr17:10313202
MYH6	p.A374A	synonymous	c.G1122A	NM_002471	chr14:23402483
MYOM2	p.V684V	synonymous	c.C2052T	NM_003970	chr8:2094018
NAGS	p.M169L	nonsynonymous	c.A505T	NM_153006	chr17:44005715
NBAS	p.H2169H	synonymous	c.C6507T	NM_015909	chr2:15190329
NCR3LG1	p.D104E	nonsynonymous	c.C312G	NM_001202439	chr11:17356892
NPR1	p.S1003*	stopgain	c.C3008G	NM_000906	chr1:153690359
NR1I2	p.E438K	nonsynonymous	c.G1312A	NM_022002	chr3:119817102
NRXN2	p.R141R	synonymous	c.C421A	NM_015080	chr11:64713279
OPTC	p.C131C	synonymous	c.C393T	NM_014359	chr1:203498703
OR10A4	p.P263P	synonymous	c.C789A	NM_207186	chr11:6877436
OR2M5	p.F177Y	nonsynonymous	c.T530A	NM_001004690	chr1:248145677
OR52J3	p.S218L	nonsynonymous	c.C653T	NM_001001916	chr11:5047178
OR5M1	p.M258I	nonsynonymous	c.G774A	NM_001004740	chr11:56612729
OR6A2	p.R298C	nonsynonymous	c.C892T	NM_003696	chr11:6794817
OR6M1	p.L308L	synonymous	c.G924A	NM_001005325	chr11:123805426
PADI1	p.E353K	nonsynonymous	c.G1057A	NM_013358	chr1:17230575
PCDH15	p.P1769P	synonymous	c.T5307A	NM_001142763	chr10:53822440
PDCD11	p.A780V	nonsynonymous	c.C2339T	NM_014976	chr10:103421409
PDZD8	p.R1021H	nonsynonymous	c.G3062A	NM_173791	chr10:117283671
PEX14	p.S70A	nonsynonymous	c.T208G	NM_004565	chr1:10599276
PIGZ	p.A307A	synonymous	c.G921A	NM_025163	chr3:196947976
PIK3CG	p.A29A	synonymous	c.G87A	NM_002649	chr7:106867648
PLEKHH2	p.R635Q	nonsynonymous	c.G1904A	NM_172069	chr2:43707483
PNPT1	p.D544D	synonymous	c.C1632T	NM_033109	chr2:55646457
POM121C	p.F784F	synonymous	c.C2352T	NM_001099415	chr7:75421900
POU4F2	p.A153A	synonymous	c.C459T	NM_004575	chr4:146640037
RBM19	p.S220L	nonsynonymous	c.C659T	NM_001146699	chr12:113957963
RIF1	p.E1620K	nonsynonymous	c.G4858A	NM_018151	chr2:151464378
RNF183	p.P14P	synonymous	c.C42T	NM_145051	chr9:113298143
RNF26	p.E360D	nonsynonymous	c.G1080T	NM_032015	chr11:119336202
ROR2	p.G695R	nonsynonymous	c.G2083A	NM_004560	chr9:91724411
RWDD2B	p.R254C	nonsynonymous	c.C760T	NM_016940	chr21:29006617
SAXO1	p.I232I	synonymous	c.C696A	NM_153707	chr9:18928781
SDK2	p.S259S	synonymous	c.G777A	NM_001144952	chr17:73438103
SEMA3A	p.K112K	synonymous	c.A336G	NM_006080	chr7:84110587
SENP5	p.R280R	synonymous	c.A838C	NM_152699	chr3:196886019
SETBP1	p.S869S	synonymous	c.C2607T	NM_015559	chr18:44951947
SIDT2	p.V312I	nonsynonymous	c.G934A	NM_001040455	chr11:117186195
SLAMF7	p.Q47Q	synonymous	c.A141G	NM_021181	chr1:160748279
SLC29A4	p.D286D	synonymous	c.C858T	NM_001040661	chr7:5297174
SLC6A19	p.V439V	synonymous	c.C1317T	NM_001003841	chr5:1219046
SPARCL1	p.Q386R	nonsynonymous	c.A1157G	NM_001128310	chr4:87493643
SPIRE2	p.A14T	nonsynonymous	c.G40A	NM_032451	chr16:89828590
ST18	p.R794H	nonsynonymous	c.G2381A	NM_014682	chr8:52133120
SULF2	p.G724G	synonymous	c.C2172A	NM_001161841	chr20:47663508
SYDE2	p.V1000V	synonymous	c.C3000T	NM_032184	chr1:85164611
TANC1	p.A1571V	nonsynonymous	c.C4712T	NM_033394	chr2:159230138
TAS2R4	p.Y6S	nonsynonymous	c.A17C	NM_016944	chr7:141778505
TEP1	p.V98V	synonymous	c.T294C	NM_007110	chr14:20408146
TES	p.A221V	nonsynonymous	c.C662T	NM_015641	chr7:116250456
TMEM168	p.V23I	nonsynonymous	c.G67A	NM_001287497	chr7:112784759
TMTC1	p.V814M	nonsynonymous	c.G2440A	NM_001193451	chr12:29512111
TMTC3	p.L113V	nonsynonymous	c.C337G	NM_181783	chr12:88153438
TRAPPC8	p.S1319L	nonsynonymous	c.C3956T	NM_014939	chr18:31839339
TUBGCP6	p.R690W	nonsynonymous	c.C2068T	NM_020461	chr22:50224418
UBE3C	p.N517N	synonymous	c.C1551T	NM_014671	chr7:157207530
UBR5	p.R1907H	nonsynonymous	c.G5720A	NM_015902	chr8:102281496
USP38	p.S951N	nonsynonymous	c.G2852A	NM_032557	chr4:143214828
VWA5A	p.S181S	synonymous	c.C543T	NM_001130142	chr11:124118606
XIRP2	p.R1705H	nonsynonymous	c.G5114A	NM_152381	chr2:167246506
ZEB2	p.L614L	synonymous	c.C1840T	NM_014795	chr2:144399347
ZMYM4	p.L1063V	nonsynonymous	c.C3187G	NM_005095	chr1:35397533
ZNF560	p.P445P	synonymous	c.A1335G	NM_152476	chr19:9467612
A1CF	p.A497A	synonymous	c.C1491T	NM_001198819	chr10:50811057
AAK1	p.L84L	synonymous	c.C252G	NM_014911	chr2:69556890
AAK1	p.P771R	nonsynonymous	c.C2312G	NM_014911	chr2:69496038
AANAT	p.A174T	nonsynonymous	c.G520A	NM_001166579	chr17:76469731
ABCA10	p.E1207Q	nonsynonymous	c.G3619C	NM_080282	chr17:69155094
ABCA10	p.N700N	synonymous	c.C2100T	NM_080282	chr17:69190389
ABCA13	p.D2792V	nonsynonymous	c.A8375T	NM_152701	chr7:48279569
ABCA8	p.S268F	nonsynonymous	c.C803T	NM_001288985	chr17:68929697
ABCC9	p.E807E	synonymous	c.G2421A	NM_020297	chr12:21860974
ABL1	p.N115S	nonsynonymous	c.A344G	NM_007313	chr9:130854834
ABL1	p.R895G	nonsynonymous	c.A2683G	NM_007313	chr9:130884916
ACOT11	p.N561N	synonymous	c.C1683T	NM_147161	chr1:54609010
ACP1	p.P56A	nonsynonymous	c.C166G	NM_007099	chr2:272240
ACTG1	p.S365S	synonymous	c.G1095A	NM_001199954	chr17:81510723
ADAM10	p.R77T	nonsynonymous	c.G230C	NM_001110	chr15:58682291
ADAMTS17	p.S429S	synonymous	c.C1287T	NM_139057	chr15:100155215
ADAP2	p.L294P	nonsynonymous	c.T881C	NM_018404	chr17:30954554
ADARB2	p.T270A	nonsynonymous	c.A808G	NM_018702	chr10:1363297
ADCY7	p.A122V	nonsynonymous	c.C365T	NM_001114	chr16:50290650
ADPGK	p.T376A	nonsynonymous	c.A1126G	NM_031284	chr15:72752706
ADPRHL2	p.H357H	synonymous	c.C1071T	NM_017825	chr1:36093365
AFF3	p.P297P	synonymous	c.G891A	NM_001025108	chr2:100006689
AGBL2	p.P215S	nonsynonymous	c.C643T	NM_024783	chr11:47699497
AGRN	p.V855M	nonsynonymous	c.G2563A	NM_198576	chr1:1045759
AHDC1	p.L717P	nonsynonymous	c.T2150C	NM_001029882	chr1:27549966
AHNAK2	p.T3994T	synonymous	c.C11982T	NM_138420	chr14:104943469
AK7	p.H394R	nonsynonymous	c.A1181G	NM_152327	chr14:96456429
AKAP11	p.A1215A	synonymous	c.T3645G	NM_016248	chr13:42302391
AKAP13	p.P878L	nonsynonymous	c.C2633T	NM_006738	chr15:85580701
ALDH1L2	p.G894G	synonymous	c.C2682T	NM_001034173	chr12:105026579
ALDH3A1	p.G309E	nonsynonymous	c.G926A	NM_001135168	chr17:19740359
ALG10B	p.N189S	nonsynonymous	c.A566G	NM_001013620	chr12:38320357
ALS2	p.G1188G	synonymous	c.T3564C	NM_020919	chr2:201723390
ANGPTL2	p.A152A	synonymous	c.G456A	NM_012098	chr9:127108276
ANK1	p.R1529Q	nonsynonymous	c.G4586A	NM_001142446	chr8:41684618
ANK3	p.I1571V	nonsynonymous	c.A4711G	NM_020987	chr10:60076170
ANKIB1	p.H651R	nonsynonymous	c.A1952G	NM_019004	chr7:92390016
ANKRD11	p.P2354H	nonsynonymous	c.C7061A	NM_001256182	chr16:89279481
ANXA9	p.M108I	nonsynonymous	c.G324A	NM_003568	chr1:150984337
AP4B1	p.R497H	nonsynonymous	c.G1490A	NM_006594	chr1:113896278
AP4E1	p.R794G	nonsynonymous	c.A2380G	NM_007347	chr15:50997359
APOB	p.T194M	nonsynonymous	c.C581T	NM_000384	chr2:21037212
APOBEC3F	p.E67Q	nonsynonymous	c.G199C	NM_145298	chr22:39044968
APPL2	p.A193V	nonsynonymous	c.C578T	NM_001251904	chr12:105207122
ARAP2	p.I442N	nonsynonymous	c.T1325A	NM_015230	chr4:36210552
ARAP2	p.V484F	nonsynonymous	c.G1450T	NM_015230	chr4:36210427
ARHGAP10	p.A494V	nonsynonymous	c.C1481T	NM_024605	chr4:147965054
ARHGAP15	p.A418A	synonymous	c.C1254A	NM_018460	chr2:143767998
ARHGAP21	p.N25D	nonsynonymous	c.A73G	NM_020824	chr10:24670388
ARID2	p.G936C	nonsynonymous	c.G2806T	NM_152641	chr12:45850929
ARL5B	p.Q155Q	synonymous	c.A465G	NM_178815	chr10:18674109
ASXL1	p.A611A	synonymous	c.C1833A	NM_015338	chr20:32434545
ATF5	p.L88P	nonsynonymous	c.T263C	NM_012068	chr19:49932506
ATF7IP2	p.H323N	nonsynonymous	c.C967A	NM_024997	chr16:10438107
ATP13A1	p.S224R	nonsynonymous	c.C672G	NM_020410	chr19:19659606
ATP1A3	p.Q440Q	synonymous	c.G1320A	NM_001256214	chr19:41981743
ATP5F1	p.I150V	nonsynonymous	c.A448G	NM_001688	chr1:111456690
ATP7B	p.A632A	synonymous	c.C1896A	NM_000053	chr13:51961887
ATP7B	p.Q826H	nonsynonymous	c.G2478T	NM_000053	chr13:51950369
ATP9B	p.A337T	nonsynonymous	c.G1009A	NM_198531	chr18:79206991
ATPAF1	p.G77D	nonsynonymous	c.G230A	NM_022745	chr1:46668162
ATPAF1	p.G77G	synonymous	c.C231A	NM_022745	chr1:46668161
ATRIP	p.T523N	nonsynonymous	c.C1568A	NM_130384	chr3:48460622
ATXN7	p.Q33P	nonsynonymous	c.A98C	NM_001177387	chr3:63912696
AXDND1	p.A742A	synonymous	c.G2226A	NM_144696	chr1:179491672
B3GALT4	p.L53L	synonymous	c.G159T	NM_003782	chr6:33277578
BIRC2	p.A165A	synonymous	c.A495G	NM_001256163	chr11:102350349
BIRC6	p.K1371E	nonsynonymous	c.A4111G	NM_016252	chr2:32442328
BLNK	p.P44P	synonymous	c.T132A	NM_013314	chr10:96242766
BMP6	p.E112Q	nonsynonymous	c.G334C	NM_001718	chr6:7727289
BMS1	p.V87A	nonsynonymous	c.T260C	NM_014753	chr10:42785565
BOD1L1	p.S2732T	nonsynonymous	c.T8194A	NM_148894	chr4:13590401
BRF1	p.Y184Y	synonymous	c.C552T	NM_001242790	chr14:105256437
BRI3	p.I59I	synonymous	c.C177A	NM_015379	chr7:98282385
BTD	p.S171R	nonsynonymous	c.T513G	NM_001281726	chr3:15642111
BTN1A1	p.V303A	nonsynonymous	c.T908C	NM_001732	chr6:26508501
C11orf1	p.K49Q	nonsynonymous	c.A145C	NM_022761	chr11:111882467
C12orf60	p.K51R	nonsynonymous	c.A152G	NM_175874	chr12:14823087
C16orf78	p.K15K	synonymous	c.G45A	NM_144602	chr16:49373984
C1S	p.V327L	nonsynonymous	c.G979C	NM_201442	chr12:7066625
C22orf46	p.Q127R	nonsynonymous	c.A380G	NM_001142964	chr22:41693626
C2orf73	p.I13L	nonsynonymous	c.A37C	NM_001100396	chr2:54334827
C2orf88	p.E23G	nonsynonymous	c.A68G	NM_001042519	chr2:190199928
C3orf58	p.T45S	nonsynonymous	c.C134G	NM_173552	chr3:143972466
C4orf22	p.R206I	nonsynonymous	c.G617T	NM_001206997	chr4:80944899
C5	p.L110F	nonsynonymous	c.G330T	NM_001317163	chr9:121043113
C5orf42	p.R628K	nonsynonymous	c.G1883A	NM_023073	chr5:37226712
C6orf222	p.Q555*	stopgain	c.C1663T	NM_001010903	chr6:36321160
C9	p.D84N	nonsynonymous	c.G250A	NM_001737	chr5:39341634
C9orf50	p.A252A	synonymous	c.G756A	NM_199350	chr9:129615608
CA14	p.A312T	nonsynonymous	c.G934A	NM_012113	chr1:150263865
CACNA1C	p.V1653A	nonsynonymous	c.T4958C	NM_199460	chr12:2674628
CACNA1H	p.S1920S	synonymous	c.C5760T	NM_021098	chr16:1218524
CADM2	p.I79I	synonymous	c.C237T	NM_153184	chr3:85883310
CAND2	p.D645D	synonymous	c.C1935T	NM_001162499	chr3:12816867
CARS	p.L731L	synonymous	c.T2191C	NM_001014437	chr11:3005392
CAST	p.S305S	synonymous	c.T915C	NM_001750	chr5:96740780
CATSPER1	p.A482G	nonsynonymous	c.C1445G	NM_053054	chr11:66021864
CCDC138	p.H623R	nonsynonymous	c.A1868G	NM_144978	chr2:108876123
CCDC142	p.Q246E	nonsynonymous	c.C736G	NM_032779	chr2:74482102
CCDC168	p.L3416L	synonymous	c.C10246T	NM_001146197	chr13:102740451
CCDC34	p.Q116K	nonsynonymous	c.C346A	NM_030771	chr11:27362849
CCDC97	p.E249D	nonsynonymous	c.G747T	NM_052848	chr19:41319818
CCDC97	p.S212S	synonymous	c.C636T	NM_052848	chr19:41319707
CCL20	p.K94R	nonsynonymous	c.A281G	NM_004591	chr2:227817073
CCSER1	p.L720V	nonsynonymous	c.C2158G	NM_001145065	chr4:90923433
CD101	p.I972M	nonsynonymous	c.G2916C	NM_004258	chr1:117033951
CD22	p.I386T	nonsynonymous	c.T1157C	NM_001771	chr19:35338339
CD300LD	p.D100G	nonsynonymous	c.T299C	NM_001115152	chr17:74588591
CD8A	p.P137L	nonsynonymous	c.C410T	NM_001145873	chr2:86789744
CDAN1	p.R129H	nonsynonymous	c.G386A	NM_138477	chr15:42736485
CDK5RAP3	p.P323P	synonymous	c.G969A	NM_001278197	chr17:47976807
CDKL2	p.R75R	synonymous	c.A225G	NM_001330724	chr4:75614393
CDON	p.G109G	synonymous	c.C327G	NM_001243597	chr11:126021270
CECR2	p.F748F	synonymous	c.T2244C	NM_001290047	chr22:17542387
CENPE	p.L2342L	synonymous	c.A7026G	NM_001813	chr4:103122988
CENPF	p.K326I	nonsynonymous	c.A977T	NM_016343	chr1:214622190
CENPN	p.Q319R	nonsynonymous	c.A956G	NM_001100625	chr16:81032588
CEP152	p.E926V	nonsynonymous	c.A2777T	NM_001194998	chr15:48756471
CEP350	p.N2994H	nonsynonymous	c.A8980C	NM_014810	chr1:180096098
CEP76	p.R328Q	nonsynonymous	c.G983A	NM_024899	chr18:12686401
CFAP65	p.R922Q	nonsynonymous	c.G2765A	NM_194302	chr2:219023262
CFD	p.P218P	synonymous	c.G654A	NM_001317335	chr19:863109
CFTR	p.E217G	nonsynonymous	c.A650G	NM_000492	chr7:117535318
CHD7	p.G1617G	synonymous	c.T4851G	NM_017780	chr8:60844864
CHML	p.K637K	synonymous	c.A1911G	NM_001821	chr1:241633856
CHPT1	p.F341L	nonsynonymous	c.T1021C	NM_020244	chr12:101723803
CHRNA9	p.D53D	synonymous	c.T159C	NM_017581	chr4:40335921
CHRND	p.N39K	nonsynonymous	c.C117G	NM_000751	chr2:232526593
CHST12	p.R85G	nonsynonymous	c.A253G	NM_018641	chr7:2432892
CITED4	p.A119T	nonsynonymous	c.G355A	NM_133467	chr1:40861773
CLDN12	p.M98T	nonsynonymous	c.T293C	NM_001185072	chr7:90412969
CLEC11A	p.W5L	nonsynonymous	c.G14T	NM_002975	chr19:50723539
CLEC16A	p.Q821*	stopgain	c.C2461T	NM_015226	chr16:11123934
CLSPN	p.S7F	nonsynonymous	c.C20T	NM_022111	chr1:35769851
CNGA1	p.I465T	nonsynonymous	c.T1394C	NM_001142564	chr4:47937307
COA6	p.P3P	synonymous	c.G9A	NM_001012985	chr1:234373727
COG2	p.D519N	nonsynonymous	c.G1555A	NM_007357	chr1:230687109
COL14A1	p.A1028A	synonymous	c.G3084A	NM_021110	chr8:120270045
COL15A1	p.A207V	nonsynonymous	c.C620T	NM_001855	chr9:98986084
COL17A1	p.T589T	synonymous	c.T1767G	NM_000494	chr10:104054096
COL23A1	p.A337A	synonymous	c.C1011T	NM_173465	chr5:178252547
COL24A1	p.K850N	nonsynonymous	c.A2550C	NM_152890	chr1:85961261
COL24A1	p.S595T	nonsynonymous	c.T1783A	NM_152890	chr1:86059144
COL4A2	p.A1690A	synonymous	c.C5070T	NM_001846	chr13:110512122
COL6A2	p.V835I	nonsynonymous	c.G2503A	NM_001849	chr21:46131995
COL6A3	p.D1293E	nonsynonymous	c.T3879G	NM_004369	chr2:237372138
COLQ	p.Q211K	nonsynonymous	c.C631A	NM_005677	chr3:15474005
CORO2A	p.I63I	synonymous	c.C189A	NM_003389	chr9:98157472
COX18	p.G138G	synonymous	c.G414A	NM_001297732	chr4:73068049
COX18	p.L149L	synonymous	c.C447T	NM_001300729	chr4:73065410
CR1	p.R2289R	synonymous	c.C6867T	NM_000651	chr1:207616780
CRB1	p.I147T	nonsynonymous	c.T440C	NM_201253	chr1:197328791
CREB3L4	p.L187P	nonsynonymous	c.T560C	NM_130898	chr1:153972760
CSK	p.I255I	synonymous	c.C765T	NM_004383	chr15:74801054
CSMD1	p.A2535A	synonymous	c.C7605T	NM_033225	chr8:3052517
CSRNP3	p.T361T	synonymous	c.G1083A	NM_001172173	chr2:165679078
CTBP2	p.P63P	synonymous	c.C189T	NM_022802	chr10:125027571
CTSB	p.Q334P	nonsynonymous	c.A1001C	NM_147780	chr8:11845144
CTSD	p.A317A	synonymous	c.C951T	NM_001909	chr11:1754015
CTSK	p.A147A	synonymous	c.C441T	NM_000396	chr1:150804198
CUTA	p.V19V	synonymous	c.C57A	NM_001014433	chr6:33418129
CYB5B	p.S2F	nonsynonymous	c.C5T	NM_030579	chr16:69424688
CYP21A2	p.S274Y	nonsynonymous	c.C821A	NM_000500	chr6:32040087
DAAM2	p.T175A	nonsynonymous	c.A523G	NM_001201427	chr6:39867604
DACH2	p.S206S	synonymous	c.G618T	NM_053281	chrX:86514369
DAP3	p.R320W	nonsynonymous	c.C958T	NM_001199849	chr1:155731998
DAW1	p.S42T	nonsynonymous	c.G125C	NM_178821	chr2:227889867
DBH	p.G152R	nonsynonymous	c.G454C	NM_000787	chr9:133639960
DCC	p.N3S	nonsynonymous	c.A8G	NM_005215	chr18:52340795
DDX25	p.L415L	synonymous	c.C1245G	NM_013264	chr11:125921234
DEGS1	p.G139G	synonymous	c.C417T	NM_003676	chr1:224189911
DENND2A	p.K620E	nonsynonymous	c.A1858G	NM_015689	chr7:140559739
DENND3	p.L708V	nonsynonymous	c.C2122G	NM_014957	chr8:141175286
DEPDC1	p.V390L	nonsynonymous	c.G1168C	NM_001114120	chr1:68482640
DFFA	p.R325Q	nonsynonymous	c.G974A	NM_004401	chr1:10461512
DGCR14	p.N381S	nonsynonymous	c.A1142G	NM_022719	chr22:19135069
DGCR8	p.P96L	nonsynonymous	c.C287T	NM_022720	chr22:20086250
DHRS1	p.A259A	synonymous	c.T777G	NM_001136050	chr14:24291167
DHRS13	p.R309M	nonsynonymous	c.G926T	NM_144683	chr17:28898649
DHRS13	p.Y20Y	synonymous	c.C60T	NM_144683	chr17:28902885
DIAPH3	p.T825T	synonymous	c.T2475C	NM_001042517	chr13:59879361
DISC1	p.L543L	synonymous	c.G1629T	NM_001164537	chr1:231770969
DLEC1	p.L179L	synonymous	c.C537T	NM_007337	chr3:38045668
DLG3	p.C182C	synonymous	c.T546C	NM_021120	chrX:70449702
DMD	p.K1775N	nonsynonymous	c.G5325T	NM_004006	chrX:32362788
DMRT3	p.D457D	synonymous	c.C1371T	NM_021240	chr9:990957
DMXL2	p.N1661S	nonsynonymous	c.A4982G	NM_001174116	chr15:51488617
DNAAF3	p.L14L	synonymous	c.C40T	NM_001256714	chr19:55166609
DNAH14	p.A3726G	nonsynonymous	c.C11177G	NM_001373	chr1:225351806
DNAH14	p.D3815D	synonymous	c.T11445C	NM_001373	chr1:225358600
DNAH17	p.D3181D	synonymous	c.C9543T	NM_173628	chr17:78459894
DNAH2	p.R1046R	synonymous	c.C3138T	NM_020877	chr17:7763990
DNAH5	p.S2725F	nonsynonymous	c.C8174T	NM_001369	chr5:13793565
DNAH8	p.L2459L	synonymous	c.G7377A	NM_001206927	chr6:38873045
DNAH9	p.R1456W	nonsynonymous	c.C4366T	NM_001372	chr17:11690188
DNAJA4	p.K61Q	nonsynonymous	c.A181C	NM_018602	chr15:78264857
DNPEP	p.G451D	nonsynonymous	c.G1352A	NM_001319116	chr2:219374934
DOCK10	p.I519V	nonsynonymous	c.A1555G	NM_014689	chr2:224864600
DOCK2	p.R1064R	synonymous	c.G3192T	NM_004946	chr5:170008706
DOCK8	p.M935I	nonsynonymous	c.G2805A	NM_203447	chr9:386357
DOT1L	p.A1475T	nonsynonymous	c.G4423A	NM_032482	chr19:2226944
DPT	p.E155K	nonsynonymous	c.G463A	NM_001937	chr1:168701093
DSP	p.T564T	synonymous	c.A1692G	NM_004415	chr6:7570554
DST	p.T878T	synonymous	c.A2634G	NM_001144769	chr6:56639576
EFNB2	p.D209D	synonymous	c.C627T	NM_004093	chr13:106493415
EGF	p.S16R	nonsynonymous	c.A46C	NM_001963	chr4:109913381
EIF2AK3	p.E672K	nonsynonymous	c.G2014A	NM_004836	chr2:88576576
ELOVL7	p.R259C	nonsynonymous	c.C775T	NM_024930	chr5:60754695
ELSPBP1	p.W207*	stopgain	c.G620A	NM_022142	chr19:48022275
ENDOU	p.K63*	stopgain	c.A187T	NM_001172439	chr12:47718186
ENG	p.D366H	nonsynonymous	c.G1096C	NM_001114753	chr9:127824342
EPB41L4B	p.Q827P	nonsynonymous	c.A2480C	NM_019114	chr9:109182736
EPC2	p.A803T	nonsynonymous	c.G2407A	NM_015630	chr2:148786360
ERCC2	p.L706F	nonsynonymous	c.C2116T	NM_000400	chr19:45352283
ESPL1	p.V1979A	nonsynonymous	c.T5936C	NM_012291	chr12:53292597
ESPNL	p.R913Q	nonsynonymous	c.G2738A	NM_194312	chr2:238131452
ESX1	p.P305T	nonsynonymous	c.C913A	NM_153448	chrX:104250536
ESX1	p.W306G	nonsynonymous	c.T916G	NM_153448	chrX:104250533
ETFB	p.S242F	nonsynonymous	c.C725T	NM_001014763	chr19:51347045
EVA1C	p.R23R	synonymous	c.C67A	NM_058187	chr21:32412920
EVPL	p.V1303I	nonsynonymous	c.G3907A	NM_001320747	chr17:76009364
EXO1	p.S815C	nonsynonymous	c.C2444G	NM_130398	chr1:241889503
EXOC6	p.L740L	synonymous	c.C2220T	NM_001319194	chr10:93056926
EXOSC9	p.I303I	synonymous	c.T909C	NM_001034194	chr4:121813315
EYS	p.T1247I	nonsynonymous	c.C3740T	NM_001292009	chr6:64593254
FAM124A	p.R40Q	nonsynonymous	c.G119A	NM_145019	chr13:51245330
FAM129A	p.H173H	synonymous	c.C519T	NM_052966	chr1:184884715
FAM129A	p.P334P	synonymous	c.G1002A	NM_052966	chr1:184818809
FAM134C	p.A290T	nonsynonymous	c.G868A	NM_178126	chr17:42582749
FAM149B1	p.T537K	nonsynonymous	c.C1610A	NM_173348	chr10:73239319
FAM155A	p.R68R	synonymous	c.G204A	NM_001080396	chr13:107866393
FAM160A2	p.R459C	nonsynonymous	c.C1375T	NM_032127	chr11:6218660
FAM160B1	p.F2L	nonsynonymous	c.C6G	NM_020940	chr10:114822084
FAM169A	p.T532I	nonsynonymous	c.C1595T	NM_015566	chr5:74781878
FAM179A	p.A290A	synonymous	c.A870G	NM_199280	chr2:29011494
FAM19A3	p.R106C	nonsynonymous	c.C316T	NM_001004440	chr1:112723995
FAM200A	p.L354P	nonsynonymous	c.T1061C	NM_145111	chr7:99547347
FAM65A	p.P62L	nonsynonymous	c.C185T	NM_001193523	chr16:67538692
FAM65C	p.T126M	nonsynonymous	c.C377T	NM_001290268	chr20:50610902
FANCE	p.R343Q	nonsynonymous	c.G1028A	NM_021922	chr6:35458355
FASN	p.A1531A	synonymous	c.C4593T	NM_004104	chr17:82084688
FAT3	p.S1113S	synonymous	c.A3339C	NM_001008781	chr11:92524680
FCGR2B	p.S81S	synonymous	c.C243T	NM_004001	chr1:161671501
FCGR3B	p.L74L	synonymous	c.T222C	NM_001244753	chr1:161629983
FCN2	p.R192R	synonymous	c.T576C	NM_004108	chr9:134886446
FGFR3	p.T452M	nonsynonymous	c.C1355T	NM_001163213	chr4:1804906
FLT4	p.K732K	synonymous	c.G2196A	NM_182925	chr5:180620979
FMN2	p.P971P	synonymous	c.T2913G	NM_001305424	chr1:240207713
FN3KRP	p.A57V	nonsynonymous	c.C170T	NM_024619	chr17:82718934
FNIP2	p.T852M	nonsynonymous	c.C2555T	NM_001323916	chr4:158869122
FOCAD	p.Q867R	nonsynonymous	c.A2600G	NM_017794	chr9:20885205
FRY	p.L2772L	synonymous	c.C8316A	NM_023037	chr13:32276493
FRYL	p.P142S	nonsynonymous	c.C424T	NM_015030	chr4:48609811
FTCD	p.A403A	synonymous	c.C1209T	NM_001320412	chr21:46145468
FUT1	p.L41L	synonymous	c.C121T	NM_000148	chr19:48751161
FXN	p.T119T	synonymous	c.G357A	NM_000144	chr9:69053233
GABBR1	p.F645L	nonsynonymous	c.T1933C	NM_001470	chr6:29608660
GBGT1	p.E28G	nonsynonymous	c.A83G	NM_021996	chr9:133161521
GBP3	p.L148L	synonymous	c.G444A	NM_018284	chr1:89014264
GCM1	p.N230N	synonymous	c.C690T	NM_003643	chr6:53128827
GIPC2	p.R40R	synonymous	c.C120A	NM_017655	chr1:78046214
GLRB	p.A348A	synonymous	c.A1044G	NM_000824	chr4:157152857
GNA12	p.I354I	synonymous	c.C1062T	NM_007353	chr7:2731265
GNAI1	p.E25*	stopgain	c.G73T	NM_002069	chr7:80135233
GNL1	p.T537T	synonymous	c.G1611A	NM_005275	chr6:30546285
GNPTG	p.V29V	synonymous	c.G87A	NM_032520	chr16:1352136
GOLGA1	p.A433T	nonsynonymous	c.G1297A	NM_002077	chr9:124899343
GPR65	p.Y73C	nonsynonymous	c.A218G	NM_003608	chr14:88011065
GPR75	p.T27A	nonsynonymous	c.A79G	NM_006794	chr2:53854678
GPRIN2	p.L418L	synonymous	c.G1254T	NM_014696	chr10:46549483
GRID2IP	p.P126P	synonymous	c.G378A	NM_001145118	chr7:6551059
GRIN2A	p.I876T	nonsynonymous	c.T2627C	NM_001134407	chr16:9764917
GRK5	p.I62I	synonymous	c.C186T	NM_005308	chr10:119380852
GRK7	p.R195T	nonsynonymous	c.G584C	NM_139209	chr3:141778868
GRTP1	p.A4D	nonsynonymous	c.C11A	NM_001286732	chr13:113364041
GRXCR1	p.R17W	nonsynonymous	c.C49T	NM_001080476	chr4:42893315
GSG1	p.E335*	stopgain	c.G1003T	NM_001080555	chr12:13084987
GSX2	p.R231W	nonsynonymous	c.C691T	NM_133267	chr4:54101698
GYG2	p.E146E	synonymous	c.G438A	NM_003918	chrX:2855013
HABP2	p.T164T	synonymous	c.C492A	NM_004132	chr10:113578069
HAO2	p.W98C	nonsynonymous	c.G294C	NM_001005783	chr1:119383038
HAPLN3	p.R305*	stopgain	c.C913T	NM_001307952	chr15:88879036
HAS1	p.R252Q	nonsynonymous	c.G755A	NM_001523	chr19:51717141
HCFC2	p.M409I	nonsynonymous	c.G1227A	NM_013320	chr12:104087010
HIST1H1C	p.K122Q	nonsynonymous	c.A364C	NM_005319	chr6:26056065
HIST1H4D	p.M1K	nonsynonymous	c.T2A	NM_003539	chr6:26189075
HLA-C	p.V272M	nonsynonymous	c.G814A	NM_002117	chr6:31270291
HLA-DOB	p.D28D	synonymous	c.C84T	NM_002120	chr6:32816868
HLA-DQB1	p.N94N	synonymous	c.C282T	NM_001243961	chr6:32664895
HLA-DQB1	p.T53T	synonymous	c.G159C	NM_001243961	chr6:32665018
HLCS	p.G688G	synonymous	c.C2064A	NM_001242784	chr21:36754363
HMGCS1	p.S293T	nonsynonymous	c.G878C	NM_001330663	chr5:43295779
HNRNPC	p.A102A	synonymous	c.G306A	NM_031314	chr14:21231008
HNRNPLL	p.E38E	synonymous	c.A114G	NM_138394	chr2:38602513
HOMEZ	p.E517G	nonsynonymous	c.A1550G	NM_020834	chr14:23275678
HOXA9	p.P103A	nonsynonymous	c.C307G	NM_152739	chr7:27165151
HPS3	p.H226R	nonsynonymous	c.A677G	NM_032383	chr3:149140463
HPS4	p.M649I	nonsynonymous	c.G1947A	NM_022081	chr22:26457867
HRNR	p.Q1020H	nonsynonymous	c.G3060C	NM_001009931	chr1:152218569
HRNR	p.S976S	synonymous	c.C2928T	NM_001009931	chr1:152218701
HSD17B4	p.A341A	synonymous	c.A1023G	NM_001199291	chr5:119496622
HSD17B4	p.Y390*	stopgain	c.T1170G	NM_001199291	chr5:119499439
HSPA8	p.F353Y	nonsynonymous	c.T1058A	NM_006597	chr11:123059535
HTR3A	p.E472E	synonymous	c.G1416A	NM_213621	chr11:113989628
HTR3A	p.R245C	nonsynonymous	c.C733T	NM_213621	chr11:113986527
HTR3B	p.I13I	synonymous	c.C39T	NM_006028	chr11:113904972
HTT	p.G551E	nonsynonymous	c.G1652A	NM_002111	chr4:3127513
IFT140	p.T258S	nonsynonymous	c.T772A	NM_014714	chr16:1589643
IGSF8	p.P536P	synonymous	c.C1608T	NM_001320247	chr1:160092400
IL22RA2	p.F14V	nonsynonymous	c.T40G	NM_052962	chr6:137161710
IL36B	p.V114V	synonymous	c.G342A	NM_014438	chr2:113026152
IL4I1	p.A523S	nonsynonymous	c.G1567T	NM_001258018	chr19:49889873
INSM1	p.L241L	synonymous	c.C721T	NM_002196	chr20:20368988
INTS5	p.A169A	synonymous	c.T507A	NM_030628	chr11:62649573
IREB2	p.R262R	synonymous	c.A784C	NM_004136	chr15:78471825
IRS2	p.R104R	synonymous	c.C312T	NM_003749	chr13:109785742
IRS4	p.A1158V	nonsynonymous	c.C3473T	NM_003604	chrX:108732872
IRX6	p.C27C	synonymous	c.C81T	NM_024335	chr16:55326371
IRX6	p.R32H	nonsynonymous	c.G95A	NM_024335	chr16:55326385
ITGAX	p.T1073T	synonymous	c.G3219A	NM_001286375	chr16:31380567
ITGB2	p.L686L	synonymous	c.C2058G	NM_000211	chr21:44888715
ITK	p.I479I	synonymous	c.C1437A	NM_005546	chr5:157244466
ITLN1	p.Y312H	nonsynonymous	c.T934C	NM_017625	chr1:160876672
ITPR1	p.L1077I	nonsynonymous	c.C3229A	NM_001168272	chr3:4683498
KANK3	p.Q182Q	synonymous	c.A546G	NM_198471	chr19:8335281
KBTBD4	p.S178C	nonsynonymous	c.C533G	NM_001318716	chr11:47577614
KCNG2	p.R15H	nonsynonymous	c.G44A	NM_012283	chr18:79863711
KCNK5	p.H220H	synonymous	c.C660T	NM_003740	chr6:39191730
KCNN3	p.P44P	synonymous	c.G132A	NM_001204087	chr1:154869833
KCTD8	p.T298T	synonymous	c.C894T	NM_198353	chr4:44447630
KIAA1024	p.T813I	nonsynonymous	c.C2438T	NM_015206	chr15:79463206
KIAA1210	p.S1393S	synonymous	c.T4179C	NM_020721	chrX:119087051
KIAA1217	p.P1216L	nonsynonymous	c.C3647T	NM_019590	chr10:24542917
KIAA1462	p.A1169P	nonsynonymous	c.G3505C	NM_020848	chr10:30026643
KIAA1683	p.T1305S	nonsynonymous	c.A3913T	NM_001145304	chr19:18257371
KIAA2026	p.T6P	nonsynonymous	c.A16C	NM_001017969	chr9:6007772
KIF12	p.T228T	synonymous	c.C684T	NM_138424	chr9:114095044
KIF26B	p.G118C	nonsynonymous	c.G352T	NM_018012	chr1:245156570
KIF5C	p.T509I	nonsynonymous	c.C1526T	NM_004522	chr2:148981518
KIR2DL1	p.L160L	synonymous	c.C478T	NM_014218	chr19:54743902
KIR3DL2	p.A261A	synonymous	c.C783A	NM_006737	chr19:54855746
KL	p.N896N	synonymous	c.C2688T	NM_004795	chr13:33061767
KLB	p.T609A	nonsynonymous	c.A1825G	NM_175737	chr4:39446551
KLF6	p.R198R	synonymous	c.G594A	NM_001300	chr10:3781723
KLHDC10	p.L400P	nonsynonymous	c.T1199C	NM_014997	chr7:130130616
KLHDC7A	p.Y726Y	synonymous	c.C2178T	NM_152375	chr1:18483159
KLHL26	p.T374M	nonsynonymous	c.C1121T	NM_001345981	chr19:18668431
KLK11	p.A81A	synonymous	c.G243A	NM_144947	chr19:51024688
KLRC4-KLRK1	p.N177S	nonsynonymous	c.A530G	NM_001199805	chr12:10378135
KMT2B	p.T1721T	synonymous	c.G5163A	NM_014727	chr19:35730428
KPRP	p.P438A	nonsynonymous	c.C1312G	NM_001025231	chr1:152760900
KPTN	p.F53F	synonymous	c.C159T	NM_007059	chr19:47484002
KRT3	p.G126G	synonymous	c.A378T	NM_057088	chr12:52795665
KRTAP1-5	p.R155C	nonsynonymous	c.C463T	NM_031957	chr17:41026693
KRTAP10-1	p.C105C	synonymous	c.C315T	NM_198691	chr21:44539836
LAMA2	p.M2998K	nonsynonymous	c.T8993A	NM_000426	chr6:129514377
LAMC3	p.A1551A	synonymous	c.C4653T	NM_006059	chr9:131091712
LAMP1	p.I304I	synonymous	c.C912T	NM_005561	chr13:113321439
LAPTM4B	p.L119L	synonymous	c.C357A	NM_018407	chr8:97776093
LAT2	p.A13A	synonymous	c.G39A	NM_032464	chr7:74216014
LEFTY2	p.N158N	synonymous	c.C474T	NM_003240	chr1:225939779
LEMD3	p.D721A	nonsynonymous	c.A2162C	NM_014319	chr12:65240944
LIG3	p.R224W	nonsynonymous	c.C670T	NM_013975	chr17:34986110
LINGO4	p.A537V	nonsynonymous	c.C1610T	NM_001004432	chr1:151801095
LMAN1L	p.M97V	nonsynonymous	c.A289G	NM_021819	chr15:74816270
LMAN1L	p.P47P	synonymous	c.T141C	NM_021819	chr15:74812995
LMO4	p.C47C	synonymous	c.C141T	NM_006769	chr1:87332156
LONRF2	p.S315P	nonsynonymous	c.T943C	NM_198461	chr2:100300766
LPCAT3	p.Y137Y	synonymous	c.C411T	NM_005768	chr12:6981860
LRP2	p.A31V	nonsynonymous	c.C92T	NM_004525	chr2:169320872
LRP4	p.N94N	synonymous	c.C282T	NM_002334	chr11:46900296
LRP4	p.R146H	nonsynonymous	c.G437A	NM_002334	chr11:46899497
LRPAP1	p.N355N	synonymous	c.C1065T	NM_002337	chr4:3512983
LRRC27	p.I441T	nonsynonymous	c.T1322C	NM_001143757	chr10:132365456
LTN1	p.P407L	nonsynonymous	c.C1220T	NM_015565	chr21:28970645
LYAR	p.E237K	nonsynonymous	c.G709A	NM_017816	chr4:4274490
M6PR	p.T70A	nonsynonymous	c.A208G	NM_002355	chr12:8945553
MAP2	p.G422R	nonsynonymous	c.G1264A	NM_001039538	chr2:209723682
MAP2K3	p.G53E	nonsynonymous	c.G158A	NM_145109	chr17:21298919
MAP3K11	p.D74D	synonymous	c.C222T	NM_002419	chr11:65613535
MAP3K11	p.P252H	nonsynonymous	c.C755A	NM_002419	chr11:65608433
MAP3K7CL	p.I112V	nonsynonymous	c.A334G	NM_020152	chr21:29092545
MAP4K4	p.P645P	synonymous	c.T1935C	NM_145686	chr2:101866482
MAP6	p.G220G	synonymous	c.C660G	NM_033063	chr11:75667710
MAP6D1	p.D23D	synonymous	c.C69T	NM_024871	chr3:183825479
MAPT	p.D649E	nonsynonymous	c.C1947A	NM_001123066	chr17:46014269
MAT1A	p.G136G	synonymous	c.T408G	NM_000429	chr10:80280314
MCM7	p.L136L	synonymous	c.C406T	NM_005916	chr7:100099199
MDN1	p.G3551S	nonsynonymous	c.G10651A	NM_014611	chr6:89690771
ME2	p.L566L	synonymous	c.G1698T	NM_002396	chr18:50947127
MED25	p.A11P	nonsynonymous	c.G31C	NM_030973	chr19:49818372
MED25	p.F32F	synonymous	c.C96T	NM_030973	chr19:49818437
MEGF6	p.R1086W	nonsynonymous	c.C3256T	NM_001409	chr1:3498467
MEI1	p.R34R	synonymous	c.C102T	NM_152513	chr22:41699640
MEIS3	p.H63Y	nonsynonymous	c.C187T	NM_020160	chr19:47416962
MFRP	p.S16S	synonymous	c.G48A	NM_031433	chr11:119346466
MIB2	p.R779P	nonsynonymous	c.G2336C	NM_080875	chr1:1628511
MMEL1	p.Q242R	nonsynonymous	c.A725G	NM_033467	chr1:2606273
MMP9	p.D280D	synonymous	c.C840T	NM_004994	chr20:46011590
MNDA	p.H357Y	nonsynonymous	c.C1069T	NM_002432	chr1:158847809
MOB3B	p.F189F	synonymous	c.C567T	NM_024761	chr9:27359088
MORC1	p.N955S	nonsynonymous	c.A2864G	NM_014429	chr3:108959056
MOS	p.E211*	stopgain	c.G631T	NM_005372	chr8:56113352
MOV10	p.F179F	synonymous	c.C537T	NM_020963	chr1:112689610
MPZL2	p.Q74*	stopgain	c.C220T	NM_005797	chr11:118262936
MROH5	p.P530P	synonymous	c.C1590T	NM_207414	chr8:141476003
MRPL49	p.T9A	nonsynonymous	c.A25G	NM_004927	chr11:65122371
MRPL54	p.P88P	synonymous	c.G264A	NM_172251	chr19:3765311
MSL1	p.P222P	synonymous	c.T666C	NM_001012241	chr17:40132065
MSN	p.R180H	nonsynonymous	c.G539A	NM_002444	chrX:65731178
MTUS1	p.E1072E	synonymous	c.A3216G	NM_001001924	chr8:17653497
MUC1	p.S222S	synonymous	c.A666T	NM_001204286	chr1:155188412
MUC16	p.A7765A	synonymous	c.C23295T	NM_024690	chr19:8953475
MUC17	p.T1030N	nonsynonymous	c.C3089A	NM_001040105	chr7:101034505
MUC3A	p.S2003L	nonsynonymous	c.C6008T	NM_005960	chr7:100957787
MUC3A	p.S2378S	synonymous	c.A7134G	NM_005960	chr7:100958913
MUC3A	p.T2031T	synonymous	c.A6093C	NM_005960	chr7:100957872
MUC3A	p.T2107P	nonsynonymous	c.A6319C	NM_005960	chr7:100958098
MUC3A	p.T2232T	synonymous	c.A6696G	NM_005960	chr7:100958475
MUC5B	p.L3328R	nonsynonymous	c.T9983G	NM_002458	chr11:1246863
MUC5B	p.T1963T	synonymous	c.C5889T	NM_002458	chr11:1242769
MUC5B	p.T2038I	nonsynonymous	c.C6113T	NM_002458	chr11:1242993
MUC5B	p.T3111M	nonsynonymous	c.C9332T	NM_002458	chr11:1246212
MUC5B	p.T3326R	nonsynonymous	c.C9977G	NM_002458	chr11:1246857
MUC5B	p.V3237F	nonsynonymous	c.G9709T	NM_002458	chr11:1246589
MYH10	p.S1160S	synonymous	c.C3480T	NM_001256012	chr17:8504813
MYLK2	p.H183H	synonymous	c.C549T	NM_033118	chr20:31821514
MYO7A	p.N1586S	nonsynonymous	c.A4757G	NM_000260	chr11:77199723
MYO7B	p.Y142Y	synonymous	c.G426A	NM_001080527	chr2:127566783
MYOM2	p.V527V	synonymous	c.C1581T	NM_003970	chr8:2085327
NAA20	p.L96L	synonymous	c.A288G	NM_016100	chr20:20026902
NAALAD2	p.G188V	nonsynonymous	c.G563T	NM_005467	chr11:90150561
NACC2	p.L180L	synonymous	c.C538T	NM_144653	chr9:136049984
NADK	p.P345P	synonymous	c.G1035A	NM_001198994	chr1:1755462
NAGS	p.D168D	synonymous	c.C504T	NM_153006	chr17:44005714
NASP	p.D312N	nonsynonymous	c.G934A	NM_002482	chr1:45607845
NAV3	p.A613A	synonymous	c.T1839C	NM_001024383	chr12:78007377
NBEAL1	p.N1803N	synonymous	c.T5409C	NM_001114132	chr2:203151498
NCAM2	p.G501A	nonsynonymous	c.G1502C	NM_004540	chr21:21432129
NCAPD3	p.K1090K	synonymous	c.G3270A	NM_015261	chr11:134168572
NCAPH2	p.A356T	nonsynonymous	c.G1066A	NM_001185011	chr22:50521806
NCOA3	p.P1011P	synonymous	c.C3033T	NM_181659	chr20:47640004
NCOA4	p.G457E	nonsynonymous	c.G1370A	NM_001145260	chr10:46010599
NCOA4	p.N264S	nonsynonymous	c.A791G	NM_001145260	chr10:46011178
NCOA4	p.P524P	synonymous	c.C1572G	NM_001145260	chr10:46010397
NCOA4	p.S511L	nonsynonymous	c.C1532T	NM_001145260	chr10:46010437
NDOR1	p.T510M	nonsynonymous	c.C1529T	NM_001144027	chr9:137216275
NFATC2	p.P880L	nonsynonymous	c.C2639T	NM_173091	chr20:51432150
NFATC4	p.L174L	synonymous	c.C522T	NM_001320043	chr14:24369731
NFKB2	p.Y326Y	synonymous	c.C978T	NM_001322934	chr10:102398510
NGFR	p.V77M	nonsynonymous	c.C229T	NM_002507	chr17:49506319
NISCH	p.*584*	synonymous	c.G1751A	NM_001276293	chr3:52480518
NMNAT3	p.Q307H	nonsynonymous	c.G921C	NM_001320510	chr3:139561130
NOC2L	p.R62H	nonsynonymous	c.G185A	NM_015658	chr1:957268
NOL3	p.A146T	nonsynonymous	c.G436A	NM_001276319	chr16:67174419
NOP56	p.G555C	nonsynonymous	c.G1663T	NM_006392	chr20:2658172
NOTCH1	p.S2301S	synonymous	c.C6903A	NM_017617	chr9:136496836
NOTCH4	p.L215L	synonymous	c.G645A	NM_004557	chr6:32221132
NOTCH4	p.P204L	nonsynonymous	c.C611T	NM_004557	chr6:32221166
NOTCH4	p.Q622Q	synonymous	c.G1866A	NM_004557	chr6:32215381
NOTCH4	p.T684T	synonymous	c.G2052A	NM_004557	chr6:32214225
NOV	p.D147D	synonymous	c.T441C	NM_002514	chr8:119418188
NPAP1	p.M798I	nonsynonymous	c.G2394A	NM_018958	chr15:24678261
NPC1L1	p.I716I	synonymous	c.C2148T	NM_013389	chr7:44534465
NPC1L1	p.S868S	synonymous	c.C2604T	NM_013389	chr7:44531788
NRBP1	p.T233T	synonymous	c.T699C	NM_001321358	chr2:27436766
NRIP1	p.S798S	synonymous	c.C2394T	NM_003489	chr21:14965799
NT5C1B	p.G71A	nonsynonymous	c.G212C	NM_001199087	chr2:18587082
NUP133	p.T83T	synonymous	c.G249A	NM_018230	chr1:229506092
NUTM2F	p.R699R	synonymous	c.C2095A	NM_017561	chr9:94318641
NVL	p.S121S	synonymous	c.T363C	NM_002533	chr1:224308243
NWD1	p.G679G	synonymous	c.C2037T	NM_001007525	chr19:16762042
OASL	p.V154L	nonsynonymous	c.G460T	NM_003733	chr12:121033482
OASL	p.Y446Y	synonymous	c.C1338T	NM_003733	chr12:121020768
OBSCN	p.M8055I	nonsynonymous	c.G24165A	NM_001271223	chr1:228372072
OBSCN	p.S5053L	nonsynonymous	c.C15158T	NM_001271223	chr1:228307352
OBSCN	p.V4512I	nonsynonymous	c.G13534A	NM_001271223	chr1:228299941
OPTN	p.R545Q	nonsynonymous	c.G1634A	NM_001008211	chr10:13136766
OR1E2	p.I92I	synonymous	c.C276T	NM_003554	chr17:3433566
OR1J1	p.I174I	synonymous	c.C522T	NM_001004451	chr9:122477405
OR51A4	p.N289K	nonsynonymous	c.C867A	NM_001005329	chr11:4946234
OR51B4	p.L154F	nonsynonymous	c.G462T	NM_033179	chr11:5301485
OR5T2	p.S244S	synonymous	c.T732A	NM_001004746	chr11:56232454
OR6C70	p.A114S	nonsynonymous	c.G340T	NM_001005499	chr12:55469799
OR6K2	p.G221S	nonsynonymous	c.G661A	NM_001005279	chr1:158699992
OR8H1	p.T180M	nonsynonymous	c.C539T	NM_001005199	chr11:56290524
ORC1	p.E774K	nonsynonymous	c.G2320A	NM_004153	chr1:52374881
ORC5	p.P2P	synonymous	c.C6A	NM_002553	chr7:104207899
OTOA	p.T785P	nonsynonymous	c.A2353C	NM_144672	chr16:21736312
OTOF	p.R49W	nonsynonymous	c.C145T	NM_194248	chr2:26527914
OTOG	p.R1237H	nonsynonymous	c.G3710A	NM_001277269	chr11:17596999
OTOGL	p.H649L	nonsynonymous	c.A1946T	NM_173591	chr12:80262052
PABPC3	p.R430H	nonsynonymous	c.G1289A	NM_030979	chr13:25097487
PAPPA2	p.Q1737Q	synonymous	c.A5211G	NM_020318	chr1:176840181
PARM1	p.S113N	nonsynonymous	c.G338A	NM_015393	chr4:75012719
PAX7	p.G412S	nonsynonymous	c.G1234A	NM_002584	chr1:18735710
PC	p.S293S	synonymous	c.C879T	NM_001040716	chr11:66870326
PCDH18	p.E1090E	synonymous	c.G3270A	NM_019035	chr4:137521167
PCDHB3	p.S415C	nonsynonymous	c.C1244G	NM_018937	chr5:141101893
PCSK1	p.A666T	nonsynonymous	c.G1996A	NM_000439	chr5:96393267
PCSK2	p.G73G	synonymous	c.C219T	NM_002594	chr20:17260281
PDE4A	p.E516E	synonymous	c.G1548A	NM_001111307	chr19:10461608
PDE4DIP	p.Q1682H	nonsynonymous	c.G5046T	NM_001198834	chr1:149010561
PDE6A	p.R652C	nonsynonymous	c.C1954T	NM_000440	chr5:149884552
PDGFA	p.R78W	nonsynonymous	c.C232T	NM_002607	chr7:512384
PDLIM4	p.P177P	synonymous	c.G531A	NM_003687	chr5:132271327
PDYN	p.D78D	synonymous	c.C234T	NM_024411	chr20:1980854
PER1	p.P899P	synonymous	c.C2697T	NM_002616	chr17:8143641
PEX14	p.D331E	nonsynonymous	c.T993G	NM_004565	chr1:10629846
PGM1	p.E90K	nonsynonymous	c.G268A	NM_001172818	chr1:63623728
PHACTR2	p.S250S	synonymous	c.C750A	NM_001100164	chr6:143765316
PHB2	p.T274T	synonymous	c.A822G	NM_001144831	chr12:6966468
PHKG2	p.P7P	synonymous	c.G21A	NM_000294	chr16:30748841
PHLDB3	p.P506Q	nonsynonymous	c.C1517A	NM_198850	chr19:43479562
PIGG	p.P367P	synonymous	c.G1101A	NM_001127178	chr4:516172
PITPNM1	p.P813L	nonsynonymous	c.C2438T	NM_004910	chr11:67495482
PKD1	p.P638P	synonymous	c.C1914T	NM_001009944	chr16:2115561
PLD5	p.I80V	nonsynonymous	c.A238G	NM_152666	chr1:242348194
PLEC	p.R1670W	nonsynonymous	c.C5008T	NM_201380	chr8:143925332
PLEKHA4	p.P337L	nonsynonymous	c.C1010T	NM_020904	chr19:48857459
PLEKHG2	p.E649K	nonsynonymous	c.G1945A	NM_022835	chr19:39422999
PLEKHH2	p.I1436I	synonymous	c.C4308A	NM_172069	chr2:43765424
PLXNA3	p.P470P	synonymous	c.G1410A	NM_017514	chrX:154463483
PMAIP1	p.P14L	nonsynonymous	c.C41T	NM_021127	chr18:59900218
PMM2	p.Q37L	nonsynonymous	c.A110T	NM_000303	chr16:8801842
PNMAL2	p.G502W	nonsynonymous	c.G1504T	NM_020709	chr19:46493962
PODXL	p.P30P	synonymous	c.C90G	NM_001018111	chr7:131556270
POLR1A	p.C539F	nonsynonymous	c.G1616T	NM_015425	chr2:86070268
POT1	p.V326A	nonsynonymous	c.T977C	NM_015450	chr7:124846971
POU5F2	p.P319A	nonsynonymous	c.C955G	NM_153216	chr5:93740609
PPIL2	p.R152R	synonymous	c.C454A	NM_148176	chr22:21682503
PPP1CA	p.V234I	nonsynonymous	c.G700A	NM_001008709	chr11:67399020
PPP1R16A	p.E86D	nonsynonymous	c.A258T	NM_032902	chr8:144497452
PPP1R26	p.R470W	nonsynonymous	c.C1408T	NM_014811	chr9:135485918
PPP1R3G	p.P193R	nonsynonymous	c.C578G	NM_001145115	chr6:5086063
PRAMEF8	p.L312P	nonsynonymous	c.T935C	NM_001012276	chr1:13281861
PRF1	p.I266T	nonsynonymous	c.T797C	NM_001083116	chr10:70598924
PRICKLE4	p.G293V	nonsynonymous	c.G878T	NM_013397	chr6:41786852
PRKAR2A	p.R195H	nonsynonymous	c.G584A	NM_004157	chr3:48773067
PRKCZ	p.A358A	synonymous	c.C1074G	NM_002744	chr1:2172067
PRMT2	p.P280S	nonsynonymous	c.C838T	NM_001242865	chr21:46651989
PROC	p.D297D	synonymous	c.C891T	NM_000312	chr2:127428451
PRPF8	p.H1083H	synonymous	c.C3249T	NM_006445	chr17:1674492
PRPF8	p.I867I	synonymous	c.C2601T	NM_006445	chr17:1676006
PRPS1L1	p.R196Q	nonsynonymous	c.G587A	NM_175886	chr7:18027196
PRRC2B	p.L1112P	nonsynonymous	c.T3335C	NM_013318	chr9:131475464
PRSS1	p.S124F	nonsynonymous	c.C371T	NM_002769	chr7:142751944
PTF1A	p.R226H	nonsynonymous	c.G677A	NM_178161	chr10:23193207
PTPN13	p.A1547V	nonsynonymous	c.C4640T	NM_080685	chr4:86769904
PTPRD	p.G1478R	nonsynonymous	c.G4432A	NM_002839	chr9:8376681
PYGB	p.D119E	nonsynonymous	c.C357G	NM_002862	chr20:25269140
RAB6C	p.P175L	nonsynonymous	c.C524T	NM_032144	chr2:129980639
RAD50	p.Q404R	nonsynonymous	c.A1211G	NM_005732	chr5:132588846
RANBP2	p.E2216V	nonsynonymous	c.A6647T	NM_006267	chr2:108767186
RAP2B	p.V85V	synonymous	c.C255T	NM_002886	chr3:153162948
RAPGEF3	p.K395E	nonsynonymous	c.A1183G	NM_001098531	chr12:47748514
RAPSN	p.G47D	nonsynonymous	c.G140A	NM_005055	chr11:47448825
RARB	p.N138K	nonsynonymous	c.T414A	NM_001290216	chr3:25501268
RASIP1	p.G417R	nonsynonymous	c.G1249A	NM_017805	chr19:48729521
RBM20	p.R178R	synonymous	c.C532A	NM_001134363	chr10:110781141
RBM26	p.R560R	synonymous	c.C1678A	NM_001286631	chr13:79358300
RBM47	p.T533A	nonsynonymous	c.A1597G	NM_001098634	chr4:40426089
RELT	p.A267A	synonymous	c.G801A	NM_032871	chr11:73394489
RHBDF1	p.I673V	nonsynonymous	c.A2017G	NM_022450	chr16:59105
RIF1	p.D1789D	synonymous	c.T5367C	NM_018151	chr2:151464887
RNF113B	p.K200R	nonsynonymous	c.A599G	NM_178861	chr13:98176638
RNF150	p.N331S	nonsynonymous	c.A992G	NM_020724	chr4:140911350
RNF169	p.D500N	nonsynonymous	c.G1498A	NM_001098638	chr11:74836101
RNF214	p.V6F	nonsynonymous	c.G16T	NM_207343	chr11:117234288
RNF43	p.R221Q	nonsynonymous	c.G662A	NM_017763	chr17:58362569
RNF7	p.Q56H	nonsynonymous	c.G168T	NM_014245	chr3:141738509
ROS1	p.W133R	nonsynonymous	c.T397C	NM_002944	chr6:117404321
RPTOR	p.D1101Y	nonsynonymous	c.G3301T	NM_020761	chr17:80949478
RTEL1	p.A1059T	nonsynonymous	c.G3175A	NM_001283009	chr20:63694806
RTKN	p.L264L	synonymous	c.C792T	NM_001015055	chr2:74428906
RTN1	p.E270K	nonsynonymous	c.G808A	NM_021136	chr14:59745915
RUFY3	p.A409D	nonsynonymous	c.C1226A	NM_001037442	chr4:70788960
S100A16	p.S51S	synonymous	c.G153A	NM_001317007	chr1:153607999
SAGE1	p.H152Y	nonsynonymous	c.C454T	NM_018666	chrX:135905392
SCAF11	p.C542R	nonsynonymous	c.T1624C	NM_004719	chr12:45928077
SCAMP2	p.L135L	synonymous	c.G405A	NM_001320778	chr15:74852136
SCAMP4	p.V149M	nonsynonymous	c.G445A	NM_079834	chr19:1923119
SCN3A	p.V706V	synonymous	c.G2118A	NM_006922	chr2:165139510
SCN7A	p.S1503F	nonsynonymous	c.C4508T	NM_002976	chr2:166406121
SCNN1A	p.P94P	synonymous	c.T282C	NM_001159576	chr12:6374679
SDC4	p.Y197Y	synonymous	c.C591T	NM_002999	chr20:45327270
SEC31B	p.R433Q	nonsynonymous	c.G1298A	NM_015490	chr10:100502366
SENP1	p.V521I	nonsynonymous	c.G1561A	NM_001267595	chr12:48048979
SERPINB13	p.N166N	synonymous	c.T498C	NM_001307923	chr18:63592970
SERPIND1	p.N6N	synonymous	c.C18T	NM_000185	chr22:20779330
SETD1A	p.N239N	synonymous	c.C717T	NM_014712	chr16:30964171
SETDB1	p.A1021V	nonsynonymous	c.C3062T	NM_001145415	chr1:150961124
SFRP1	p.P62P	synonymous	c.C186G	NM_003012	chr8:41308974
SH2D4B	p.R291R	synonymous	c.C873T	NM_207372	chr10:80609439
SH3GLB2	p.V261I	nonsynonymous	c.G781A	NM_001287045	chr9:129009841
SHPRH	p.N1201S	nonsynonymous	c.A3602G	NM_001042683	chr6:145922780
SIDT1	p.I655T	nonsynonymous	c.T1964C	NM_001322294	chr3:113612192
SIDT2	p.D786D	synonymous	c.G2358A	NM_001040455	chr11:117195837
SIGLEC10	p.E632*	stopgain	c.G1894T	NM_033130	chr19:51411299
SIGLEC12	p.A77T	nonsynonymous	c.G229A	NM_053003	chr19:51501505
SIN3B	p.G707G	synonymous	c.C2121T	NM_015260	chr19:16869678
SIPA1L1	p.S1283S	synonymous	c.C3849T	NM_015556	chr14:71709242
SIPA1L3	p.T1198T	synonymous	c.G3594A	NM_015073	chr19:38152900
SKIV2L	p.P737P	synonymous	c.G2211A	NM_006929	chr6:31966717
SLC12A7	p.I889M	nonsynonymous	c.C2667G	NM_006598	chr5:1063916
SLC17A6	p.I235F	nonsynonymous	c.A703T	NM_020346	chr11:22362780
SLC1A1	p.I127I	synonymous	c.T381A	NM_004170	chr9:4564399
SLC22A2	p.E70Q	nonsynonymous	c.G208C	NM_003058	chr6:160258550
SLC25A41	p.G325R	nonsynonymous	c.G973A	NM_173637	chr19:6426529
SLC25A46	p.L186L	synonymous	c.G558A	NM_138773	chr5:110748258
SLC27A5	p.V562V	synonymous	c.G1686A	NM_012254	chr19:58499202
SLC27A6	p.D257A	nonsynonymous	c.A770C	NM_001017372	chr5:128988684
SLC35B2	p.K78E	nonsynonymous	c.A232G	NM_178148	chr6:44256470
SLC3A1	p.I105V	nonsynonymous	c.A313G	NM_000341	chr2:44275848
SLC47A2	p.S69S	synonymous	c.G207A	NM_152908	chr17:19715134
SLC4A4	p.F294F	synonymous	c.T882C	NM_001134742	chr4:71440690
SLC5A12	p.V8I	nonsynonymous	c.G22A	NM_178498	chr11:26721693
SLC5A6	p.V465I	nonsynonymous	c.G1393A	NM_021095	chr2:27201817
SLC5A8	p.L443I	nonsynonymous	c.C1327A	NM_145913	chr12:101166693
SLC6A20	p.P353P	synonymous	c.G1059A	NM_020208	chr3:45770248
SLC6A20	p.S362S	synonymous	c.G1086A	NM_020208	chr3:45770221
SLC7A2	p.N612K	nonsynonymous	c.C1836A	NM_001164771	chr8:17563647
SLC9A2	p.A626A	synonymous	c.C1878T	NM_003048	chr2:102704576
SLC9C2	p.Y310F	nonsynonymous	c.A929T	NM_178527	chr1:173573299
SLCO2B1	p.T338T	synonymous	c.G1014A	NM_007256	chr11:75188177
SLCO5A1	p.P776S	nonsynonymous	c.C2326T	NM_030958	chr8:69673090
SLCO5A1	p.V334A	nonsynonymous	c.T1001C	NM_030958	chr8:69761782
SLIT2	p.R2H	nonsynonymous	c.G5A	NM_004787	chr4:20253820
SMCHD1	p.L911I	nonsynonymous	c.T2731A	NM_015295	chr18:2726482
SMPD4	p.S213S	synonymous	c.C639T	NM_017951	chr2:130172486
SOWAHC	p.P170L	nonsynonymous	c.C509T	NM_023016	chr2:109614998
SP110	p.M249V	nonsynonymous	c.A745G	NM_080424	chr2:230211476
SPAG1	p.P587S	nonsynonymous	c.C1759T	NM_003114	chr8:100225243
SPATA31D1	p.P325L	nonsynonymous	c.C974T	NM_001001670	chr9:81991444
SPATA6L	p.S262T	nonsynonymous	c.T784A	NM_001039395	chr9:4617960
SPEG	p.R3005W	nonsynonymous	c.C9013T	NM_005876	chr2:219490500
SPINK5	p.N376N	synonymous	c.C1128T	NM_001127698	chr5:148100489
SPNS3	p.P302P	synonymous	c.G906A	NM_182538	chr17:4449370
SPP2	p.L15L	synonymous	c.T43C	NM_006944	chr2:234050829
SREBF2	p.V902L	nonsynonymous	c.G2704C	NM_004599	chr22:41898747
SRMS	p.R323H	nonsynonymous	c.G968A	NM_080823	chr20:63541599
SRPK2	p.G114G	synonymous	c.G342A	NM_182692	chr7:105168092
SRPK2	p.I370I	synonymous	c.T1110A	NM_182692	chr7:105142441
SRRM2	p.S2549S	synonymous	c.G7647A	NM_016333	chr16:2768175
SSC5D	p.V482V	synonymous	c.G1446A	NM_001144950	chr19:55497938
SSTR4	p.A154A	synonymous	c.G462A	NM_001052	chr20:23035945
ST8SIA1	p.A291V	nonsynonymous	c.C872T	NM_003034	chr12:22201751
STARD13	p.Y79Y	synonymous	c.T237C	NM_178006	chr13:33167555
STARD3	p.L423L	synonymous	c.C1269G	NM_006804	chr17:39662839
STAT1	p.N118N	synonymous	c.C354T	NM_007315	chr2:191007581
STK25	p.A103T	nonsynonymous	c.G307A	NM_001271977	chr2:241500751
STK32B	p.G387V	nonsynonymous	c.G1160T	NM_018401	chr4:5498998
STK32C	p.F287F	synonymous	c.C861T	NM_001318878	chr10:132225287
STK4	p.I355T	nonsynonymous	c.T1064C	NM_006282	chr20:45001270
SUN1	p.G68D	nonsynonymous	c.G203A	NM_001130965	chr7:838923
SUOX	p.R40H	nonsynonymous	c.G119A	NM_000456	chr12:56002611
SVEP1	p.R1953K	nonsynonymous	c.G5858A	NM_153366	chr9:110427708
SYN3	p.T136T	synonymous	c.C408T	NM_003490	chr22:32931443
SYNDIG1L	p.S140S	synonymous	c.C420T	NM_001105579	chr14:74407987
SYNGAP1	p.T672T	synonymous	c.G2016A	NM_006772	chr6:33441275
SYNPO	p.A818T	nonsynonymous	c.G2452A	NM_007286	chr5:150656827
TACC2	p.L1865F	nonsynonymous	c.C5593T	NM_001291877	chr10:122088611
TARBP1	p.S435S	synonymous	c.C1305T	NM_005646	chr1:234463931
TBC1D15	p.A214A	synonymous	c.A642G	NM_022771	chr12:71893309
TBC1D23	p.H616H	synonymous	c.T1848C	NM_001199198	chr3:100320801
TBC1D31	p.D394E	nonsynonymous	c.C1182A	NM_145647	chr8:123105437
TBCD	p.S923N	nonsynonymous	c.G2768A	NM_005993	chr17:82929187
TBRG1	p.P288P	synonymous	c.A864G	NM_032811	chr11:124630772
TBRG1	p.S2N	nonsynonymous	c.G5A	NM_032811	chr11:124623088
TBX20	p.Q10Q	synonymous	c.A30G	NM_001077653	chr7:35253591
TC2N	p.S284C	nonsynonymous	c.C851G	NM_152332	chr14:91797789
TDRP	p.P26S	nonsynonymous	c.C76T	NM_001256113	chr8:544682
TENM4	p.M2173T	nonsynonymous	c.T6518C	NM_001098816	chr11:78669827
TET3	p.R886R	synonymous	c.C2658T	NM_001287491	chr2:74080570
TEX26	p.T70T	synonymous	c.A210G	NM_152325	chr13:30952723
TEX261	p.S100S	synonymous	c.G300A	NM_144582	chr2:70991834
TFDP1	p.N11N	synonymous	c.C33T	NM_007111	chr13:113611016
TGM1	p.D59D	synonymous	c.C177T	NM_000359	chr14:24262176
TGOLN2	p.K190E	nonsynonymous	c.A568G	NM_001206840	chr2:85327164
THBS1	p.L871L	synonymous	c.C2611T	NM_003246	chr15:39592646
THBS4	p.A26A	synonymous	c.C78T	NM_003248	chr5:80035615
THSD7A	p.E591K	nonsynonymous	c.G1771A	NM_015204	chr7:11541470
TIGAR	p.P119P	synonymous	c.G357A	NM_020375	chr12:4351353
TLR1	p.R31G	nonsynonymous	c.A91G	NM_003263	chr4:38798741
TLR6	p.G592V	nonsynonymous	c.G1775T	NM_006068	chr4:38827699
TLX3	p.P35P	synonymous	c.G105A	NM_021025	chr5:171309470
TMEM132C	p.R580Q	nonsynonymous	c.G1739A	NM_001136103	chr12:128695913
TMPRSS13	p.A12A	synonymous	c.A36G	NM_001077263	chr11:117918824
TMPRSS5	p.A233T	nonsynonymous	c.G697A	NM_030770	chr11:113694566
TNK1	p.V278I	nonsynonymous	c.G832A	NM_001251902	chr17:7384219
TNRC18	p.D728N	nonsynonymous	c.G2182A	NM_001080495	chr7:5377995
TNXB	p.F2228Y	nonsynonymous	c.T6683A	NM_019105	chr6:32064979
TNXB	p.M2863T	nonsynonymous	c.T8588C	NM_019105	chr6:32053585
TNXB	p.R2171R	synonymous	c.C6513T	NM_019105	chr6:32067692
TNXB	p.S613G	nonsynonymous	c.A1837G	NM_019105	chr6:32096016
TNXB	p.T1979T	synonymous	c.C5937T	NM_019105	chr6:32068673
TNXB	p.V2864V	synonymous	c.C8592T	NM_019105	chr6:32053581
TNXB	p.V3219V	synonymous	c.G9657A	NM_019105	chr6:32049364
TOP2B	p.S1613S	synonymous	c.T4839G	NM_001330700	chr3:25598349
TRAF5	p.N197H	nonsynonymous	c.A589C	NM_001319207	chr1:211360714
TRAPPC12	p.E449E	synonymous	c.A1347G	NM_016030	chr2:3424593
TRAPPC12	p.V286A	nonsynonymous	c.T857C	NM_016030	chr2:3388480
TRDN	p.T383I	nonsynonymous	c.C1148T	NM_006073	chr6:123382135
TREH	p.I339V	nonsynonymous	c.A1015G	NM_007180	chr11:118660626
TRIM17	p.T15T	synonymous	c.G45A	NM_016102	chr1:228415028
TRIM35	p.A472A	synonymous	c.C1416T	NM_171982	chr8:27287616
TRIM35	p.R429R	synonymous	c.T1287C	NM_171982	chr8:27287745
TRIM4	p.R478C	nonsynonymous	c.C1432T	NM_033017	chr7:99892234
TRIM56	p.H444H	synonymous	c.C1332T	NM_030961	chr7:101088644
TRIM67	p.P160P	synonymous	c.G480A	NM_001004342	chr1:231163449
TRMT44	p.P91P	synonymous	c.C273G	NM_152544	chr4:8441095
TRPM5	p.D790D	synonymous	c.C2370T	NM_014555	chr11:2412239
TRPS1	p.S289S	synonymous	c.C867A	NM_014112	chr8:115619231
TRRAP	p.G896G	synonymous	c.T2688C	NM_001244580	chr7:98921818
TRRAP	p.T3789M	nonsynonymous	c.C11366T	NM_001244580	chr7:99012141
TRUB2	p.V93L	nonsynonymous	c.G277C	NM_015679	chr9:128317191
TSGA10	p.P12Q	nonsynonymous	c.C35A	NM_025244	chr2:99109405
TSHZ3	p.Q178Q	synonymous	c.G534A	NM_020856	chr19:31279259
TTC27	p.V366L	nonsynonymous	c.G1096C	NM_017735	chr2:32678899
TTC37	p.K637E	nonsynonymous	c.A1909G	NM_014639	chr5:95522156
TTN	p.M4621I	nonsynonymous	c.G13863A	NM_133379	chr2:178748537
TTN	p.S3376S	synonymous	c.G10128A	NM_001267550	chr2:178759159
TTN	p.T4521A	nonsynonymous	c.A13561G	NM_133379	chr2:178748839
TUBA3E	p.R121W	nonsynonymous	c.C361T	NM_207312	chr2:130195093
UBE2O	p.Q125Q	synonymous	c.G375A	NM_022066	chr17:76452767
UBR4	p.Q4614Q	synonymous	c.G13842A	NM_020765	chr1:19094044
UBXN1	p.S77F	nonsynonymous	c.C230T	NM_015853	chr11:62678399
UMODL1	p.R354R	synonymous	c.G1062A	NM_173568	chr21:42099056
URB1	p.A867A	synonymous	c.C2601T	NM_014825	chr21:32352722
URB1	p.G1260S	nonsynonymous	c.G3778A	NM_014825	chr21:32347046
URB1	p.K125K	synonymous	c.A375G	NM_014825	chr21:32384372
URB1	p.S997L	nonsynonymous	c.C2990T	NM_014825	chr21:32349326
URB1	p.T1975I	nonsynonymous	c.C5924T	NM_014825	chr21:32317786
URI1	p.P28A	nonsynonymous	c.C82G	NM_003796	chr19:29942629
USP10	p.K380K	synonymous	c.G1140A	NM_001272075	chr16:84745609
USP28	p.M469V	nonsynonymous	c.A1405G	NM_020886	chr11:113817716
USP28	p.T1073A	nonsynonymous	c.A3217G	NM_020886	chr11:113799257
USP5	p.E438E	synonymous	c.G1314A	NM_001098536	chr12:6860461
UTP20	p.T280N	nonsynonymous	c.C839A	NM_014503	chr12:101290836
UVRAG	p.Y191Y	synonymous	c.C573T	NM_003369	chr11:75912019
VDR	p.D332D	synonymous	c.C996T	NM_001017536	chr12:47846718
VENTX	p.T34S	nonsynonymous	c.C101G	NM_014468	chr10:133238015
VPS13A	p.A1813A	synonymous	c.C5439T	NM_033305	chr9:77321192
VPS13A	p.K752E	nonsynonymous	c.A2254G	NM_033305	chr9:77252318
VPS13B	p.C425F	nonsynonymous	c.G1274T	NM_017890	chr8:99134699
WDFY3	p.H764R	nonsynonymous	c.A2291G	NM_014991	chr4:84809941
WDFY4	p.T501T	synonymous	c.C1503T	NM_020945	chr10:48731483
WDR64	p.F905S	nonsynonymous	c.T2714C	NM_144625	chr1:241787887
WDR72	p.D847N	nonsynonymous	c.G2539A	NM_182758	chr15:53615667
WDR92	p.I10L	nonsynonymous	c.A28C	NM_138458	chr2:68157416
XPO4	p.T451A	nonsynonymous	c.A1351G	NM_022459	chr13:20809225
XPO6	p.I137I	synonymous	c.C411T	NM_015171	chr16:28169904
XRCC5	p.I508V	nonsynonymous	c.A1522G	NM_021141	chr2:216148128
XXYLT1	p.R276P	nonsynonymous	c.G827C	NM_152531	chr3:195070070
YBX2	p.R342G	nonsynonymous	c.C1024G	NM_015982	chr17:7289550
YWHAG	p.T139T	synonymous	c.C417T	NM_012479	chr7:76329904
YY2	p.T83I	nonsynonymous	c.C248T	NM_206923	chrX:21856732
ZDBF2	p.R617H	nonsynonymous	c.G1850A	NM_020923	chr2:206306378
ZDHHC20	p.P323P	synonymous	c.T969C	NM_001330059	chr13:21381525
ZEB1	p.S694S	synonymous	c.A2082T	NM_001174096	chr10:31521414
ZFP28	p.T35T	synonymous	c.T105A	NM_020828	chr19:56539123
ZFYVE19	p.N292N	synonymous	c.T876C	NM_001077268	chr15:40812748
ZMYM1	p.Y700Y	synonymous	c.T2100C	NM_001289088	chr1:35113930
ZNF143	p.A567G	nonsynonymous	c.C1700G	NM_003442	chr11:9525253
ZNF20	p.K486K	synonymous	c.G1458A	NM_021143	chr19:12132728
ZNF221	p.G374S	nonsynonymous	c.G1120A	NM_013359	chr19:43966622
ZNF416	p.Y522Y	synonymous	c.C1566T	NM_017879	chr19:57572338
ZNF419	p.C461R	nonsynonymous	c.T1381C	NM_001098491	chr19:57493935
ZNF513	p.E49E	synonymous	c.A147G	NM_144631	chr2:27380157
ZNF565	p.G112V	nonsynonymous	c.G335T	NM_001042474	chr19:36183631
ZNF575	p.Y147H	nonsynonymous	c.T439C	NM_174945	chr19:43535388
ZNF578	p.Q194Q	synonymous	c.A582G	NM_001099694	chr19:52510963
ZNF614	p.L526F	nonsynonymous	c.C1576T	NM_025040	chr19:52016022
ZNF671	p.V113V	synonymous	c.G339A	NM_024833	chr19:57722365
ZNF684	p.T253T	synonymous	c.T759C	NM_152373	chr1:40547082
ZNF793	p.Q274K	nonsynonymous	c.C820A	NM_001013659	chr19:37537478
ZNF827	p.P772P	synonymous	c.A2316T	NM_001306215	chr4:145823489
ZNF91	p.A338D	nonsynonymous	c.C1013A	NM_003430	chr19:23361966
ZPBP	p.R25P	nonsynonymous	c.G74C	NM_007009	chr7:50093121
ZXDC	p.K193K	synonymous	c.G579A	NM_025112	chr3:126475287
ACACA	p.H534H	synonymous	c.C1602T	NM_198834	chr17:37258272
ACP7	p.L234M	nonsynonymous	c.C700A	NM_001004318	chr19:39100746
ALG1L2	p.Q94H	nonsynonymous	c.G282C	NM_001136152	chr3:130093129
ALMS1	p.E23E	synonymous	c.G69A	NM_015120	chr2:73385937
BAHCC1	p.P1026P	synonymous	c.C3078T	NM_001291324	chr17:81445596
CEP162	p.D258V	nonsynonymous	c.A773T	NM_014895	chr6:84200851
CFAP46	p.A1892V	nonsynonymous	c.C5675T	NM_001200049	chr10:132851205
CFAP74	p.L436P	nonsynonymous	c.T1307C	NM_001304360	chr1:1966465
CHD9	p.I317M	nonsynonymous	c.C951G	NM_001308319	chr16:53157040
CORO7-PAM16	p.L904P	nonsynonymous	c.T2711C	NM_001201479	chr16:4355347
EDRF1	p.S231S	synonymous	c.G693A	NM_001202438	chr10:125725739
EMSY	p.S1105N	nonsynonymous	c.G3314A	NM_001300942	chr11:76544818
ERICH2	p.L46H	nonsynonymous	c.T137A	NM_001290030	chr2:170770818
FAAP20	p.G56R	nonsynonymous	c.G166C	NM_001282670	chr1:2198823
FAS	p.L35L	synonymous	c.T103C	NM_000043	chr10:89003101
FCGBP	p.L783F	nonsynonymous	c.C2347T	NM_003890	chr19:39915667
FPGT-TNNI3K	p.T751M	nonsynonymous	c.C2252T	NM_001112808	chr1:74439521
GRK2	p.L588L	synonymous	c.C1764T	NM_001619	chr11:67284956
JRK	p.T83M	nonsynonymous	c.C248T	NM_003724	chr8:142665811
KRTAP10-7	p.S29S	synonymous	c.C87T	NM_198689	chr21:44600708
LOC100996693	p.P53L	nonsynonymous	c.C158T	NM_001286811	chr2:219496838
LRCOL1	p.L13L	synonymous	c.G39T	NM_001195520	chr12:132606213
LVRN	p.G8G	synonymous	c.C24T	NM_173800	chr5:115962641
MAP3K14	p.T255M	nonsynonymous	c.C764T	NM_003954	chr17:45286819
MKNK1	p.T385T	synonymous	c.G1155A	NM_003684	chr1:46560251
NT5C1B-RDH14	p.E544*	stopgain	c.G1630T	NM_001199103	chr2:18555514
OR4C45	p.L18Q	nonsynonymous	c.T53A	NM_001005513	chr11:50032926
OR4C45	p.T189A	nonsynonymous	c.A565G	NM_001005513	chr11:50033438
PARG	p.I574V	nonsynonymous	c.A1720G	NM_003631	chr10:49915934
PARG	p.M110I	nonsynonymous	c.G330A	NM_003631	chr10:49934118
PLPP7	p.I232I	synonymous	c.C696A	NM_032728	chr9:131308167
PSG7	p.L20L	synonymous	c.C60T	NM_002783	chr19:42937017
RAB25	p.N27S	nonsynonymous	c.A80G	NM_020387	chr1:156065947
RSPH14	p.R212C	nonsynonymous	c.C634T	NM_014433	chr22:23063921
SPATA31C1	p.C76R	nonsynonymous	c.T226C	NM_001145124	chr9:87919291
SPATA31C1	p.T78A	nonsynonymous	c.A232G	NM_001145124	chr9:87919297
TAF15	p.G500G	synonymous	c.C1500T	NM_139215	chr17:35844799
TAF15	p.G521G	synonymous	c.C1563T	NM_139215	chr17:35844862
TAF15	p.Y501Y	synonymous	c.T1503C	NM_139215	chr17:35844802
TAF15	p.Y515Y	synonymous	c.T1545C	NM_139215	chr17:35844844
TIMM23	p.T103T	synonymous	c.C309G	NM_006327	chr10:45982895
TIMM23	p.T64T	synonymous	c.C192T	NM_006327	chr10:45982549
TULP3	p.T354I	nonsynonymous	c.C1061T	NM_001160408	chr12:2938151
ZNF488	p.R111Q	nonsynonymous	c.G332A	NM_153034	chr10:47368498
ZNF658	p.G408G	synonymous	c.A1224T	NM_001317916	chr9:66918790
RTN4	p.I497Nfs14*	frameshift	Ins_T	NM_020532	chr2:55026609-55026610
ADAM2	p.F577Nfs13*	frameshift	Ins_TT	NM_001464	chr8:39755796-39755797
AIM1	p.P596Pfs47*	frameshift	Del_C	NM_001624	chr6:106520217-106520219
C7orf62	p.F125Lfs4*	frameshift	Del_A	NM_152706	chr7:88794567-88794569
CYP21A2	p.E247Gfs10*	frameshift	Del_A	NM_000500	chr6:32040005-32040007
ESR2	p.Y31Yfs7*	frameshift	Ins_TA	NM_001437	chr14:64282893-64282894
EXO1	p.S815Sfs10*	frameshift	Ins_CCCAG	NM_130398	chr1:241889503-241889504
FLG	p.S1107Sfs14*	frameshift	Del_T	NM_002016	chr1:152311564-152311566
GP6	p.P404Sfs60*	frameshift	Ins_CAGA	NM_001083899	chr19:55014735-55014736
GPR112	p.W3005Gfs15*	frameshift	Del_T	NM_153834	chrX:136412341-136412343
GPR82	p.A179Afs88*	frameshift	Ins_TACA	NM_080817	chrX:41727562-41727563
KIR2DL3	p.I109Yfs234	frameshift	Ins_T	NM_015868	chr19:54758861-54758862
PERM1	p.P722Afs10*	frameshift	Ins_C	NM_001291366	chr1:976610-976611
POLN	p.Q837Sfs7*	frameshift	Del_G	NM_181808	chr4:2072975-2072977
RNF7	p.Q56Hfs37*	frameshift	Del(+TGT)_GGTG	NM_014245	chr3:141738508-141738513
SCD	p.I93Ifs56*	frameshift	Ins_T	NM_005063	chr10:100348313-100348314
STK11	p.P203Sfs82*	frameshift	Del_CCGT	NM_000455	chr19:1220589-1220594
THOC3	p.I292Mfs50*	frameshift	Del_A	NM_032361	chr5:175961066-175961068
TMEM255B	p.L165Lfs6*	frameshift	Ins_TCTATGCCTGCGGGAGGTGAGGGGCACCGGGGACCCCCATA	NM_182614	chr13:113800896-113800897

## Sheet: CCK81.tsv
gene_name	AAchange	var_effect	Nchange	accession	coord
CTNNB1	p.T41A	nonsynonymous	c.A121G	NM_001904	chr3:41224633
FBXW7	p.R465C	nonsynonymous	c.C1393T	NM_033632	chr4:152328233
PIK3CA	p.C420R	nonsynonymous	c.T1258C	NM_006218	chr3:179210192
NEDD9	p.A728T	nonsynonymous	c.G2182A	NM_001142393	chr6:11185485
FMN2	p.P949L	nonsynonymous	c.C2846T	NM_001305424	chr1:240207646
RHOA	p.Y42C	nonsynonymous	c.A125G	NM_001313941	chr3:49375465
ATXN1	p.Q207H	nonsynonymous	c.G621T	NM_000332	chr6:16327690
PPP2R2B	p.S391L	nonsynonymous	c.C1172T	NM_181675	chr5:146600397
TTK	p.R854G	nonsynonymous	c.A2560G	NM_003318	chr6:80042188
CDC42BPA	p.K913K	synonymous	c.A2739G	NM_003607	chr1:227072296
ROBO1	p.R1472C	nonsynonymous	c.C4414T	NM_002941	chr3:78614669
PYHIN1	p.P312P	synonymous	c.G936A	NM_152501	chr1:158942333
RHOA	p.R5Q	nonsynonymous	c.G14A	NM_001313941	chr3:49375576
FMN2	p.P1112P	synonymous	c.T3336C	NM_001305424	chr1:240208136
RIMS2	p.K1207R	nonsynonymous	c.A3620G	NM_001100117	chr8:104249517
ADGRL3	p.T851M	nonsynonymous	c.C2552T	NM_001322402	chr4:61947046
PDE4A	p.R696M	nonsynonymous	c.G2087T	NM_001111307	chr19:10467047
DDHD1	p.S113G	nonsynonymous	c.A337G	NM_001160148	chr14:53152762
EGR2	p.A304A	synonymous	c.C912A	NM_000399	chr10:62813726
INSR	p.R1053R	synonymous	c.C3159T	NM_000208	chr19:7125382
MEF2A	p.P429Q	nonsynonymous	c.C1286A	NM_001319206	chr15:99712539
NRXN1	p.K714N	nonsynonymous	c.G2142T	NM_001135659	chr2:50538374
SUCO	p.A243T	nonsynonymous	c.G727A	NM_016227	chr1:172551591
ADCY2	p.A731V	nonsynonymous	c.C2192T	NM_020546	chr5:7766784
DCLK1	p.P325P	synonymous	c.G975A	NM_001330071	chr13:35854559
FMN2	p.G965G	synonymous	c.G2895A	NM_001305424	chr1:240207695
PCDHAC1	p.S346L	nonsynonymous	c.C1037T	NM_018898	chr5:140927929
TET2	p.F868L	nonsynonymous	c.A2604C	NM_001127208	chr4:105236546
ABHD12	p.R71C	nonsynonymous	c.C211T	NM_015600	chr20:25339332
ATG4C	p.G321G	synonymous	c.T963C	NM_032852	chr1:62834067
DTNA	p.C258C	synonymous	c.C774T	NM_001390	chr18:34818228
ETV3L	p.V201I	nonsynonymous	c.G601A	NM_001004341	chr1:157097874
GALNT9	p.R399R	synonymous	c.C1197T	NM_001122636	chr12:132203571
MCRS1	p.F70F	synonymous	c.C210T	NM_001012300	chr12:49565646
MYT1	p.R870H	nonsynonymous	c.G2609A	NM_004535	chr20:64227905
PCDHA7	p.R428W	nonsynonymous	c.C1282T	NM_018910	chr5:140835665
PITRM1	p.A589T	nonsynonymous	c.G1765A	NM_001242307	chr10:3149727
[truncated: 5,132 more rows]

[truncated: 54 more sheets: CL14.tsv, COCM1.tsv, COGA1.tsv, COGA2.tsv, COGA5.tsv, COGA8.tsv, COLO201.tsv, COLO94H.tsv, DIFI.tsv, DLD1.tsv, HCA24.tsv, HCA46.tsv, HCC2998.tsv, HDC114.tsv, HDC142.tsv, HDC82.tsv, HRA16.tsv, HROC24.tsv, HROC32.tsv, HROC334.tsv …]
